# Supplementary material for: A Systems Biology Approach on the Regulatory Footprint of Human Endogenous Retroviruses (HERVs)
Source: Diseases. 2022 Nov 2;10(4):98. doi: 10.3390/diseases10040098 (PMC9680359; doi:10.3390/diseases10040098)
Supplement: Supplementary file 1 [file diseases-10-00098-s001.zip]

Archive with 5 entries (5 files):
- Table S1.txt
- Table S2.txt
- Table S3.txt
- Table S4.pdf
- Table S5.txt
