# Supplementary material for: A Systems Biology Approach on the Regulatory Footprint of Human Endogenous Retroviruses (HERVs)
Source: Diseases. 2022 Nov 2;10(4):98. doi: 10.3390/diseases10040098 (PMC9680359; doi:10.3390/diseases10040098)
Supplement: Supplementary file 1 [file diseases-10-00098-s001.zip › Table S1.txt]

chr1	243269506	243269753	EH38E1437704	289	.	243269506	243269753	16754432
chr1	6291197	6291506	EH38E1314304	312	.	6291197	6291506	16764160
chr1	91225923	91226163	EH38E1366857	186	.	91225923	91226163	16764160
chr1	217055041	217055368	EH38E1422545	221	.	217055041	217055368	16764160
chr1	4587481	4587698	EH38E1313388	193	.	4587481	4587698	16764160
chr1	12713704	12714020	EH38E1319990	251	.	12713704	12714020	16764160
chr1	32636841	32637086	EH38E1335191	316	.	32636841	32637086	16764160
chr1	39976789	39977133	EH38E1339850	355	.	39976789	39977133	16764160
chr1	90308451	90308760	EH38E1366488	271	.	90308451	90308760	16764160
chr1	99745721	99746020	EH38E1371325	245	.	99745721	99746020	16764160
chr1	114950115	114950282	EH38E1378469	257	.	114950115	114950282	16764160
chr1	163184500	163184694	EH38E1392603	222	.	163184500	163184694	16764160
chr1	180486141	180486482	EH38E1402034	359	.	180486141	180486482	16764160
chr1	210894809	210895124	EH38E1419306	173	.	210894809	210895124	16755370
chr1	241303356	241303627	EH38E1436946	172	.	241303356	241303627	45296
chr1	241696753	241697103	EH38E1437165	241	.	241696753	241697103	16764160
chr1	860878	861087	EH38E1310191	228	.	860878	861087	45296
chr1	866116	866333	EH38E1310194	268	.	866116	866333	16764160
chr1	1005341	1005621	EH38E1310358	372	.	1005341	1005621	16764160
chr1	1017476	1017643	EH38E1310374	254	.	1017476	1017643	16764160
chr1	1017882	1018060	EH38E1310375	260	.	1017882	1018060	16764160
chr1	1018275	1018582	EH38E1310376	173	.	1018275	1018582	16754432
chr1	1062531	1062839	EH38E1310428	254	.	1062531	1062839	16754432
chr1	1065368	1065590	EH38E1310432	251	.	1065368	1065590	16755370
chr1	1109779	1110127	EH38E1310470	340	.	1109779	1110127	16764160
chr1	1113698	1113862	EH38E1310474	172	.	1113698	1113862	16764160
chr1	1132508	1132843	EH38E1310512	364	.	1132508	1132843	16764160
chr1	1135383	1135733	EH38E1310517	329	.	1135383	1135733	16754432
chr1	1171762	1172112	EH38E1310577	428	.	1171762	1172112	16754432
chr1	1172143	1172420	EH38E1310578	328	.	1172143	1172420	16754432
chr1	1173181	1173382	EH38E1310580	200	.	1173181	1173382	16754432
chr1	1214741	1215005	EH38E1310634	273	.	1214741	1215005	16754432
chr1	1250619	1250799	EH38E1310683	232	.	1250619	1250799	16754432
chr1	1265340	1265688	EH38E1310696	416	.	1265340	1265688	16764160
chr1	1275920	1276151	EH38E1310709	289	.	1275920	1276151	16754432
chr1	1278712	1279005	EH38E1310710	251	.	1278712	1279005	45296
chr1	1357186	1357435	EH38E1310820	233	.	1357186	1357435	16754432
chr1	1357736	1357940	EH38E1310821	239	.	1357736	1357940	16754432
chr1	1382980	1383180	EH38E1310853	186	.	1382980	1383180	45296
chr1	1410353	1410551	EH38E1310880	248	.	1410353	1410551	16754432
chr1	1410778	1410961	EH38E1310881	280	.	1410778	1410961	16754432
chr1	1417499	1417698	EH38E1310883	299	.	1417499	1417698	16764160
chr1	1417959	1418112	EH38E1310884	365	.	1417959	1418112	16764160
chr1	1418176	1418358	EH38E1310885	252	.	1418176	1418358	16754432
chr1	1418494	1418835	EH38E1310886	312	.	1418494	1418835	16754432
chr1	1422513	1422671	EH38E1310896	248	.	1422513	1422671	16754432
chr1	1422768	1423114	EH38E1310897	427	.	1422768	1423114	16754432
chr1	1423224	1423403	EH38E1310898	191	.	1423224	1423403	16754432
chr1	1464297	1464491	EH38E1310946	217	.	1464297	1464491	16755370
chr1	1470411	1470612	EH38E1310947	244	.	1470411	1470612	16754432
chr1	1470675	1471009	EH38E1310948	292	.	1470675	1471009	16754432
chr1	1471018	1471178	EH38E1310949	351	.	1471018	1471178	16754432
chr1	1471207	1471442	EH38E1310950	317	.	1471207	1471442	16754432
chr1	1500871	1501171	EH38E1310958	244	.	1500871	1501171	16764160
chr1	1504844	1505193	EH38E1310960	416	.	1504844	1505193	16764160
chr1	1505694	1505985	EH38E1310961	279	.	1505694	1505985	16764160
chr1	1510953	1511292	EH38E1310963	356	.	1510953	1511292	16754432
chr1	1575217	1575554	EH38E1311018	339	.	1575217	1575554	16754432
chr1	1575578	1575788	EH38E1311019	211	.	1575578	1575788	16754432
chr1	1576098	1576425	EH38E1311020	240	.	1576098	1576425	16754432
chr1	1577469	1577815	EH38E1311021	383	.	1577469	1577815	16764160
chr1	1580173	1580392	EH38E1311022	224	.	1580173	1580392	16754432
chr1	1582921	1583242	EH38E1311023	289	.	1582921	1583242	16754432
chr1	1611009	1611263	EH38E1311049	207	.	1611009	1611263	16764160
chr1	1611366	1611691	EH38E1311050	321	.	1611366	1611691	16764160
chr1	1612137	1612350	EH38E1311051	314	.	1612137	1612350	16764160
chr1	1614244	1614591	EH38E1311053	502	.	1614244	1614591	16754432
chr1	1683593	1683922	EH38E1311118	316	.	1683593	1683922	16764160
chr1	1768575	1768878	EH38E1311162	218	.	1768575	1768878	16764160
chr1	1849263	1849471	EH38E1311239	216	.	1849263	1849471	16764160
chr1	1873172	1873518	EH38E1311261	383	.	1873172	1873518	16764160
chr1	1875609	1875848	EH38E1311264	195	.	1875609	1875848	16764160
chr1	1943820	1943986	EH38E1311357	255	.	1943820	1943986	16764160
chr1	1944028	1944229	EH38E1311358	368	.	1944028	1944229	16764160
chr1	1989396	1989568	EH38E1311385	300	.	1989396	1989568	16764160
chr1	2009164	2009410	EH38E1311396	276	.	2009164	2009410	45296
chr1	2038877	2039035	EH38E1311420	192	.	2038877	2039035	16755370
chr1	2072124	2072472	EH38E1311459	398	.	2072124	2072472	16754432
chr1	2072531	2072803	EH38E1311460	239	.	2072531	2072803	16754432
chr1	2089676	2089836	EH38E1311475	246	.	2089676	2089836	16764160
chr1	2089967	2090267	EH38E1311476	303	.	2089967	2090267	16764160
chr1	2097937	2098261	EH38E1311484	347	.	2097937	2098261	16764160
chr1	2108601	2108929	EH38E1311499	349	.	2108601	2108929	16764160
chr1	2115316	2115579	EH38E1311502	310	.	2115316	2115579	16764160
chr1	2116012	2116192	EH38E1311503	338	.	2116012	2116192	16764160
chr1	2121244	2121416	EH38E1311507	249	.	2121244	2121416	16764160
chr1	2132544	2132884	EH38E1311522	418	.	2132544	2132884	16764160
chr1	2136873	2137131	EH38E1311532	281	.	2136873	2137131	16764160
chr1	2137138	2137312	EH38E1311533	326	.	2137138	2137312	16764160
chr1	2137418	2137767	EH38E1311534	458	.	2137418	2137767	16764160
chr1	2156822	2157160	EH38E1311554	340	.	2156822	2157160	16764160
chr1	2157908	2158144	EH38E1311555	196	.	2157908	2158144	16764160
chr1	2199599	2199771	EH38E1311600	307	.	2199599	2199771	16764160
chr1	2200383	2200706	EH38E1311601	298	.	2200383	2200706	16764160
chr1	2277292	2277480	EH38E1311738	299	.	2277292	2277480	16764160
chr1	2448133	2448355	EH38E1311938	293	.	2448133	2448355	16764160
chr1	2550596	2550777	EH38E1312077	187	.	2550596	2550777	16754432
chr1	2576216	2576382	EH38E1312101	310	.	2576216	2576382	16764160
chr1	2583450	2583785	EH38E1312113	345	.	2583450	2583785	16764160
chr1	2583893	2584071	EH38E1312114	325	.	2583893	2584071	16764160
chr1	2584155	2584505	EH38E1312115	555	.	2584155	2584505	16764160
chr1	2584684	2585031	EH38E1312116	299	.	2584684	2585031	16754432
chr1	2607815	2608135	EH38E1312141	334	.	2607815	2608135	16764160
chr1	2618088	2618278	EH38E1312145	219	.	2618088	2618278	45296
chr1	2625780	2626113	EH38E1312146	319	.	2625780	2626113	45296
chr1	2840107	2840317	EH38E1312197	413	.	2840107	2840317	16764160
chr1	2840344	2840680	EH38E1312198	455	.	2840344	2840680	16764160
chr1	3000757	3001072	EH38E1312270	205	.	3000757	3001072	16764160
chr1	3003942	3004202	EH38E1312271	287	.	3003942	3004202	16764160
chr1	3013651	3013958	EH38E1312278	175	.	3013651	3013958	45296
chr1	3033082	3033431	EH38E1312290	521	.	3033082	3033431	16764160
chr1	3033508	3033690	EH38E1312291	320	.	3033508	3033690	16764160
chr1	3036655	3036981	EH38E1312297	223	.	3036655	3036981	16764160
chr1	3174155	3174326	EH38E1312425	190	.	3174155	3174326	16764160
chr1	3333923	3334265	EH38E1312578	347	.	3333923	3334265	16764160
chr1	3518231	3518573	EH38E1312749	208	.	3518231	3518573	16764160
chr1	3524582	3524930	EH38E1312755	371	.	3524582	3524930	16764160
chr1	3524938	3525100	EH38E1312756	218	.	3524938	3525100	16764160
chr1	3557304	3557647	EH38E1312793	390	.	3557304	3557647	16764160
chr1	3558346	3558666	EH38E1312794	172	.	3558346	3558666	16755370
chr1	3564067	3564320	EH38E1312800	279	.	3564067	3564320	16764160
chr1	3575674	3575921	EH38E1312809	181	.	3575674	3575921	16755370
chr1	3587081	3587243	EH38E1312820	198	.	3587081	3587243	16764160
chr1	3587381	3587728	EH38E1312821	342	.	3587381	3587728	16764160
chr1	3597575	3597922	EH38E1312829	383	.	3597575	3597922	16764160
chr1	3619391	3619718	EH38E1312858	371	.	3619391	3619718	16764160
chr1	3621123	3621392	EH38E1312860	316	.	3621123	3621392	45296
chr1	3621443	3621627	EH38E1312861	195	.	3621443	3621627	45296
chr1	3657089	3657313	EH38E1312898	266	.	3657089	3657313	16764160
chr1	3658239	3658556	EH38E1312899	285	.	3658239	3658556	16764160
chr1	3660729	3661070	EH38E1312901	392	.	3660729	3661070	16764160
chr1	3663206	3663407	EH38E1312903	230	.	3663206	3663407	16764160
chr1	3667352	3667545	EH38E1312911	407	.	3667352	3667545	16754432
chr1	3683301	3683586	EH38E1312930	200	.	3683301	3683586	16755370
chr1	3741248	3741447	EH38E1312991	265	.	3741248	3741447	16754432
chr1	3748535	3748806	EH38E1313000	220	.	3748535	3748806	16754432
chr1	3793564	3793905	EH38E1313036	390	.	3793564	3793905	16764160
chr1	3796383	3796733	EH38E1313041	536	.	3796383	3796733	16711680
chr1	3796741	3796919	EH38E1313042	320	.	3796741	3796919	16754432
chr1	3797286	3797592	EH38E1313043	302	.	3797286	3797592	16754432
chr1	3800054	3800387	EH38E1313044	422	.	3800054	3800387	16764160
chr1	3801357	3801540	EH38E1313045	249	.	3801357	3801540	16764160
chr1	3803888	3804132	EH38E1313047	196	.	3803888	3804132	16764160
chr1	3804136	3804475	EH38E1313048	315	.	3804136	3804475	16764160
chr1	3804583	3804864	EH38E1313049	201	.	3804583	3804864	16764160
chr1	3805108	3805392	EH38E1313050	220	.	3805108	3805392	16764160
chr1	3819964	3820155	EH38E1313060	258	.	3819964	3820155	16764160
chr1	3822588	3822777	EH38E1313065	196	.	3822588	3822777	16764160
chr1	3852828	3852990	EH38E1313080	254	.	3852828	3852990	16764160
chr1	3869798	3870148	EH38E1313096	472	.	3869798	3870148	16764160
chr1	3871513	3871810	EH38E1313100	322	.	3871513	3871810	16764160
chr1	3871865	3872206	EH38E1313101	264	.	3871865	3872206	16764160
chr1	3879889	3880043	EH38E1313104	184	.	3879889	3880043	16764160
chr1	3886798	3887094	EH38E1313110	285	.	3886798	3887094	16764160
chr1	3908519	3908836	EH38E1313141	241	.	3908519	3908836	16764160
chr1	3909191	3909400	EH38E1313142	207	.	3909191	3909400	16764160
chr1	3917680	3917879	EH38E1313150	270	.	3917680	3917879	45296
chr1	3921813	3922121	EH38E1313151	299	.	3921813	3922121	16764160
chr1	3922249	3922599	EH38E1313152	435	.	3922249	3922599	16764160
chr1	3924130	3924472	EH38E1313155	260	.	3924130	3924472	16755370
chr1	3932559	3932784	EH38E1313165	323	.	3932559	3932784	16755370
chr1	3969018	3969293	EH38E1313176	264	.	3969018	3969293	16764160
chr1	3975885	3976232	EH38E1313178	230	.	3975885	3976232	16755370
chr1	3986943	3987125	EH38E1313183	178	.	3986943	3987125	45296
chr1	4006965	4007310	EH38E1313194	374	.	4006965	4007310	16764160
chr1	4007636	4007984	EH38E1313195	461	.	4007636	4007984	16764160
chr1	4023739	4023918	EH38E1313203	268	.	4023739	4023918	16764160
chr1	4029447	4029780	EH38E1313208	251	.	4029447	4029780	16764160
chr1	4044960	4045306	EH38E1313213	396	.	4044960	4045306	16764160
chr1	4045573	4045912	EH38E1313214	391	.	4045573	4045912	16764160
chr1	4070534	4070814	EH38E1313231	240	.	4070534	4070814	16764160
chr1	4127049	4127203	EH38E1313257	203	.	4127049	4127203	16755370
chr1	4127335	4127489	EH38E1313258	303	.	4127335	4127489	16755370
chr1	4228015	4228364	EH38E1313280	283	.	4228015	4228364	16755370
chr1	4250034	4250284	EH38E1313281	176	.	4250034	4250284	16764160
chr1	4267916	4268066	EH38E1313290	284	.	4267916	4268066	16764160
chr1	4270761	4270984	EH38E1313293	286	.	4270761	4270984	16764160
chr1	4271114	4271457	EH38E1313294	180	.	4271114	4271457	16764160
chr1	4379509	4379857	EH38E1313323	338	.	4379509	4379857	16764160
chr1	4381492	4381727	EH38E1313326	214	.	4381492	4381727	16764160
chr1	4411860	4412210	EH38E1313336	416	.	4411860	4412210	16711680
chr1	4428718	4429053	EH38E1313343	294	.	4428718	4429053	16764160
chr1	4450112	4450429	EH38E1313348	227	.	4450112	4450429	16764160
chr1	4515825	4515990	EH38E1313364	202	.	4515825	4515990	16764160
chr1	4565184	4565511	EH38E1313377	250	.	4565184	4565511	16764160
chr1	4582385	4582672	EH38E1313382	232	.	4582385	4582672	45296
chr1	4590875	4591102	EH38E1313389	226	.	4590875	4591102	16764160
chr1	4603420	4603770	EH38E1313399	675	.	4603420	4603770	16764160
chr1	4604016	4604230	EH38E1313400	374	.	4604016	4604230	16764160
chr1	4608120	4608462	EH38E1313404	280	.	4608120	4608462	16764160
chr1	4613047	4613299	EH38E1313408	333	.	4613047	4613299	16764160
chr1	4675517	4675844	EH38E1313462	337	.	4675517	4675844	16764160
chr1	4678352	4678636	EH38E1313465	290	.	4678352	4678636	16764160
chr1	4729838	4730039	EH38E1313499	270	.	4729838	4730039	16764160
chr1	4755313	4755627	EH38E1313511	383	.	4755313	4755627	16764160
chr1	4755642	4755823	EH38E1313512	386	.	4755642	4755823	16764160
chr1	4822159	4822319	EH38E1313537	164	.	4822159	4822319	45296
chr1	4837257	4837564	EH38E1313541	348	.	4837257	4837564	16764160
chr1	4848489	4848743	EH38E1313545	198	.	4848489	4848743	16764160
chr1	4922849	4923175	EH38E1313559	189	.	4922849	4923175	45296
chr1	4977955	4978304	EH38E1313576	397	.	4977955	4978304	16764160
chr1	5014671	5014868	EH38E1313583	206	.	5014671	5014868	16764160
chr1	5052733	5052998	EH38E1313587	199	.	5052733	5052998	16764160
chr1	5064198	5064495	EH38E1313590	169	.	5064198	5064495	16764160
chr1	5110533	5110824	EH38E0065969	276	.	5110533	5110824	16764160
chr1	5122262	5122567	EH38E1313599	176	.	5122262	5122567	16764160
chr1	5276727	5276919	EH38E1313646	189	.	5276727	5276919	45296
chr1	5297830	5298173	EH38E1313654	353	.	5297830	5298173	16764160
chr1	5348787	5349134	EH38E1313665	256	.	5348787	5349134	16764160
chr1	5370330	5370659	EH38E1313671	378	.	5370330	5370659	16764160
chr1	5373317	5373617	EH38E1313673	187	.	5373317	5373617	16755370
chr1	5379964	5380300	EH38E1313678	233	.	5379964	5380300	16764160
chr1	5405410	5405565	EH38E1313688	220	.	5405410	5405565	16764160
chr1	5408776	5408982	EH38E1313691	167	.	5408776	5408982	16764160
chr1	5475687	5475945	EH38E1313726	203	.	5475687	5475945	16764160
chr1	5503806	5503992	EH38E1313747	188	.	5503806	5503992	16764160
chr1	5505069	5505317	EH38E1313750	209	.	5505069	5505317	16764160
chr1	5597354	5597697	EH38E1313770	304	.	5597354	5597697	16764160
chr1	5637232	5637511	EH38E1313786	276	.	5637232	5637511	45296
chr1	5640978	5641171	EH38E1313787	303	.	5640978	5641171	45296
chr1	5666919	5667147	EH38E1313805	363	.	5666919	5667147	16754432
chr1	5716571	5716890	EH38E1313830	204	.	5716571	5716890	16764160
chr1	5721840	5722188	EH38E1313839	224	.	5721840	5722188	16764160
chr1	5728857	5729194	EH38E1313845	289	.	5728857	5729194	16764160
chr1	5768046	5768336	EH38E1313867	273	.	5768046	5768336	16764160
chr1	5819787	5819952	EH38E1313880	183	.	5819787	5819952	16755370
chr1	5827574	5827864	EH38E1313882	180	.	5827574	5827864	16764160
chr1	5839301	5839639	EH38E1313889	273	.	5839301	5839639	16764160
chr1	5893017	5893179	EH38E1313919	179	.	5893017	5893179	16754432
chr1	5893193	5893524	EH38E1313920	201	.	5893193	5893524	16754432
chr1	5893721	5893943	EH38E1313921	234	.	5893721	5893943	45296
chr1	5917227	5917570	EH38E1313940	302	.	5917227	5917570	16764160
chr1	5917663	5918012	EH38E1313941	494	.	5917663	5918012	16764160
chr1	5921786	5921993	EH38E1313944	260	.	5921786	5921993	16764160
chr1	5936702	5937045	EH38E1313955	296	.	5936702	5937045	16764160
chr1	5937089	5937436	EH38E1313956	367	.	5937089	5937436	16764160
chr1	5964221	5964441	EH38E1313973	224	.	5964221	5964441	45296
chr1	5965620	5965808	EH38E1313974	166	.	5965620	5965808	16764160
chr1	6141642	6141959	EH38E1314135	342	.	6141642	6141959	45296
chr1	6200574	6200742	EH38E1314194	300	.	6200574	6200742	16711680
chr1	6256689	6256987	EH38E1314255	330	.	6256689	6256987	16764160
chr1	6290180	6290412	EH38E1314301	245	.	6290180	6290412	16764160
chr1	6313439	6313778	EH38E1314326	331	.	6313439	6313778	16764160
chr1	6331582	6331917	EH38E1314345	296	.	6331582	6331917	16764160
chr1	6342132	6342476	EH38E1314356	500	.	6342132	6342476	16764160
chr1	6348206	6348476	EH38E1314363	393	.	6348206	6348476	16764160
chr1	6348580	6348930	EH38E1314364	423	.	6348580	6348930	16764160
chr1	6363222	6363401	EH38E1314381	342	.	6363222	6363401	16764160
chr1	6363572	6363840	EH38E1314382	195	.	6363572	6363840	16764160
chr1	6367330	6367577	EH38E1314384	330	.	6367330	6367577	16764160
chr1	6367656	6367997	EH38E1314385	501	.	6367656	6367997	16764160
chr1	6395196	6395473	EH38E1314405	237	.	6395196	6395473	16754432
chr1	6412876	6413225	EH38E1314415	399	.	6412876	6413225	16764160
chr1	6569315	6569562	EH38E1314587	208	.	6569315	6569562	16754432
chr1	6570128	6570473	EH38E1314588	379	.	6570128	6570473	16754432
chr1	6657014	6657177	EH38E1314696	192	.	6657014	6657177	16764160
chr1	6657186	6657519	EH38E1314697	199	.	6657186	6657519	16764160
chr1	6686395	6686744	EH38E1314714	437	.	6686395	6686744	16764160
chr1	6694062	6694407	EH38E1314724	295	.	6694062	6694407	16764160
chr1	6694428	6694618	EH38E1314725	234	.	6694428	6694618	16764160
chr1	6742776	6743082	EH38E1314751	290	.	6742776	6743082	16764160
chr1	6743106	6743271	EH38E1314752	304	.	6743106	6743271	16764160
chr1	6775691	6776036	EH38E1314776	241	.	6775691	6776036	16764160
chr1	6810163	6810513	EH38E1314811	346	.	6810163	6810513	16764160
chr1	6840886	6841118	EH38E1314837	246	.	6840886	6841118	16764160
chr1	6845002	6845255	EH38E1314839	246	.	6845002	6845255	16764160
chr1	6920254	6920595	EH38E1314916	377	.	6920254	6920595	16764160
chr1	6922161	6922424	EH38E1314918	344	.	6922161	6922424	16764160
chr1	6922612	6922946	EH38E1314919	455	.	6922612	6922946	16764160
chr1	6989678	6990020	EH38E1314985	292	.	6989678	6990020	16764160
chr1	7220033	7220368	EH38E1315073	365	.	7220033	7220368	16754432
chr1	7256732	7256906	EH38E1315098	254	.	7256732	7256906	16764160
chr1	7326335	7326673	EH38E1315146	289	.	7326335	7326673	16764160
chr1	7343909	7344219	EH38E1315158	233	.	7343909	7344219	16764160
chr1	7347346	7347550	EH38E1315162	178	.	7347346	7347550	16764160
chr1	7348166	7348423	EH38E1315163	171	.	7348166	7348423	45296
chr1	7364319	7364506	EH38E1315172	184	.	7364319	7364506	16764160
chr1	7369892	7370229	EH38E1315177	385	.	7369892	7370229	16754432
chr1	7380759	7381106	EH38E1315186	385	.	7380759	7381106	16764160
chr1	7399055	7399300	EH38E1315201	320	.	7399055	7399300	16764160
chr1	7437125	7437408	EH38E1315218	281	.	7437125	7437408	16764160
chr1	7582287	7582538	EH38E1315344	334	.	7582287	7582538	16764160
chr1	7582618	7582825	EH38E1315345	197	.	7582618	7582825	16764160
chr1	7628386	7628615	EH38E1315374	307	.	7628386	7628615	16764160
chr1	7644140	7644482	EH38E1315394	275	.	7644140	7644482	16764160
chr1	7684252	7684417	EH38E1315431	266	.	7684252	7684417	16755370
chr1	7789534	7789874	EH38E1315507	195	.	7789534	7789874	16764160
chr1	7899748	7900090	EH38E1315547	335	.	7899748	7900090	16764160
chr1	7913048	7913343	EH38E1315553	327	.	7913048	7913343	16764160
chr1	7913343	7913597	EH38E1315554	300	.	7913343	7913597	16764160
chr1	7927115	7927462	EH38E1315560	287	.	7927115	7927462	16764160
chr1	7960220	7960517	EH38E1315584	235	.	7960220	7960517	16754432
chr1	7960648	7960945	EH38E1315585	203	.	7960648	7960945	16754432
chr1	8040619	8040949	EH38E1315689	497	.	8040619	8040949	16764160
chr1	8075488	8075833	EH38E1315720	357	.	8075488	8075833	16764160
chr1	8075898	8076099	EH38E1315721	310	.	8075898	8076099	16764160
chr1	8076236	8076562	EH38E1315722	281	.	8076236	8076562	16764160
chr1	8076726	8076934	EH38E1315723	324	.	8076726	8076934	16764160
chr1	8107180	8107428	EH38E1315754	354	.	8107180	8107428	16764160
chr1	8113340	8113518	EH38E1315761	381	.	8113340	8113518	16764160
chr1	8113893	8114217	EH38E1315763	288	.	8113893	8114217	16764160
chr1	8122672	8123022	EH38E1315775	402	.	8122672	8123022	16764160
chr1	8123660	8123830	EH38E1315776	262	.	8123660	8123830	16764160
chr1	8126922	8127099	EH38E1315777	221	.	8126922	8127099	16764160
chr1	8134910	8135178	EH38E1315785	345	.	8134910	8135178	16764160
chr1	8153143	8153455	EH38E1315805	526	.	8153143	8153455	16764160
chr1	8153467	8153629	EH38E1315806	477	.	8153467	8153629	16764160
chr1	8159064	8159325	EH38E1315811	210	.	8159064	8159325	16764160
chr1	8165686	8165955	EH38E1315817	322	.	8165686	8165955	16764160
chr1	8166050	8166316	EH38E1315818	266	.	8166050	8166316	16764160
chr1	8191514	8191682	EH38E1315843	274	.	8191514	8191682	16754432
chr1	8223573	8223735	EH38E1315883	312	.	8223573	8223735	16764160
chr1	8266511	8266840	EH38E1315918	359	.	8266511	8266840	16764160
chr1	8266921	8267248	EH38E1315919	306	.	8266921	8267248	16764160
chr1	8281409	8281612	EH38E1315930	170	.	8281409	8281612	16764160
chr1	8281868	8282192	EH38E1315931	262	.	8281868	8282192	16764160
chr1	8284688	8285001	EH38E1315937	262	.	8284688	8285001	16764160
chr1	8303217	8303553	EH38E1315946	372	.	8303217	8303553	16764160
chr1	8315521	8315805	EH38E1315955	324	.	8315521	8315805	16764160
chr1	8378293	8378520	EH38E1316024	354	.	8378293	8378520	16764160
chr1	8378615	8378805	EH38E1316025	202	.	8378615	8378805	16764160
chr1	8402313	8402662	EH38E1316060	294	.	8402313	8402662	16764160
chr1	8443500	8443821	EH38E1316119	391	.	8443500	8443821	16764160
chr1	8443960	8444164	EH38E1316120	254	.	8443960	8444164	16764160
chr1	8506528	8506774	EH38E1316185	197	.	8506528	8506774	16764160
chr1	8533174	8533496	EH38E1316212	362	.	8533174	8533496	16764160
chr1	8589633	8589940	EH38E1316275	267	.	8589633	8589940	16764160
chr1	8626389	8626730	EH38E1316309	479	.	8626389	8626730	16764160
chr1	8626842	8627011	EH38E1316310	265	.	8626842	8627011	16764160
chr1	8647106	8647449	EH38E1316339	203	.	8647106	8647449	16764160
chr1	8652688	8653014	EH38E1316345	298	.	8652688	8653014	16764160
chr1	8690049	8690346	EH38E1316398	231	.	8690049	8690346	16764160
chr1	8733505	8733853	EH38E1316443	427	.	8733505	8733853	16764160
chr1	8739388	8739696	EH38E1316446	293	.	8739388	8739696	16764160
chr1	8812107	8812441	EH38E1316497	215	.	8812107	8812441	16764160
chr1	8825993	8826335	EH38E1316521	462	.	8825993	8826335	16764160
chr1	8845393	8845609	EH38E1316529	228	.	8845393	8845609	16764160
chr1	8858472	8858644	EH38E1316543	389	.	8858472	8858644	16764160
chr1	8890343	8890555	EH38E1316592	453	.	8890343	8890555	16764160
chr1	8891859	8892015	EH38E1316595	202	.	8891859	8892015	16754432
chr1	8896820	8897168	EH38E1316596	260	.	8896820	8897168	16764160
chr1	8897678	8897859	EH38E1316597	181	.	8897678	8897859	16764160
chr1	8899923	8900272	EH38E1316599	551	.	8899923	8900272	16764160
chr1	8902782	8903117	EH38E1316602	364	.	8902782	8903117	16764160
chr1	8903126	8903312	EH38E1316603	338	.	8903126	8903312	16764160
chr1	8903627	8903834	EH38E1316604	413	.	8903627	8903834	16764160
chr1	8908349	8908698	EH38E1316608	402	.	8908349	8908698	16754432
chr1	8908838	8909005	EH38E1316609	300	.	8908838	8909005	16754432
chr1	8909696	8909897	EH38E1316610	201	.	8909696	8909897	16754432
chr1	8914416	8914757	EH38E1316616	356	.	8914416	8914757	16764160
chr1	8920725	8921075	EH38E1316623	452	.	8920725	8921075	16764160
chr1	8924972	8925173	EH38E1316625	192	.	8924972	8925173	16764160
chr1	8926732	8927081	EH38E1316628	350	.	8926732	8927081	16764160
chr1	8927314	8927664	EH38E1316629	430	.	8927314	8927664	16764160
chr1	8938429	8938777	EH38E1316634	526	.	8938429	8938777	16764160
chr1	8938918	8939248	EH38E1316635	385	.	8938918	8939248	16764160
chr1	8939486	8939668	EH38E1316636	313	.	8939486	8939668	16764160
chr1	8939691	8940035	EH38E1316637	476	.	8939691	8940035	16764160
chr1	8943571	8943861	EH38E1316640	410	.	8943571	8943861	16764160
chr1	8971121	8971396	EH38E1316660	534	.	8971121	8971396	16764160
chr1	9001681	9001846	EH38E1316677	264	.	9001681	9001846	16764160
chr1	9001930	9002147	EH38E1316678	306	.	9001930	9002147	16764160
chr1	9002216	9002546	EH38E1316679	238	.	9002216	9002546	16764160
chr1	9010960	9011308	EH38E1316688	400	.	9010960	9011308	16764160
chr1	9031253	9031463	EH38E1316701	166	.	9031253	9031463	16764160
chr1	9031720	9031955	EH38E1316702	252	.	9031720	9031955	16764160
chr1	9032016	9032184	EH38E1316703	279	.	9032016	9032184	16764160
chr1	9047053	9047385	EH38E1316720	263	.	9047053	9047385	16764160
chr1	9064482	9064816	EH38E1316731	347	.	9064482	9064816	16764160
chr1	9065196	9065484	EH38E1316732	355	.	9065196	9065484	16764160
chr1	9073191	9073475	EH38E1316744	221	.	9073191	9073475	16764160
chr1	9073609	9073795	EH38E1316745	245	.	9073609	9073795	16764160
chr1	9075018	9075368	EH38E1316747	377	.	9075018	9075368	16764160
chr1	9078046	9078396	EH38E1316749	482	.	9078046	9078396	16764160
chr1	9078637	9078985	EH38E1316750	435	.	9078637	9078985	16764160
chr1	9080717	9081027	EH38E1316755	385	.	9080717	9081027	16754432
chr1	9082842	9083183	EH38E1316759	283	.	9082842	9083183	16754432
chr1	9083279	9083628	EH38E1316760	361	.	9083279	9083628	16754432
chr1	9084531	9084727	EH38E1316761	260	.	9084531	9084727	16754432
chr1	9084921	9085265	EH38E1316762	380	.	9084921	9085265	16764160
chr1	9085334	9085616	EH38E1316763	304	.	9085334	9085616	16764160
chr1	9086078	9086279	EH38E1316764	365	.	9086078	9086279	16764160
chr1	9087771	9088095	EH38E1316766	218	.	9087771	9088095	16764160
chr1	9088903	9089081	EH38E1316767	303	.	9088903	9089081	16764160
chr1	9089561	9089751	EH38E1316768	176	.	9089561	9089751	16764160
chr1	9093278	9093567	EH38E1316769	308	.	9093278	9093567	16764160
chr1	9093643	9093905	EH38E1316770	322	.	9093643	9093905	16764160
chr1	9094072	9094370	EH38E1316771	354	.	9094072	9094370	16764160
chr1	9098017	9098355	EH38E1316774	180	.	9098017	9098355	16764160
chr1	9124501	9124723	EH38E1316798	371	.	9124501	9124723	16764160
chr1	9125037	9125271	EH38E1316799	294	.	9125037	9125271	16764160
chr1	9230950	9231101	EH38E1316895	257	.	9230950	9231101	16764160
chr1	9300222	9300430	EH38E1316981	454	.	9300222	9300430	16764160
chr1	9300561	9300902	EH38E1316982	255	.	9300561	9300902	16764160
chr1	9302882	9303085	EH38E1316983	363	.	9302882	9303085	16764160
chr1	9303128	9303472	EH38E1316984	504	.	9303128	9303472	16764160
chr1	9374760	9375105	EH38E1317061	412	.	9374760	9375105	16764160
chr1	9375107	9375272	EH38E1317062	354	.	9375107	9375272	16764160
chr1	9388891	9389104	EH38E1317078	319	.	9388891	9389104	16764160
chr1	9395159	9395313	EH38E1317083	285	.	9395159	9395313	16755370
chr1	9411799	9412063	EH38E1317099	238	.	9411799	9412063	16764160
chr1	9420978	9421306	EH38E1317114	308	.	9420978	9421306	16764160
chr1	9421469	9421797	EH38E1317115	215	.	9421469	9421797	16764160
chr1	9422894	9423240	EH38E1317116	388	.	9422894	9423240	16764160
chr1	9448284	9448477	EH38E1317150	277	.	9448284	9448477	16764160
chr1	9448509	9448768	EH38E1317151	302	.	9448509	9448768	16764160
chr1	9448798	9449049	EH38E1317152	373	.	9448798	9449049	16764160
chr1	9452598	9452929	EH38E1317157	336	.	9452598	9452929	16764160
chr1	9461761	9461989	EH38E1317166	258	.	9461761	9461989	45296
chr1	9476834	9477184	EH38E1317176	430	.	9476834	9477184	16764160
chr1	9482479	9482678	EH38E1317178	338	.	9482479	9482678	16764160
chr1	9546732	9546889	EH38E1317221	296	.	9546732	9546889	16764160
chr1	9620993	9621290	EH38E1317285	256	.	9620993	9621290	45296
chr1	9621642	9621964	EH38E1317286	302	.	9621642	9621964	45296
chr1	9656360	9656660	EH38E1317326	211	.	9656360	9656660	16754432
chr1	9665362	9665675	EH38E1317333	202	.	9665362	9665675	16764160
chr1	9683454	9683708	EH38E1317343	192	.	9683454	9683708	16764160
chr1	9723423	9723772	EH38E1317392	261	.	9723423	9723772	16764160
chr1	9774784	9774987	EH38E1317441	298	.	9774784	9774987	16764160
chr1	9918615	9918831	EH38E1317614	165	.	9918615	9918831	45296
chr1	10014093	10014261	EH38E1317664	227	.	10014093	10014261	16764160
chr1	10016543	10016889	EH38E1317666	169	.	10016543	10016889	16764160
chr1	10018930	10019279	EH38E1317668	305	.	10018930	10019279	16764160
chr1	10045742	10045923	EH38E1317689	314	.	10045742	10045923	16764160
chr1	10045936	10046269	EH38E1317690	548	.	10045936	10046269	16764160
chr1	10046381	10046724	EH38E1317691	332	.	10046381	10046724	16764160
chr1	10046730	10047013	EH38E1317692	262	.	10046730	10047013	16764160
chr1	10064457	10064798	EH38E1317711	332	.	10064457	10064798	16764160
chr1	10065268	10065618	EH38E1317712	391	.	10065268	10065618	16764160
chr1	10141016	10141366	EH38E1317766	426	.	10141016	10141366	16764160
chr1	10141455	10141653	EH38E1317767	231	.	10141455	10141653	16764160
chr1	10143976	10144324	EH38E1317769	385	.	10143976	10144324	16764160
chr1	10152947	10153296	EH38E1317776	335	.	10152947	10153296	16764160
chr1	10186450	10186787	EH38E1317804	379	.	10186450	10186787	16764160
chr1	10186807	10187005	EH38E1317805	257	.	10186807	10187005	16764160
chr1	10187007	10187244	EH38E1317806	233	.	10187007	10187244	16764160
chr1	10189743	10190087	EH38E1317807	402	.	10189743	10190087	16764160
chr1	10198042	10198386	EH38E1317815	323	.	10198042	10198386	16764160
chr1	10368395	10368733	EH38E1317926	193	.	10368395	10368733	16764160
chr1	10424138	10424391	EH38E1317969	349	.	10424138	10424391	16764160
chr1	10425279	10425474	EH38E1317972	185	.	10425279	10425474	16764160
chr1	10425588	10425785	EH38E1317973	212	.	10425588	10425785	16764160
chr1	10427266	10427465	EH38E1317974	238	.	10427266	10427465	16764160
chr1	10484547	10484892	EH38E1318021	400	.	10484547	10484892	16764160
chr1	10579477	10579813	EH38E1318108	375	.	10579477	10579813	16764160
chr1	10606081	10606428	EH38E1318136	366	.	10606081	10606428	16764160
chr1	10891127	10891442	EH38E1318463	315	.	10891127	10891442	16764160
chr1	10917077	10917398	EH38E1318494	243	.	10917077	10917398	16764160
chr1	10974297	10974509	EH38E1318539	266	.	10974297	10974509	16764160
chr1	11051527	11051865	EH38E1318573	285	.	11051527	11051865	16764160
chr1	11051887	11052222	EH38E1318574	392	.	11051887	11052222	16764160
chr1	11052311	11052522	EH38E1318575	272	.	11052311	11052522	16764160
chr1	11253218	11253557	EH38E1318733	270	.	11253218	11253557	16764160
chr1	11267670	11268017	EH38E1318740	437	.	11267670	11268017	16764160
chr1	11352839	11353187	EH38E1318803	389	.	11352839	11353187	16764160
chr1	11353201	11353447	EH38E1318804	277	.	11353201	11353447	16764160
chr1	11360494	11360741	EH38E1318816	327	.	11360494	11360741	45296
chr1	11380034	11380311	EH38E1318827	313	.	11380034	11380311	16764160
chr1	11458317	11458530	EH38E1318880	188	.	11458317	11458530	16764160
chr1	11459450	11459722	EH38E1318882	189	.	11459450	11459722	16764160
chr1	11512044	11512268	EH38E1318914	220	.	11512044	11512268	45296
chr1	11538438	11538773	EH38E1318922	236	.	11538438	11538773	16764160
chr1	11553840	11554071	EH38E1318925	234	.	11553840	11554071	45296
chr1	11564297	11564647	EH38E1318930	365	.	11564297	11564647	16764160
chr1	11565462	11565694	EH38E1318932	216	.	11565462	11565694	16764160
chr1	11580165	11580455	EH38E1318947	307	.	11580165	11580455	16755370
chr1	11581572	11581744	EH38E1318948	220	.	11581572	11581744	45296
chr1	11587444	11587605	EH38E1318949	256	.	11587444	11587605	45296
chr1	11662606	11662772	EH38E1318983	249	.	11662606	11662772	45296
chr1	11689552	11689810	EH38E1319007	314	.	11689552	11689810	16754432
chr1	11689811	11690027	EH38E1319008	300	.	11689811	11690027	16754432
chr1	11732665	11732924	EH38E1319052	300	.	11732665	11732924	16764160
chr1	11733299	11733465	EH38E1319053	208	.	11733299	11733465	16764160
chr1	11735555	11735799	EH38E1319054	272	.	11735555	11735799	16754432
chr1	11753814	11754069	EH38E1319076	282	.	11753814	11754069	16764160
chr1	11781349	11781588	EH38E1319084	322	.	11781349	11781588	16754432
chr1	11813125	11813287	EH38E1319128	254	.	11813125	11813287	16764160
chr1	11837599	11837848	EH38E1319143	264	.	11837599	11837848	16764160
chr1	11851247	11851587	EH38E1319160	430	.	11851247	11851587	16755370
chr1	11864760	11865026	EH38E1319173	260	.	11864760	11865026	45296
chr1	11865552	11865827	EH38E1319175	362	.	11865552	11865827	16755370
chr1	11867739	11868039	EH38E1319176	273	.	11867739	11868039	45296
chr1	11875169	11875396	EH38E1319180	205	.	11875169	11875396	16764160
chr1	11882013	11882357	EH38E1319186	308	.	11882013	11882357	16764160
chr1	11902414	11902705	EH38E1319202	209	.	11902414	11902705	16764160
chr1	11908836	11909060	EH38E1319209	631	.	11908836	11909060	16754432
chr1	11910660	11911006	EH38E1319212	401	.	11910660	11911006	16754432
chr1	11913649	11913889	EH38E1319216	187	.	11913649	11913889	16764160
chr1	11915068	11915347	EH38E1319220	281	.	11915068	11915347	16764160
chr1	11984588	11984930	EH38E1319282	441	.	11984588	11984930	16764160
chr1	11985257	11985516	EH38E1319283	246	.	11985257	11985516	16764160
chr1	12015482	12015772	EH38E1319315	313	.	12015482	12015772	16754432
chr1	12034324	12034645	EH38E1319329	358	.	12034324	12034645	16764160
chr1	12040497	12040659	EH38E1319335	512	.	12040497	12040659	16764160
chr1	12040664	12040925	EH38E1319336	499	.	12040664	12040925	16764160
chr1	12044135	12044485	EH38E1319337	318	.	12044135	12044485	16764160
chr1	12045055	12045278	EH38E1319339	210	.	12045055	12045278	16764160
chr1	12049722	12050071	EH38E1319344	367	.	12049722	12050071	16764160
chr1	12058071	12058226	EH38E1319356	229	.	12058071	12058226	16764160
chr1	12075333	12075570	EH38E1319372	260	.	12075333	12075570	16764160
chr1	12075701	12076051	EH38E1319373	433	.	12075701	12076051	16764160
chr1	12076464	12076809	EH38E1319374	241	.	12076464	12076809	16754432
chr1	12077529	12077748	EH38E1319376	191	.	12077529	12077748	16754432
chr1	12113851	12114198	EH38E1319396	312	.	12113851	12114198	16764160
chr1	12118596	12118943	EH38E1319398	524	.	12118596	12118943	45296
chr1	12150135	12150471	EH38E1319434	255	.	12150135	12150471	16764160
chr1	12164259	12164542	EH38E1319453	277	.	12164259	12164542	16764160
chr1	12245982	12246317	EH38E1319539	170	.	12245982	12246317	16764160
chr1	12381274	12381623	EH38E1319647	441	.	12381274	12381623	16764160
chr1	12390345	12390678	EH38E1319655	273	.	12390345	12390678	16764160
chr1	12438245	12438450	EH38E1319708	205	.	12438245	12438450	16764160
chr1	12438480	12438818	EH38E1319709	420	.	12438480	12438818	16764160
chr1	12539919	12540257	EH38E1319840	526	.	12539919	12540257	16764160
chr1	12553640	12553975	EH38E1319859	308	.	12553640	12553975	16764160
chr1	12554041	12554258	EH38E1319860	293	.	12554041	12554258	16764160
chr1	12601280	12601609	EH38E1319903	386	.	12601280	12601609	16764160
chr1	12607325	12607499	EH38E1319913	297	.	12607325	12607499	16764160
chr1	12631205	12631444	EH38E1319945	316	.	12631205	12631444	16764160
chr1	12634159	12634492	EH38E1319947	269	.	12634159	12634492	16764160
chr1	12643091	12643291	EH38E1319954	202	.	12643091	12643291	45296
chr1	12654703	12654990	EH38E1319960	292	.	12654703	12654990	16764160
chr1	12657556	12657902	EH38E1319961	282	.	12657556	12657902	16764160
chr1	12669563	12669877	EH38E1319967	334	.	12669563	12669877	16764160
chr1	12705525	12705865	EH38E1319980	247	.	12705525	12705865	16764160
chr1	12706059	12706259	EH38E1319981	252	.	12706059	12706259	16764160
chr1	12706265	12706468	EH38E1319982	267	.	12706265	12706468	16764160
chr1	12708425	12708739	EH38E1319983	316	.	12708425	12708739	16764160
chr1	12708786	12709005	EH38E1319984	270	.	12708786	12709005	16764160
chr1	12709097	12709366	EH38E1319985	292	.	12709097	12709366	16764160
chr1	12709387	12709665	EH38E1319986	261	.	12709387	12709665	16764160
chr1	12709722	12710066	EH38E1319987	303	.	12709722	12710066	16764160
chr1	12711579	12711929	EH38E1319988	352	.	12711579	12711929	16764160
chr1	12712102	12712452	EH38E1319989	250	.	12712102	12712452	16764160
chr1	12757892	12758235	EH38E1320006	366	.	12757892	12758235	16764160
chr1	12783939	12784096	EH38E1320014	319	.	12783939	12784096	45296
chr1	12851794	12852129	EH38E1320026	362	.	12851794	12852129	16764160
chr1	12863157	12863416	EH38E1320027	208	.	12863157	12863416	45296
chr1	13356796	13357115	EH38E1320032	399	.	13356796	13357115	45296
chr1	13431055	13431373	EH38E1320036	255	.	13431055	13431373	16755370
chr1	13458931	13459150	EH38E1320042	303	.	13458931	13459150	16755370
chr1	13483736	13483951	EH38E1320050	219	.	13483736	13483951	16764160
chr1	13487181	13487357	EH38E1320054	293	.	13487181	13487357	16764160
chr1	13493439	13493703	EH38E1320060	357	.	13493439	13493703	16764160
chr1	13498617	13498949	EH38E1320068	478	.	13498617	13498949	16764160
chr1	13524154	13524482	EH38E1320086	295	.	13524154	13524482	16764160
chr1	13529633	13529982	EH38E1320087	339	.	13529633	13529982	16764160
chr1	13538874	13539209	EH38E1320094	396	.	13538874	13539209	16764160
chr1	13545397	13545600	EH38E1320103	189	.	13545397	13545600	16764160
chr1	13571000	13571266	EH38E1320112	265	.	13571000	13571266	45296
chr1	13628291	13628470	EH38E1320154	264	.	13628291	13628470	16764160
chr1	13628653	13629003	EH38E1320155	566	.	13628653	13629003	16764160
chr1	13642445	13642650	EH38E1320157	416	.	13642445	13642650	16764160
chr1	13642655	13642845	EH38E1320158	372	.	13642655	13642845	16764160
chr1	13661520	13661867	EH38E1320164	271	.	13661520	13661867	16754432
chr1	13662244	13662432	EH38E1320165	349	.	13662244	13662432	16764160
chr1	13697802	13698110	EH38E1320190	287	.	13697802	13698110	45296
chr1	13843089	13843353	EH38E1320335	187	.	13843089	13843353	16764160
chr1	13851772	13852117	EH38E1320337	255	.	13851772	13852117	45296
chr1	13863731	13864081	EH38E1320339	363	.	13863731	13864081	16764160
chr1	13888401	13888664	EH38E1320350	287	.	13888401	13888664	16764160
chr1	13888718	13889038	EH38E1320351	419	.	13888718	13889038	16764160
chr1	13920748	13921094	EH38E1320374	201	.	13920748	13921094	16764160
chr1	13947775	13947933	EH38E1320390	183	.	13947775	13947933	16764160
chr1	13950717	13950908	EH38E1320396	275	.	13950717	13950908	16764160
chr1	13965817	13966162	EH38E1320404	370	.	13965817	13966162	45296
chr1	14067500	14067689	EH38E1320445	348	.	14067500	14067689	16764160
chr1	14067758	14068066	EH38E1320446	316	.	14067758	14068066	16764160
chr1	14115016	14115365	EH38E1320464	306	.	14115016	14115365	16764160
chr1	14115948	14116295	EH38E1320465	417	.	14115948	14116295	16764160
chr1	14128154	14128470	EH38E1320467	302	.	14128154	14128470	45296
chr1	14138132	14138475	EH38E1320475	492	.	14138132	14138475	16764160
chr1	14163218	14163388	EH38E1320488	172	.	14163218	14163388	16755370
chr1	14174844	14175091	EH38E1320494	218	.	14174844	14175091	16764160
chr1	14177908	14178258	EH38E1320499	275	.	14177908	14178258	16764160
chr1	14189434	14189774	EH38E1320508	218	.	14189434	14189774	16764160
chr1	14249464	14249785	EH38E1320523	205	.	14249464	14249785	16764160
chr1	14255275	14255621	EH38E1320527	371	.	14255275	14255621	16764160
chr1	14299658	14299879	EH38E1320555	245	.	14299658	14299879	16764160
chr1	14323092	14323320	EH38E1320574	182	.	14323092	14323320	16764160
chr1	14323925	14324206	EH38E1320576	301	.	14323925	14324206	16764160
chr1	14328735	14329084	EH38E1320578	255	.	14328735	14329084	16764160
chr1	14334627	14334909	EH38E1320583	351	.	14334627	14334909	16764160
chr1	14334962	14335152	EH38E1320584	308	.	14334962	14335152	16764160
chr1	14339402	14339563	EH38E1320586	298	.	14339402	14339563	16764160
chr1	14339836	14340135	EH38E1320587	180	.	14339836	14340135	16764160
chr1	14347202	14347548	EH38E1320591	288	.	14347202	14347548	16764160
chr1	14366345	14366564	EH38E1320599	391	.	14366345	14366564	16764160
chr1	14366724	14366936	EH38E1320600	313	.	14366724	14366936	16764160
chr1	14390793	14391140	EH38E1320616	456	.	14390793	14391140	16754432
chr1	14395685	14395910	EH38E1320623	283	.	14395685	14395910	45296
chr1	14404089	14404365	EH38E1320625	298	.	14404089	14404365	16764160
chr1	14415372	14415722	EH38E1320631	293	.	14415372	14415722	16755370
chr1	14419869	14420020	EH38E1320633	187	.	14419869	14420020	16764160
chr1	14435331	14435578	EH38E1320639	272	.	14435331	14435578	16764160
chr1	14435611	14435943	EH38E1320640	248	.	14435611	14435943	16764160
chr1	14445314	14445489	EH38E1320653	247	.	14445314	14445489	45296
chr1	14471977	14472182	EH38E1320660	208	.	14471977	14472182	45296
chr1	14498225	14498375	EH38E1320676	303	.	14498225	14498375	16764160
chr1	14498890	14499240	EH38E1320677	410	.	14498890	14499240	16764160
chr1	14516415	14516763	EH38E1320694	217	.	14516415	14516763	16764160
chr1	14517110	14517290	EH38E1320695	347	.	14517110	14517290	16764160
chr1	14517445	14517793	EH38E1320696	485	.	14517445	14517793	16764160
chr1	14527049	14527395	EH38E1320709	242	.	14527049	14527395	16764160
chr1	14538460	14538649	EH38E1320710	235	.	14538460	14538649	45296
chr1	14542984	14543174	EH38E1320716	306	.	14542984	14543174	16764160
chr1	14543296	14543516	EH38E1320717	363	.	14543296	14543516	16764160
chr1	14631076	14631291	EH38E1320780	281	.	14631076	14631291	16755370
chr1	14656131	14656350	EH38E1320797	265	.	14656131	14656350	16764160
chr1	14666486	14666648	EH38E1320805	301	.	14666486	14666648	16764160
chr1	14667058	14667242	EH38E1320806	267	.	14667058	14667242	16764160
chr1	14672694	14672895	EH38E1320814	225	.	14672694	14672895	16764160
chr1	14677992	14678338	EH38E1320821	483	.	14677992	14678338	16764160
chr1	14678385	14678537	EH38E1320822	302	.	14678385	14678537	16764160
chr1	14678550	14678805	EH38E1320823	231	.	14678550	14678805	16764160
chr1	14679064	14679367	EH38E1320824	230	.	14679064	14679367	16764160
chr1	14679408	14679609	EH38E1320825	224	.	14679408	14679609	16764160
chr1	14737568	14737914	EH38E1320864	349	.	14737568	14737914	16764160
chr1	14765833	14766176	EH38E1320893	402	.	14765833	14766176	16764160
chr1	14777649	14777969	EH38E1320901	414	.	14777649	14777969	16764160
chr1	14778176	14778518	EH38E1320902	400	.	14778176	14778518	16764160
chr1	14778798	14779138	EH38E1320903	277	.	14778798	14779138	16764160
chr1	14784090	14784370	EH38E1320910	479	.	14784090	14784370	16764160
chr1	14813357	14813558	EH38E1320927	170	.	14813357	14813558	45296
chr1	14816299	14816481	EH38E1320930	273	.	14816299	14816481	16764160
chr1	14835774	14835972	EH38E1320936	326	.	14835774	14835972	16764160
chr1	14845935	14846127	EH38E1320945	241	.	14845935	14846127	45296
chr1	14876680	14877029	EH38E1320968	301	.	14876680	14877029	16764160
chr1	14880557	14880906	EH38E1320973	437	.	14880557	14880906	16764160
chr1	14940016	14940305	EH38E1321042	371	.	14940016	14940305	16764160
chr1	14968202	14968484	EH38E1321075	419	.	14968202	14968484	16764160
chr1	14968491	14968829	EH38E1321076	471	.	14968491	14968829	16764160
chr1	14970176	14970511	EH38E1321078	428	.	14970176	14970511	16764160
chr1	15016553	15016897	EH38E1321125	350	.	15016553	15016897	16764160
chr1	15089347	15089669	EH38E1321182	268	.	15089347	15089669	16764160
chr1	15089711	15090034	EH38E1321183	331	.	15089711	15090034	16764160
chr1	15135715	15135873	EH38E1321202	235	.	15135715	15135873	45296
chr1	15171587	15171847	EH38E1321249	298	.	15171587	15171847	16754432
chr1	15174383	15174661	EH38E1321254	308	.	15174383	15174661	16764160
chr1	15174743	15174959	EH38E1321255	290	.	15174743	15174959	16764160
chr1	15175789	15176002	EH38E1321256	238	.	15175789	15176002	16764160
chr1	15188284	15188513	EH38E1321275	323	.	15188284	15188513	16764160
chr1	15196952	15197123	EH38E1321287	360	.	15196952	15197123	16764160
chr1	15197190	15197521	EH38E1321288	416	.	15197190	15197521	16764160
chr1	15197942	15198257	EH38E1321289	307	.	15197942	15198257	16764160
chr1	15200396	15200589	EH38E1321291	381	.	15200396	15200589	16764160
chr1	15200594	15200942	EH38E1321292	497	.	15200594	15200942	16764160
chr1	15202137	15202479	EH38E1321297	501	.	15202137	15202479	16764160
chr1	15218525	15218873	EH38E1321316	581	.	15218525	15218873	16764160
chr1	15218903	15219247	EH38E1321317	283	.	15218903	15219247	16764160
chr1	15222939	15223288	EH38E1321322	235	.	15222939	15223288	45296
chr1	15224274	15224615	EH38E1321323	382	.	15224274	15224615	16754432
chr1	15236351	15236556	EH38E1321334	385	.	15236351	15236556	16755370
chr1	15245973	15246323	EH38E1321341	427	.	15245973	15246323	16754432
chr1	15260354	15260579	EH38E1321355	295	.	15260354	15260579	16764160
chr1	15260616	15260941	EH38E1321356	426	.	15260616	15260941	16764160
chr1	15283123	15283390	EH38E1321374	393	.	15283123	15283390	16764160
chr1	15305430	15305707	EH38E1321388	319	.	15305430	15305707	16711680
chr1	15322680	15322844	EH38E1321397	206	.	15322680	15322844	16764160
chr1	15323025	15323369	EH38E1321398	425	.	15323025	15323369	16764160
chr1	15338104	15338386	EH38E1321420	429	.	15338104	15338386	16764160
chr1	15340357	15340703	EH38E1321422	479	.	15340357	15340703	16764160
chr1	15356247	15356597	EH38E1321445	517	.	15356247	15356597	16764160
chr1	15399673	15400012	EH38E1321474	245	.	15399673	15400012	16764160
chr1	15400655	15401005	EH38E1321475	414	.	15400655	15401005	16764160
chr1	15403070	15403409	EH38E1321479	307	.	15403070	15403409	16764160
chr1	15403707	15403914	EH38E1321480	249	.	15403707	15403914	16764160
chr1	15460837	15461027	EH38E1321561	230	.	15460837	15461027	16764160
chr1	15508821	15509170	EH38E1321605	401	.	15508821	15509170	16764160
chr1	15523169	15523514	EH38E1321616	251	.	15523169	15523514	16754432
chr1	15523618	15523964	EH38E1321617	289	.	15523618	15523964	16754432
chr1	15596841	15597167	EH38E1321668	301	.	15596841	15597167	16764160
chr1	15609724	15609904	EH38E1321680	258	.	15609724	15609904	16754432
chr1	15615703	15615954	EH38E1321682	359	.	15615703	15615954	16754432
chr1	15676904	15677252	EH38E1321740	393	.	15676904	15677252	16764160
chr1	15678599	15678945	EH38E1321741	468	.	15678599	15678945	16764160
chr1	15679660	15679870	EH38E1321742	228	.	15679660	15679870	16764160
chr1	15725556	15725819	EH38E1321792	385	.	15725556	15725819	16764160
chr1	15739826	15740058	EH38E1321814	219	.	15739826	15740058	16764160
chr1	15755317	15755618	EH38E1321828	260	.	15755317	15755618	16754432
chr1	15775739	15776081	EH38E1321853	274	.	15775739	15776081	16764160
chr1	15777835	15778185	EH38E1321855	209	.	15777835	15778185	16764160
chr1	15788639	15788988	EH38E1321864	390	.	15788639	15788988	16764160
chr1	15788990	15789335	EH38E1321865	348	.	15788990	15789335	16764160
chr1	15795136	15795476	EH38E1321871	476	.	15795136	15795476	16764160
chr1	15802218	15802482	EH38E1321882	210	.	15802218	15802482	16764160
chr1	15952527	15952687	EH38E1322018	378	.	15952527	15952687	16764160
chr1	15952771	15953120	EH38E1322019	534	.	15952771	15953120	16764160
chr1	15982657	15982906	EH38E1322049	234	.	15982657	15982906	16764160
chr1	15982942	15983291	EH38E1322050	389	.	15982942	15983291	16764160
chr1	15983357	15983571	EH38E1322051	266	.	15983357	15983571	16764160
chr1	16092457	16092679	EH38E1322145	234	.	16092457	16092679	16764160
chr1	16094381	16094674	EH38E1322148	349	.	16094381	16094674	16764160
chr1	16290806	16291072	EH38E1322372	190	.	16290806	16291072	16764160
chr1	16302374	16302558	EH38E1322383	174	.	16302374	16302558	16764160
chr1	16353180	16353511	EH38E1322414	324	.	16353180	16353511	16754432
chr1	16430661	16430933	EH38E1322465	311	.	16430661	16430933	45296
chr1	16440176	16440361	EH38E1322470	326	.	16440176	16440361	16754432
chr1	16464939	16465280	EH38E1322494	486	.	16464939	16465280	16764160
chr1	16468996	16469173	EH38E1322495	181	.	16468996	16469173	16764160
chr1	16493623	16493816	EH38E1322505	169	.	16493623	16493816	45296
chr1	16517235	16517426	EH38E1322523	264	.	16517235	16517426	45296
chr1	16537682	16537839	EH38E1322531	262	.	16537682	16537839	16754432
chr1	16896566	16896829	EH38E1322682	676	.	16896566	16896829	16754432
chr1	16900832	16901167	EH38E1322688	415	.	16900832	16901167	16764160
chr1	16901733	16901959	EH38E1322690	196	.	16901733	16901959	16764160
chr1	16903059	16903409	EH38E1322692	378	.	16903059	16903409	16754432
chr1	16903556	16903722	EH38E1322693	299	.	16903556	16903722	16754432
chr1	16903776	16904083	EH38E1322694	406	.	16903776	16904083	16754432
chr1	16904183	16904469	EH38E1322695	450	.	16904183	16904469	16754432
chr1	16905383	16905731	EH38E1322699	678	.	16905383	16905731	16754432
chr1	16905832	16906035	EH38E1322700	508	.	16905832	16906035	16754432
chr1	16971935	16972277	EH38E1322766	321	.	16971935	16972277	16764160
chr1	16981468	16981818	EH38E1322780	397	.	16981468	16981818	16754432
chr1	17045705	17045925	EH38E1322829	292	.	17045705	17045925	16764160
chr1	17065775	17066012	EH38E1322853	346	.	17065775	17066012	16764160
chr1	17066488	17066682	EH38E1322854	263	.	17066488	17066682	16764160
chr1	17080215	17080480	EH38E1322865	173	.	17080215	17080480	16764160
chr1	17106924	17107263	EH38E1322889	331	.	17106924	17107263	16764160
chr1	17128425	17128771	EH38E1322915	535	.	17128425	17128771	16764160
chr1	17130410	17130611	EH38E1322920	267	.	17130410	17130611	16764160
chr1	17141366	17141715	EH38E1322927	443	.	17141366	17141715	16764160
chr1	17155236	17155495	EH38E1322932	204	.	17155236	17155495	16764160
chr1	17155592	17155939	EH38E1322933	346	.	17155592	17155939	16764160
chr1	17156139	17156488	EH38E1322934	438	.	17156139	17156488	16754432
chr1	17161379	17161599	EH38E1322937	290	.	17161379	17161599	16764160
chr1	17191515	17191865	EH38E1322971	381	.	17191515	17191865	16754432
chr1	17192400	17192750	EH38E1322973	356	.	17192400	17192750	16764160
chr1	17200776	17201123	EH38E1322984	420	.	17200776	17201123	16754432
chr1	17213179	17213496	EH38E1323003	232	.	17213179	17213496	16764160
chr1	17281890	17282238	EH38E1323057	479	.	17281890	17282238	16764160
chr1	17282407	17282565	EH38E1323058	226	.	17282407	17282565	16764160
chr1	17312463	17312795	EH38E1323086	273	.	17312463	17312795	16764160
chr1	17319629	17319914	EH38E1323092	229	.	17319629	17319914	16764160
chr1	17320810	17321062	EH38E1323093	267	.	17320810	17321062	16764160
chr1	17368526	17368764	EH38E1323111	215	.	17368526	17368764	16764160
chr1	17434076	17434418	EH38E1323159	311	.	17434076	17434418	16764160
chr1	17434618	17434954	EH38E1323160	241	.	17434618	17434954	16764160
chr1	17464019	17464359	EH38E1323187	362	.	17464019	17464359	16764160
chr1	17470073	17470416	EH38E1323194	424	.	17470073	17470416	16764160
chr1	17470512	17470700	EH38E1323195	267	.	17470512	17470700	16764160
chr1	17472964	17473196	EH38E1323196	301	.	17472964	17473196	16764160
chr1	17480469	17480636	EH38E1323205	198	.	17480469	17480636	16764160
chr1	17480904	17481236	EH38E1323206	321	.	17480904	17481236	16764160
chr1	17487850	17488199	EH38E1323209	359	.	17487850	17488199	16764160
chr1	17491757	17492106	EH38E1323213	365	.	17491757	17492106	16764160
chr1	17545053	17545287	EH38E1323261	308	.	17545053	17545287	16764160
chr1	17548475	17548647	EH38E1323266	256	.	17548475	17548647	16764160
chr1	17565040	17565325	EH38E1323285	278	.	17565040	17565325	16764160
chr1	17703475	17703726	EH38E1323439	236	.	17703475	17703726	16764160
chr1	17717982	17718135	EH38E1323440	218	.	17717982	17718135	45296
chr1	17728220	17728428	EH38E1323445	206	.	17728220	17728428	45296
chr1	17746822	17747159	EH38E1323454	353	.	17746822	17747159	45296
chr1	17755121	17755459	EH38E1323456	332	.	17755121	17755459	16711680
chr1	17759142	17759486	EH38E1323458	361	.	17759142	17759486	16755370
chr1	17795155	17795434	EH38E1323478	255	.	17795155	17795434	16764160
chr1	17869840	17870183	EH38E1323507	287	.	17869840	17870183	16764160
chr1	17875506	17875848	EH38E1323513	313	.	17875506	17875848	16764160
chr1	17875925	17876274	EH38E1323514	366	.	17875925	17876274	16764160
chr1	17881729	17882003	EH38E1323520	251	.	17881729	17882003	45296
chr1	17909720	17910065	EH38E1323526	351	.	17909720	17910065	16764160
chr1	17913382	17913571	EH38E1323529	225	.	17913382	17913571	16755370
chr1	17915323	17915671	EH38E1323530	278	.	17915323	17915671	16764160
chr1	17938441	17938631	EH38E1323541	184	.	17938441	17938631	45296
chr1	17941899	17942235	EH38E1323542	195	.	17941899	17942235	45296
chr1	17943801	17944114	EH38E1323544	191	.	17943801	17944114	45296
chr1	17977402	17977742	EH38E1323552	271	.	17977402	17977742	16764160
chr1	18059278	18059595	EH38E1323587	286	.	18059278	18059595	16764160
chr1	18085398	18085747	EH38E1323602	292	.	18085398	18085747	16764160
chr1	18088250	18088549	EH38E1323604	346	.	18088250	18088549	16764160
chr1	18090735	18091085	EH38E1323606	367	.	18090735	18091085	16764160
chr1	18120182	18120333	EH38E1323632	236	.	18120182	18120333	45296
chr1	18183616	18183877	EH38E1323671	327	.	18183616	18183877	16764160
chr1	18200167	18200391	EH38E1323684	261	.	18200167	18200391	16764160
chr1	18202405	18202671	EH38E1323688	267	.	18202405	18202671	16764160
chr1	18261399	18261747	EH38E1323723	279	.	18261399	18261747	16764160
chr1	18261940	18262281	EH38E1323724	319	.	18261940	18262281	16764160
chr1	18298308	18298612	EH38E1323752	468	.	18298308	18298612	16764160
chr1	18321264	18321460	EH38E1323767	268	.	18321264	18321460	16764160
chr1	18340431	18340764	EH38E1323779	325	.	18340431	18340764	16764160
chr1	18341260	18341606	EH38E1323780	470	.	18341260	18341606	16764160
chr1	18387350	18387678	EH38E1323809	240	.	18387350	18387678	16754432
chr1	18411824	18412060	EH38E1323825	210	.	18411824	18412060	16764160
chr1	18414389	18414567	EH38E1323830	244	.	18414389	18414567	16764160
chr1	18417432	18417781	EH38E1323834	411	.	18417432	18417781	16764160
chr1	18418518	18418798	EH38E1323836	261	.	18418518	18418798	16764160
chr1	18419024	18419366	EH38E1323837	339	.	18419024	18419366	16764160
chr1	18419813	18420144	EH38E1323838	265	.	18419813	18420144	16764160
chr1	18421709	18422054	EH38E1323839	259	.	18421709	18422054	16764160
chr1	18422175	18422427	EH38E1323840	253	.	18422175	18422427	16764160
chr1	18429727	18430029	EH38E1323843	339	.	18429727	18430029	16764160
chr1	18443690	18443915	EH38E1323845	193	.	18443690	18443915	45296
chr1	18459922	18460132	EH38E1323850	169	.	18459922	18460132	45296
chr1	18475608	18475782	EH38E1323854	269	.	18475608	18475782	16764160
chr1	18476044	18476250	EH38E1323855	208	.	18476044	18476250	16764160
chr1	18514058	18514303	EH38E1323876	296	.	18514058	18514303	16754432
chr1	18526903	18527250	EH38E1323879	329	.	18526903	18527250	16764160
chr1	18539189	18539502	EH38E1323889	260	.	18539189	18539502	16764160
chr1	18548737	18548966	EH38E1323896	235	.	18548737	18548966	16764160
chr1	18569323	18569656	EH38E1323906	319	.	18569323	18569656	16764160
chr1	18844978	18845191	EH38E1324064	178	.	18844978	18845191	45296
chr1	18886893	18887200	EH38E1324083	304	.	18886893	18887200	16764160
chr1	18891967	18892244	EH38E1324087	286	.	18891967	18892244	16754432
chr1	18893131	18893480	EH38E1324090	371	.	18893131	18893480	16764160
chr1	18909367	18909540	EH38E1324109	415	.	18909367	18909540	16764160
chr1	18909587	18909863	EH38E1324110	308	.	18909587	18909863	16764160
chr1	18991590	18991940	EH38E1324206	253	.	18991590	18991940	16764160
chr1	19035486	19035690	EH38E1324245	213	.	19035486	19035690	16764160
chr1	19046484	19046823	EH38E1324254	336	.	19046484	19046823	16764160
chr1	19123933	19124283	EH38E1324333	369	.	19123933	19124283	16764160
chr1	19282002	19282325	EH38E1324447	201	.	19282002	19282325	16764160
chr1	19300202	19300518	EH38E1324458	235	.	19300202	19300518	16764160
chr1	19337287	19337636	EH38E1324493	263	.	19337287	19337636	16764160
chr1	19370504	19370679	EH38E1324534	305	.	19370504	19370679	16764160
chr1	19426352	19426684	EH38E1324611	368	.	19426352	19426684	16764160
chr1	19426711	19426977	EH38E1324612	277	.	19426711	19426977	16764160
chr1	19465227	19465495	EH38E1324664	329	.	19465227	19465495	16764160
chr1	19508920	19509270	EH38E1324713	469	.	19508920	19509270	16754432
chr1	19515252	19515441	EH38E1324717	219	.	19515252	19515441	16764160
chr1	19545351	19545680	EH38E1324725	211	.	19545351	19545680	16764160
chr1	19545811	19546151	EH38E1324726	276	.	19545811	19546151	16764160
chr1	19548607	19548951	EH38E1324729	215	.	19548607	19548951	16764160
chr1	19551107	19551436	EH38E1324732	204	.	19551107	19551436	16764160
chr1	19551947	19552249	EH38E1324733	262	.	19551947	19552249	16764160
chr1	19558303	19558651	EH38E1324737	296	.	19558303	19558651	16764160
chr1	19559006	19559341	EH38E1324738	330	.	19559006	19559341	16764160
chr1	19559674	19560019	EH38E1324739	343	.	19559674	19560019	16764160
chr1	19691576	19691838	EH38E1324858	259	.	19691576	19691838	16764160
chr1	19735828	19736171	EH38E1324886	468	.	19735828	19736171	16764160
chr1	19738058	19738408	EH38E1324889	374	.	19738058	19738408	16764160
chr1	19768702	19768942	EH38E1324913	260	.	19768702	19768942	16764160
chr1	19791623	19791871	EH38E1324934	275	.	19791623	19791871	16764160
chr1	19816795	19817007	EH38E1324965	327	.	19816795	19817007	16754432
chr1	19817275	19817432	EH38E1324966	208	.	19817275	19817432	16764160
chr1	19850273	19850581	EH38E1324983	173	.	19850273	19850581	16764160
chr1	19877365	19877695	EH38E1324997	254	.	19877365	19877695	16764160
chr1	19877948	19878153	EH38E1324998	351	.	19877948	19878153	16764160
chr1	19878235	19878582	EH38E1324999	454	.	19878235	19878582	16764160
chr1	19878610	19878950	EH38E1325000	439	.	19878610	19878950	16764160
chr1	19926620	19926967	EH38E1325042	359	.	19926620	19926967	16764160
chr1	19927101	19927359	EH38E1325043	239	.	19927101	19927359	16764160
chr1	19939232	19939445	EH38E1325047	206	.	19939232	19939445	16764160
chr1	19941225	19941573	EH38E1325051	295	.	19941225	19941573	16764160
chr1	19949033	19949379	EH38E1325056	367	.	19949033	19949379	16764160
chr1	19959414	19959590	EH38E1325059	234	.	19959414	19959590	45296
chr1	19966884	19967197	EH38E1325061	201	.	19966884	19967197	16764160
chr1	19976000	19976271	EH38E1325068	207	.	19976000	19976271	16764160
chr1	19982025	19982245	EH38E1325073	397	.	19982025	19982245	16754432
chr1	19982309	19982565	EH38E1325074	282	.	19982309	19982565	16764160
chr1	19990164	19990489	EH38E1325079	361	.	19990164	19990489	16764160
chr1	19999930	20000160	EH38E1325083	168	.	19999930	20000160	45296
chr1	20008465	20008809	EH38E1325084	470	.	20008465	20008809	16764160
chr1	20028159	20028488	EH38E1325085	389	.	20028159	20028488	16764160
chr1	20029281	20029523	EH38E1325086	320	.	20029281	20029523	16764160
chr1	20029603	20029864	EH38E1325087	325	.	20029603	20029864	16764160
chr1	20030480	20030752	EH38E1325088	248	.	20030480	20030752	16764160
chr1	20035192	20035504	EH38E1325093	380	.	20035192	20035504	16764160
chr1	20052375	20052723	EH38E1325096	312	.	20052375	20052723	16764160
chr1	20058554	20058904	EH38E1325099	389	.	20058554	20058904	16764160
chr1	20059885	20060232	EH38E1325100	326	.	20059885	20060232	45296
chr1	20082808	20083123	EH38E1325116	210	.	20082808	20083123	16764160
chr1	20093977	20094324	EH38E1325124	354	.	20093977	20094324	16764160
chr1	20108407	20108757	EH38E1325134	359	.	20108407	20108757	16764160
chr1	20110740	20111088	EH38E1325137	435	.	20110740	20111088	16764160
chr1	20139103	20139280	EH38E1325153	254	.	20139103	20139280	16754432
chr1	20153998	20154247	EH38E1325165	284	.	20153998	20154247	16764160
chr1	20154290	20154452	EH38E1325166	243	.	20154290	20154452	16764160
chr1	20155665	20156007	EH38E1325168	283	.	20155665	20156007	16754432
chr1	20158505	20158671	EH38E1325169	239	.	20158505	20158671	16754432
chr1	20158744	20158999	EH38E1325170	258	.	20158744	20158999	16754432
chr1	20216675	20216986	EH38E1325232	313	.	20216675	20216986	45296
chr1	20228467	20228800	EH38E1325241	306	.	20228467	20228800	16764160
chr1	20232353	20232535	EH38E1325245	257	.	20232353	20232535	16764160
chr1	20232626	20232976	EH38E1325246	377	.	20232626	20232976	16764160
chr1	20237403	20237649	EH38E1325252	326	.	20237403	20237649	16764160
chr1	20237651	20237994	EH38E1325253	323	.	20237651	20237994	16764160
chr1	20238907	20239257	EH38E1325254	370	.	20238907	20239257	16764160
chr1	20248984	20249330	EH38E1325256	324	.	20248984	20249330	16764160
chr1	20250210	20250404	EH38E1325258	284	.	20250210	20250404	16764160
chr1	20253045	20253206	EH38E1325262	216	.	20253045	20253206	16764160
chr1	20271541	20271722	EH38E1325274	214	.	20271541	20271722	16764160
chr1	20278743	20279092	EH38E1325281	343	.	20278743	20279092	16764160
chr1	20359510	20359858	EH38E1325333	362	.	20359510	20359858	16764160
chr1	20359968	20360308	EH38E1325334	309	.	20359968	20360308	16764160
chr1	20360336	20360633	EH38E1325335	297	.	20360336	20360633	16764160
chr1	20380574	20380919	EH38E1325352	454	.	20380574	20380919	16764160
chr1	20406703	20406929	EH38E1325375	242	.	20406703	20406929	16764160
chr1	20408645	20408980	EH38E1325377	226	.	20408645	20408980	16764160
chr1	20469465	20469801	EH38E1325404	252	.	20469465	20469801	45296
chr1	20496216	20496550	EH38E1325448	495	.	20496216	20496550	16764160
chr1	20496772	20497043	EH38E1325449	255	.	20496772	20497043	16764160
chr1	20533755	20533968	EH38E1325464	248	.	20533755	20533968	16764160
chr1	20578856	20579055	EH38E1325492	265	.	20578856	20579055	16764160
chr1	20579068	20579329	EH38E1325493	293	.	20579068	20579329	16764160
chr1	20602707	20603054	EH38E1325515	354	.	20602707	20603054	16764160
chr1	20603062	20603411	EH38E1325516	341	.	20603062	20603411	16764160
chr1	20603475	20603705	EH38E1325517	296	.	20603475	20603705	16764160
chr1	20603710	20603913	EH38E1325518	429	.	20603710	20603913	16764160
chr1	20604175	20604515	EH38E1325520	459	.	20604175	20604515	16764160
chr1	20612285	20612484	EH38E1325529	424	.	20612285	20612484	16764160
chr1	20612493	20612672	EH38E1325530	449	.	20612493	20612672	16764160
chr1	20612933	20613233	EH38E1325531	243	.	20612933	20613233	16764160
chr1	20625284	20625581	EH38E1325542	346	.	20625284	20625581	16764160
chr1	20626589	20626926	EH38E1325543	249	.	20626589	20626926	16764160
chr1	20632462	20632623	EH38E1325546	339	.	20632462	20632623	16754432
chr1	20634587	20634865	EH38E1325552	307	.	20634587	20634865	16754432
chr1	20700580	20700865	EH38E1325585	295	.	20700580	20700865	16764160
chr1	20705427	20705777	EH38E1325591	416	.	20705427	20705777	16764160
chr1	20863754	20864006	EH38E1325690	174	.	20863754	20864006	16764160
chr1	20964623	20964797	EH38E1325745	278	.	20964623	20964797	16764160
chr1	20964877	20965223	EH38E1325746	355	.	20964877	20965223	16764160
chr1	21030250	21030420	EH38E1325794	211	.	21030250	21030420	16764160
chr1	21035256	21035597	EH38E1325798	381	.	21035256	21035597	16764160
chr1	21190775	21190976	EH38E1325899	335	.	21190775	21190976	16764160
chr1	21200857	21201103	EH38E1325908	275	.	21200857	21201103	16764160
chr1	21201347	21201560	EH38E1325909	281	.	21201347	21201560	16764160
chr1	21310008	21310290	EH38E1326024	298	.	21310008	21310290	16764160
chr1	21310338	21310585	EH38E1326025	328	.	21310338	21310585	16764160
chr1	21349768	21350030	EH38E1326095	229	.	21349768	21350030	16764160
chr1	21376617	21376894	EH38E1326109	185	.	21376617	21376894	45296
chr1	21379084	21379426	EH38E1326111	453	.	21379084	21379426	16764160
chr1	21381455	21381803	EH38E1326113	327	.	21381455	21381803	16764160
chr1	21384664	21385012	EH38E1326118	414	.	21384664	21385012	16764160
chr1	21386478	21386679	EH38E1326119	190	.	21386478	21386679	45296
chr1	21391585	21391800	EH38E1326120	243	.	21391585	21391800	16764160
chr1	21395643	21395899	EH38E1326121	191	.	21395643	21395899	16764160
chr1	21396544	21396894	EH38E1326122	321	.	21396544	21396894	16754432
chr1	21401848	21402049	EH38E1326124	308	.	21401848	21402049	16764160
chr1	21402068	21402285	EH38E1326125	292	.	21402068	21402285	16764160
chr1	21404629	21404885	EH38E1326126	304	.	21404629	21404885	16764160
chr1	21453985	21454321	EH38E1326146	415	.	21453985	21454321	16764160
chr1	21490862	21491185	EH38E1326158	350	.	21490862	21491185	45296
chr1	21536176	21536526	EH38E1326202	332	.	21536176	21536526	16764160
chr1	21536539	21536756	EH38E1326203	187	.	21536539	21536756	16764160
chr1	21544112	21544429	EH38E1326214	219	.	21544112	21544429	16764160
chr1	21545557	21545733	EH38E1326215	222	.	21545557	21545733	16764160
chr1	21572273	21572555	EH38E1326239	250	.	21572273	21572555	45296
chr1	21582799	21583069	EH38E1326243	183	.	21582799	21583069	16764160
chr1	21764727	21765018	EH38E1326428	509	.	21764727	21765018	16764160
chr1	21786008	21786291	EH38E1326460	269	.	21786008	21786291	16764160
chr1	21788080	21788429	EH38E1326461	390	.	21788080	21788429	16764160
chr1	21791534	21791884	EH38E1326462	500	.	21791534	21791884	16764160
chr1	21792067	21792274	EH38E1326463	243	.	21792067	21792274	16764160
chr1	21819654	21819890	EH38E1326475	187	.	21819654	21819890	16764160
chr1	21819898	21820099	EH38E1326476	179	.	21819898	21820099	16764160
chr1	21866324	21866673	EH38E1326506	407	.	21866324	21866673	16764160
chr1	21965738	21965967	EH38E1326646	254	.	21965738	21965967	16764160
chr1	21966238	21966573	EH38E1326647	393	.	21966238	21966573	16764160
chr1	21970646	21970835	EH38E1326650	266	.	21970646	21970835	16764160
chr1	21972615	21972822	EH38E1326652	254	.	21972615	21972822	16764160
chr1	21972994	21973227	EH38E1326653	337	.	21972994	21973227	16764160
chr1	21997302	21997601	EH38E1326666	229	.	21997302	21997601	16764160
chr1	21997917	21998267	EH38E1326667	379	.	21997917	21998267	16764160
chr1	22048328	22048676	EH38E1326709	451	.	22048328	22048676	16764160
chr1	22048730	22048931	EH38E1326710	361	.	22048730	22048931	16764160
chr1	22070236	22070529	EH38E1326728	321	.	22070236	22070529	16754432
chr1	22074779	22074937	EH38E1326731	235	.	22074779	22074937	16764160
chr1	22074950	22075261	EH38E1326732	255	.	22074950	22075261	16764160
chr1	22104239	22104464	EH38E1326751	269	.	22104239	22104464	16764160
chr1	22168695	22168898	EH38E1326807	224	.	22168695	22168898	45296
chr1	22230336	22230507	EH38E1326840	213	.	22230336	22230507	16764160
chr1	22293225	22293558	EH38E1326912	186	.	22293225	22293558	16764160
chr1	22296592	22296936	EH38E1326913	238	.	22296592	22296936	16764160
chr1	22297052	22297246	EH38E1326914	294	.	22297052	22297246	16764160
chr1	22319729	22320003	EH38E1326923	196	.	22319729	22320003	16764160
chr1	22365589	22365884	EH38E1326959	370	.	22365589	22365884	16754432
chr1	22384109	22384263	EH38E1326978	237	.	22384109	22384263	16755370
chr1	22394500	22394756	EH38E1326985	185	.	22394500	22394756	45296
chr1	22428625	22428974	EH38E1327009	402	.	22428625	22428974	16764160
chr1	22442516	22442797	EH38E1327013	305	.	22442516	22442797	16764160
chr1	22443371	22443713	EH38E1327014	353	.	22443371	22443713	16764160
chr1	22443846	22444150	EH38E1327015	227	.	22443846	22444150	16764160
chr1	22444889	22445203	EH38E1327016	345	.	22444889	22445203	16764160
chr1	22465104	22465337	EH38E1327037	172	.	22465104	22465337	45296
chr1	22471643	22471993	EH38E1327043	291	.	22471643	22471993	16764160
chr1	22496812	22497108	EH38E1327059	325	.	22496812	22497108	16764160
chr1	22499073	22499337	EH38E1327061	184	.	22499073	22499337	16764160
chr1	22787651	22787990	EH38E1327276	302	.	22787651	22787990	16764160
chr1	22873044	22873245	EH38E1327375	415	.	22873044	22873245	16764160
chr1	22873354	22873560	EH38E1327376	441	.	22873354	22873560	16764160
chr1	22944518	22944673	EH38E1327416	236	.	22944518	22944673	16764160
chr1	22964203	22964534	EH38E1327422	414	.	22964203	22964534	45296
chr1	22983147	22983437	EH38E1327433	212	.	22983147	22983437	16764160
chr1	22987457	22987797	EH38E1327437	326	.	22987457	22987797	16764160
chr1	22989501	22989850	EH38E1327439	248	.	22989501	22989850	16764160
chr1	22990373	22990716	EH38E1327440	255	.	22990373	22990716	16764160
chr1	22997625	22997932	EH38E1327441	249	.	22997625	22997932	16764160
chr1	23003445	23003671	EH38E1327442	195	.	23003445	23003671	16764160
chr1	23004001	23004349	EH38E1327443	295	.	23004001	23004349	16764160
chr1	23179104	23179428	EH38E1327588	259	.	23179104	23179428	16754432
chr1	23272776	23273111	EH38E1327641	227	.	23272776	23273111	16764160
chr1	23277678	23277975	EH38E1327647	247	.	23277678	23277975	16764160
chr1	23374237	23374407	EH38E1327729	230	.	23374237	23374407	16764160
chr1	23374413	23374649	EH38E1327730	255	.	23374413	23374649	16764160
chr1	23374689	23374854	EH38E1327731	186	.	23374689	23374854	16764160
chr1	23411427	23411578	EH38E1327770	258	.	23411427	23411578	16754432
chr1	23411619	23411969	EH38E1327771	381	.	23411619	23411969	16754432
chr1	23459358	23459693	EH38E1327811	284	.	23459358	23459693	16764160
chr1	23475195	23475365	EH38E1327823	337	.	23475195	23475365	16764160
chr1	23475372	23475722	EH38E1327824	458	.	23475372	23475722	16764160
chr1	23479015	23479352	EH38E1327828	440	.	23479015	23479352	16764160
chr1	23575351	23575692	EH38E1327952	332	.	23575351	23575692	16764160
chr1	23580426	23580624	EH38E1327960	241	.	23580426	23580624	16764160
chr1	23588265	23588532	EH38E1327967	214	.	23588265	23588532	16764160
chr1	23589135	23589468	EH38E1327968	321	.	23589135	23589468	16764160
chr1	23595680	23596002	EH38E1327981	435	.	23595680	23596002	16764160
chr1	23597186	23597403	EH38E1327983	270	.	23597186	23597403	16764160
chr1	23616429	23616777	EH38E1328008	272	.	23616429	23616777	16764160
chr1	23617206	23617554	EH38E1328009	363	.	23617206	23617554	16764160
chr1	23651158	23651493	EH38E1328049	381	.	23651158	23651493	16764160
chr1	23719444	23719771	EH38E1328086	320	.	23719444	23719771	16764160
chr1	23768738	23769088	EH38E1328122	367	.	23768738	23769088	16764160
chr1	23774184	23774359	EH38E1328126	271	.	23774184	23774359	16764160
chr1	23775571	23775898	EH38E1328129	278	.	23775571	23775898	16764160
chr1	23838006	23838265	EH38E1328186	211	.	23838006	23838265	16764160
chr1	23838480	23838830	EH38E1328187	460	.	23838480	23838830	16764160
chr1	23888169	23888494	EH38E1328214	314	.	23888169	23888494	16764160
chr1	23899037	23899380	EH38E1328223	440	.	23899037	23899380	16764160
chr1	23900052	23900392	EH38E1328225	346	.	23900052	23900392	16764160
chr1	23920651	23920939	EH38E1328254	478	.	23920651	23920939	16764160
chr1	23920967	23921185	EH38E1328255	445	.	23920967	23921185	16764160
chr1	23932219	23932463	EH38E1328269	230	.	23932219	23932463	16764160
chr1	23936609	23936772	EH38E1328271	272	.	23936609	23936772	16764160
chr1	23936821	23937071	EH38E1328272	299	.	23936821	23937071	16764160
chr1	23963543	23963711	EH38E1328292	197	.	23963543	23963711	16764160
chr1	23995319	23995668	EH38E1328322	384	.	23995319	23995668	16764160
chr1	23999180	23999529	EH38E1328325	252	.	23999180	23999529	16764160
chr1	24011771	24011996	EH38E1328333	272	.	24011771	24011996	16764160
chr1	24012029	24012378	EH38E1328334	378	.	24012029	24012378	16764160
chr1	24020050	24020396	EH38E1328342	366	.	24020050	24020396	16764160
chr1	24021899	24022246	EH38E1328347	349	.	24021899	24022246	16764160
chr1	24022349	24022680	EH38E1328348	219	.	24022349	24022680	16764160
chr1	24022753	24023103	EH38E1328349	404	.	24022753	24023103	16764160
chr1	24042455	24042606	EH38E1328356	259	.	24042455	24042606	16754432
chr1	24042643	24042940	EH38E1328357	204	.	24042643	24042940	16754432
chr1	24084022	24084372	EH38E1328380	315	.	24084022	24084372	16764160
chr1	24101068	24101218	EH38E1328391	407	.	24101068	24101218	16764160
chr1	24103439	24103781	EH38E1328394	278	.	24103439	24103781	16764160
chr1	24112560	24112905	EH38E1328406	339	.	24112560	24112905	16754432
chr1	24150914	24151185	EH38E1328433	312	.	24150914	24151185	16764160
chr1	24151221	24151556	EH38E1328434	428	.	24151221	24151556	16764160
chr1	24151580	24151790	EH38E1328435	280	.	24151580	24151790	16764160
chr1	24151841	24152012	EH38E1328436	195	.	24151841	24152012	16764160
chr1	24157899	24158249	EH38E1328443	437	.	24157899	24158249	16764160
chr1	24164145	24164338	EH38E1328446	393	.	24164145	24164338	16764160
chr1	24167146	24167308	EH38E1328448	323	.	24167146	24167308	45296
chr1	24175382	24175690	EH38E1328452	378	.	24175382	24175690	16764160
chr1	24181744	24181898	EH38E1328456	334	.	24181744	24181898	16764160
chr1	24191458	24191610	EH38E1328474	349	.	24191458	24191610	16764160
chr1	24193049	24193396	EH38E1328477	330	.	24193049	24193396	16764160
chr1	24200086	24200353	EH38E1328486	257	.	24200086	24200353	16711680
chr1	24255667	24255819	EH38E1328526	259	.	24255667	24255819	16764160
chr1	24392281	24392619	EH38E1328650	412	.	24392281	24392619	16764160
chr1	24429621	24429820	EH38E1328684	206	.	24429621	24429820	16764160
chr1	24462188	24462521	EH38E1328703	317	.	24462188	24462521	16764160
chr1	24466708	24467048	EH38E1328710	329	.	24466708	24467048	16764160
chr1	24486715	24486993	EH38E1328727	412	.	24486715	24486993	16764160
chr1	24489657	24489896	EH38E1328729	214	.	24489657	24489896	16764160
chr1	24490436	24490768	EH38E1328730	232	.	24490436	24490768	16755370
chr1	24543100	24543426	EH38E1328771	405	.	24543100	24543426	16764160
chr1	24544254	24544478	EH38E1328772	353	.	24544254	24544478	16764160
chr1	24547798	24547987	EH38E1328775	235	.	24547798	24547987	16764160
chr1	24566290	24566619	EH38E1328793	238	.	24566290	24566619	16764160
chr1	24609970	24610304	EH38E1328821	342	.	24609970	24610304	16764160
chr1	24610408	24610688	EH38E1328822	204	.	24610408	24610688	16764160
chr1	24678574	24678920	EH38E1328867	314	.	24678574	24678920	16764160
chr1	24683669	24684018	EH38E1328870	515	.	24683669	24684018	16764160
chr1	24692627	24692977	EH38E1328878	372	.	24692627	24692977	16764160
chr1	24697483	24697661	EH38E1328886	241	.	24697483	24697661	16764160
chr1	24704532	24704693	EH38E1328891	255	.	24704532	24704693	16764160
chr1	24708993	24709340	EH38E1328897	429	.	24708993	24709340	16764160
chr1	24716512	24716766	EH38E1328907	215	.	24716512	24716766	16764160
chr1	24722201	24722402	EH38E1328912	195	.	24722201	24722402	16764160
chr1	24724701	24725041	EH38E1328914	449	.	24724701	24725041	16764160
chr1	24739900	24740133	EH38E1328933	257	.	24739900	24740133	16764160
chr1	24752427	24752642	EH38E1328954	216	.	24752427	24752642	16764160
chr1	24801204	24801552	EH38E1328995	268	.	24801204	24801552	16764160
chr1	24807435	24807636	EH38E1329003	225	.	24807435	24807636	16764160
chr1	24855061	24855343	EH38E1329032	217	.	24855061	24855343	45296
chr1	24879222	24879385	EH38E1329055	180	.	24879222	24879385	16764160
chr1	24888234	24888577	EH38E1329056	227	.	24888234	24888577	45296
chr1	24969064	24969286	EH38E1329171	351	.	24969064	24969286	16754432
chr1	24988238	24988569	EH38E1329192	332	.	24988238	24988569	16764160
chr1	25042379	25042719	EH38E1329258	289	.	25042379	25042719	45296
chr1	25063800	25064148	EH38E1329264	323	.	25063800	25064148	16764160
chr1	25068944	25069116	EH38E1329272	257	.	25068944	25069116	16764160
chr1	25080579	25080919	EH38E1329277	364	.	25080579	25080919	16764160
chr1	25082261	25082577	EH38E1329279	330	.	25082261	25082577	16764160
chr1	25109664	25110009	EH38E1329308	461	.	25109664	25110009	16764160
chr1	25110145	25110322	EH38E1329309	409	.	25110145	25110322	16764160
chr1	25117514	25117765	EH38E1329316	300	.	25117514	25117765	45296
chr1	25142463	25142701	EH38E1329334	180	.	25142463	25142701	16764160
chr1	25168192	25168389	EH38E1329345	247	.	25168192	25168389	16764160
chr1	25168468	25168800	EH38E1329346	448	.	25168468	25168800	16764160
chr1	25178365	25178576	EH38E1329352	192	.	25178365	25178576	45296
chr1	25208192	25208343	EH38E1329376	214	.	25208192	25208343	16711680
chr1	25232716	25232883	EH38E1329392	424	.	25232716	25232883	16754432
chr1	25233074	25233424	EH38E1329393	637	.	25233074	25233424	16754432
chr1	25237345	25237556	EH38E1329399	396	.	25237345	25237556	16764160
chr1	25237853	25238045	EH38E1329400	184	.	25237853	25238045	16764160
chr1	25278492	25278703	EH38E1329438	329	.	25278492	25278703	16764160
chr1	25312930	25313273	EH38E1329454	219	.	25312930	25313273	16764160
chr1	25414976	25415203	EH38E1329492	285	.	25414976	25415203	45296
chr1	25573284	25573485	EH38E1329651	219	.	25573284	25573485	16764160
chr1	25573569	25573918	EH38E1329652	406	.	25573569	25573918	16764160
chr1	25579843	25580158	EH38E1329659	297	.	25579843	25580158	16754432
chr1	25584873	25585030	EH38E1329663	283	.	25584873	25585030	16764160
chr1	25588293	25588642	EH38E1329669	411	.	25588293	25588642	16764160
chr1	25590079	25590428	EH38E1329671	276	.	25590079	25590428	16764160
chr1	25598233	25598551	EH38E1329672	207	.	25598233	25598551	45296
chr1	25608551	25608901	EH38E1329675	524	.	25608551	25608901	16764160
chr1	25616806	25616961	EH38E1329685	470	.	25616806	25616961	16754432
chr1	25617162	25617425	EH38E1329686	312	.	25617162	25617425	16711680
chr1	25636136	25636415	EH38E1329708	315	.	25636136	25636415	16764160
chr1	25708241	25708547	EH38E1329794	422	.	25708241	25708547	16754432
chr1	25711023	25711261	EH38E1329796	296	.	25711023	25711261	16754432
chr1	25728525	25728681	EH38E1329810	251	.	25728525	25728681	16764160
chr1	25738501	25738845	EH38E1329822	327	.	25738501	25738845	16764160
chr1	25739302	25739618	EH38E1329823	176	.	25739302	25739618	16764160
chr1	25818520	25818869	EH38E1329913	340	.	25818520	25818869	16754432
chr1	25848507	25848851	EH38E1329941	377	.	25848507	25848851	16764160
chr1	25878760	25879063	EH38E1329977	379	.	25878760	25879063	16754432
chr1	25888638	25888899	EH38E1329985	329	.	25888638	25888899	16754432
chr1	25890284	25890484	EH38E1329987	379	.	25890284	25890484	16754432
chr1	25890582	25890879	EH38E1329988	458	.	25890582	25890879	16754432
chr1	25916547	25916864	EH38E1330021	270	.	25916547	25916864	16764160
chr1	25920802	25921008	EH38E1330024	203	.	25920802	25921008	16764160
chr1	25958497	25958843	EH38E1330060	390	.	25958497	25958843	16764160
chr1	25971099	25971309	EH38E1330066	419	.	25971099	25971309	16764160
chr1	25971337	25971684	EH38E1330067	521	.	25971337	25971684	16764160
chr1	25971713	25971863	EH38E1330068	365	.	25971713	25971863	16764160
chr1	26004504	26004694	EH38E1330098	255	.	26004504	26004694	16754432
chr1	26009928	26010191	EH38E1330106	306	.	26009928	26010191	16764160
chr1	26010206	26010377	EH38E1330107	333	.	26010206	26010377	16764160
chr1	26049785	26050125	EH38E1330166	397	.	26049785	26050125	16764160
chr1	26050337	26050565	EH38E1330167	349	.	26050337	26050565	16764160
chr1	26050950	26051241	EH38E1330168	418	.	26050950	26051241	16764160
chr1	26070433	26070769	EH38E1330188	474	.	26070433	26070769	16754432
chr1	26078267	26078519	EH38E1330194	206	.	26078267	26078519	16764160
chr1	26078587	26078916	EH38E1330195	349	.	26078587	26078916	16764160
chr1	26078918	26079098	EH38E1330196	286	.	26078918	26079098	16764160
chr1	26079183	26079515	EH38E1330197	236	.	26079183	26079515	16764160
chr1	26092488	26092833	EH38E1330207	279	.	26092488	26092833	16764160
chr1	26092997	26093268	EH38E1330208	233	.	26092997	26093268	16764160
chr1	26093606	26093932	EH38E1330209	293	.	26093606	26093932	16764160
chr1	26268921	26269271	EH38E1330347	323	.	26268921	26269271	16764160
chr1	26333535	26333712	EH38E1330423	216	.	26333535	26333712	16764160
chr1	26375162	26375344	EH38E1330466	365	.	26375162	26375344	16764160
chr1	26385971	26386303	EH38E1330473	314	.	26385971	26386303	16764160
chr1	26477658	26477979	EH38E1330545	277	.	26477658	26477979	16764160
chr1	26483375	26483584	EH38E1330551	275	.	26483375	26483584	16764160
chr1	26483991	26484320	EH38E1330552	351	.	26483991	26484320	16764160
chr1	26598939	26599278	EH38E1330640	322	.	26598939	26599278	16764160
chr1	26635510	26635834	EH38E1330673	229	.	26635510	26635834	16764160
chr1	26635838	26636187	EH38E1330674	306	.	26635838	26636187	16764160
chr1	26636567	26636881	EH38E1330675	361	.	26636567	26636881	16764160
chr1	26636963	26637218	EH38E1330676	272	.	26636963	26637218	16764160
chr1	26639650	26639873	EH38E1330681	245	.	26639650	26639873	16754432
chr1	26647759	26648017	EH38E1330684	318	.	26647759	26648017	16754432
chr1	26648187	26648341	EH38E1330685	271	.	26648187	26648341	16754432
chr1	26648361	26648672	EH38E1330686	350	.	26648361	26648672	16754432
chr1	26745326	26745477	EH38E1330775	301	.	26745326	26745477	16764160
chr1	26810025	26810374	EH38E1330834	477	.	26810025	26810374	16764160
chr1	26811757	26812064	EH38E1330837	341	.	26811757	26812064	16764160
chr1	26820757	26821105	EH38E1330839	449	.	26820757	26821105	16764160
chr1	26825419	26825756	EH38E1330843	339	.	26825419	26825756	16754432
chr1	26905758	26906095	EH38E1330919	236	.	26905758	26906095	16764160
chr1	26970935	26971187	EH38E1330963	371	.	26970935	26971187	16764160
chr1	27001262	27001454	EH38E1330995	240	.	27001262	27001454	16764160
chr1	27001603	27001784	EH38E1330996	448	.	27001603	27001784	16764160
chr1	27001802	27002147	EH38E1330997	547	.	27001802	27002147	16764160
chr1	27027726	27027944	EH38E1331031	247	.	27027726	27027944	16764160
chr1	27027951	27028277	EH38E1331032	361	.	27027951	27028277	16764160
chr1	27047945	27048203	EH38E1331050	235	.	27047945	27048203	16764160
chr1	27049634	27049978	EH38E1331052	513	.	27049634	27049978	16764160
chr1	27054346	27054694	EH38E1331054	320	.	27054346	27054694	45296
chr1	27057456	27057713	EH38E1331055	292	.	27057456	27057713	16764160
chr1	27070452	27070797	EH38E1331070	351	.	27070452	27070797	16764160
chr1	27071055	27071364	EH38E1331072	454	.	27071055	27071364	16764160
chr1	27072211	27072440	EH38E1331073	176	.	27072211	27072440	16764160
chr1	27074246	27074594	EH38E1331075	434	.	27074246	27074594	16764160
chr1	27180085	27180326	EH38E1331178	176	.	27180085	27180326	16764160
chr1	27476219	27476564	EH38E1331426	240	.	27476219	27476564	16764160
chr1	27650525	27650874	EH38E1331681	490	.	27650525	27650874	16754432
chr1	27650901	27651098	EH38E1331682	463	.	27650901	27651098	16754432
chr1	27652556	27652763	EH38E1331685	366	.	27652556	27652763	16764160
chr1	27666907	27667255	EH38E1331709	340	.	27666907	27667255	16764160
chr1	27670545	27670709	EH38E1331715	200	.	27670545	27670709	16754432
chr1	27672767	27673056	EH38E1331719	314	.	27672767	27673056	16754432
chr1	27682319	27682658	EH38E1331720	415	.	27682319	27682658	16764160
chr1	27684185	27684533	EH38E1331721	430	.	27684185	27684533	16764160
chr1	27687958	27688123	EH38E1331725	334	.	27687958	27688123	16754432
chr1	27688807	27689099	EH38E1331726	202	.	27688807	27689099	16754432
chr1	27689493	27689694	EH38E1331727	364	.	27689493	27689694	16764160
chr1	27689703	27690037	EH38E1331728	367	.	27689703	27690037	16764160
chr1	27690221	27690537	EH38E1331729	232	.	27690221	27690537	16764160
chr1	27695793	27696131	EH38E1331730	389	.	27695793	27696131	16764160
chr1	27716537	27716885	EH38E1331739	218	.	27716537	27716885	16764160
chr1	27770425	27770666	EH38E1331766	379	.	27770425	27770666	16764160
chr1	27817236	27817586	EH38E1331798	434	.	27817236	27817586	16764160
chr1	27860028	27860212	EH38E1331819	225	.	27860028	27860212	16764160
chr1	27863573	27863839	EH38E1331823	464	.	27863573	27863839	16764160
chr1	27865436	27865662	EH38E1331825	242	.	27865436	27865662	16764160
chr1	27867235	27867585	EH38E1331827	469	.	27867235	27867585	16764160
chr1	27931780	27931981	EH38E1331873	332	.	27931780	27931981	16764160
chr1	27931994	27932155	EH38E1331874	310	.	27931994	27932155	16764160
chr1	27994102	27994435	EH38E1331929	385	.	27994102	27994435	16764160
chr1	28056207	28056514	EH38E1331961	345	.	28056207	28056514	16754432
chr1	28068543	28068755	EH38E1331970	253	.	28068543	28068755	16764160
chr1	28070056	28070366	EH38E1331971	351	.	28070056	28070366	16764160
chr1	28107854	28108070	EH38E1332011	233	.	28107854	28108070	16754432
chr1	28108155	28108325	EH38E1332012	281	.	28108155	28108325	16754432
chr1	28110680	28110881	EH38E1332014	448	.	28110680	28110881	16754432
chr1	28111193	28111520	EH38E1332015	480	.	28111193	28111520	16754432
chr1	28114314	28114497	EH38E1332019	222	.	28114314	28114497	16764160
chr1	28132042	28132374	EH38E1332038	316	.	28132042	28132374	16764160
chr1	28132423	28132769	EH38E1332039	368	.	28132423	28132769	16764160
chr1	28132882	28133042	EH38E1332040	310	.	28132882	28133042	16764160
chr1	28134842	28135188	EH38E1332042	289	.	28134842	28135188	16764160
chr1	28135568	28135908	EH38E1332043	478	.	28135568	28135908	16764160
chr1	28136906	28137236	EH38E1332045	334	.	28136906	28137236	16764160
chr1	28147267	28147588	EH38E1332055	314	.	28147267	28147588	16764160
chr1	28199534	28199883	EH38E1332104	606	.	28199534	28199883	16764160
chr1	28235133	28235299	EH38E1332118	210	.	28235133	28235299	16754432
chr1	28235885	28236235	EH38E1332120	657	.	28235885	28236235	16711680
chr1	28287239	28287441	EH38E1332173	186	.	28287239	28287441	16764160
chr1	28299995	28300184	EH38E1332190	284	.	28299995	28300184	16764160
chr1	28301882	28302150	EH38E1332193	382	.	28301882	28302150	16764160
chr1	28306328	28306677	EH38E1332196	351	.	28306328	28306677	16764160
chr1	28323835	28324168	EH38E1332208	356	.	28323835	28324168	16764160
chr1	28437376	28437726	EH38E1332288	410	.	28437376	28437726	16754432
chr1	28456057	28456407	EH38E1332305	406	.	28456057	28456407	16764160
chr1	28544840	28545089	EH38E1332382	195	.	28544840	28545089	45296
chr1	28587054	28587240	EH38E1332414	349	.	28587054	28587240	16764160
chr1	28653866	28654197	EH38E1332461	334	.	28653866	28654197	45296
chr1	28655670	28655858	EH38E1332463	257	.	28655670	28655858	16764160
chr1	28655996	28656213	EH38E1332464	205	.	28655996	28656213	16764160
chr1	28656597	28656938	EH38E1332465	180	.	28656597	28656938	45296
chr1	28833417	28833759	EH38E1332565	316	.	28833417	28833759	16764160
chr1	28839005	28839304	EH38E1332568	274	.	28839005	28839304	16764160
chr1	28846217	28846492	EH38E1332572	311	.	28846217	28846492	16755370
chr1	28860353	28860702	EH38E1332579	512	.	28860353	28860702	16764160
chr1	28983576	28983905	EH38E1332676	323	.	28983576	28983905	16754432
chr1	28983952	28984268	EH38E1332677	287	.	28983952	28984268	16754432
chr1	29002792	29003138	EH38E1332687	266	.	29002792	29003138	16764160
chr1	29156481	29156806	EH38E1332774	343	.	29156481	29156806	16764160
chr1	29156929	29157276	EH38E1332775	460	.	29156929	29157276	16764160
chr1	29190281	29190558	EH38E1332807	182	.	29190281	29190558	16764160
chr1	29252563	29252842	EH38E1332866	337	.	29252563	29252842	16754432
chr1	29332255	29332549	EH38E1332922	310	.	29332255	29332549	16764160
chr1	29340967	29341228	EH38E1332926	309	.	29340967	29341228	45296
chr1	29350030	29350379	EH38E1332931	293	.	29350030	29350379	16711680
chr1	29398482	29398730	EH38E1332948	338	.	29398482	29398730	16764160
chr1	29450429	29450614	EH38E1332963	172	.	29450429	29450614	16764160
chr1	29473150	29473491	EH38E1332974	372	.	29473150	29473491	16764160
chr1	29474480	29474792	EH38E1332976	411	.	29474480	29474792	16764160
chr1	29501627	29501935	EH38E1332984	343	.	29501627	29501935	16764160
chr1	29513408	29513758	EH38E1332988	406	.	29513408	29513758	16764160
chr1	29514463	29514634	EH38E1332989	174	.	29514463	29514634	16764160
chr1	29514652	29514842	EH38E1332990	206	.	29514652	29514842	16764160
chr1	29550148	29550495	EH38E1333005	375	.	29550148	29550495	16764160
chr1	29570047	29570395	EH38E1333011	544	.	29570047	29570395	16764160
chr1	29604422	29604742	EH38E1333021	169	.	29604422	29604742	16764160
chr1	29649507	29649857	EH38E1333033	423	.	29649507	29649857	16764160
chr1	29714006	29714163	EH38E1333073	306	.	29714006	29714163	45296
chr1	29719183	29719528	EH38E1333075	452	.	29719183	29719528	16764160
chr1	29750825	29751020	EH38E1333079	212	.	29750825	29751020	45296
chr1	29789789	29789990	EH38E1333096	323	.	29789789	29789990	16764160
chr1	29793030	29793374	EH38E1333098	426	.	29793030	29793374	16764160
chr1	29849051	29849401	EH38E1333118	358	.	29849051	29849401	16764160
chr1	29858690	29859036	EH38E1333128	386	.	29858690	29859036	16764160
chr1	29876482	29876695	EH38E1333134	180	.	29876482	29876695	16764160
chr1	29876903	29877250	EH38E1333135	361	.	29876903	29877250	16764160
chr1	29880633	29880862	EH38E1333137	218	.	29880633	29880862	45296
chr1	29883480	29883805	EH38E1333138	257	.	29883480	29883805	45296
chr1	29912538	29912693	EH38E1333147	307	.	29912538	29912693	16755370
chr1	29960356	29960674	EH38E1333162	174	.	29960356	29960674	16764160
chr1	29984880	29985105	EH38E1333182	280	.	29984880	29985105	16764160
chr1	29985182	29985483	EH38E1333183	360	.	29985182	29985483	16764160
chr1	30006262	30006608	EH38E1333193	365	.	30006262	30006608	16764160
chr1	30020791	30021136	EH38E1333199	225	.	30020791	30021136	16764160
chr1	30039363	30039618	EH38E1333202	229	.	30039363	30039618	16754432
chr1	30058995	30059336	EH38E1333207	420	.	30058995	30059336	16764160
chr1	30060706	30060914	EH38E1333209	166	.	30060706	30060914	16764160
chr1	30063685	30063970	EH38E1333213	247	.	30063685	30063970	16764160
chr1	30109862	30110209	EH38E1333231	399	.	30109862	30110209	16755370
chr1	30130582	30130858	EH38E1333238	323	.	30130582	30130858	16764160
chr1	30154072	30154404	EH38E1333244	286	.	30154072	30154404	16764160
chr1	30176582	30176804	EH38E1333251	195	.	30176582	30176804	45296
chr1	30232363	30232564	EH38E1333267	287	.	30232363	30232564	45296
chr1	30258645	30258874	EH38E1333282	504	.	30258645	30258874	16764160
chr1	30274190	30274531	EH38E1333287	278	.	30274190	30274531	16764160
chr1	30274953	30275295	EH38E1333288	349	.	30274953	30275295	16764160
chr1	30300675	30301020	EH38E1333299	320	.	30300675	30301020	16764160
chr1	30341013	30341240	EH38E1333319	232	.	30341013	30341240	45296
chr1	30345568	30345912	EH38E1333321	396	.	30345568	30345912	16764160
chr1	30379727	30380066	EH38E1333337	406	.	30379727	30380066	16764160
chr1	30380086	30380303	EH38E1333338	328	.	30380086	30380303	16764160
chr1	30380390	30380723	EH38E1333339	391	.	30380390	30380723	16764160
chr1	30395652	30396002	EH38E1333346	376	.	30395652	30396002	45296
chr1	30422955	30423167	EH38E1333361	226	.	30422955	30423167	16764160
chr1	30425071	30425389	EH38E1333362	297	.	30425071	30425389	16764160
chr1	30436123	30436352	EH38E1333367	282	.	30436123	30436352	16764160
chr1	30466604	30466802	EH38E1333372	168	.	30466604	30466802	45296
chr1	30512349	30512621	EH38E1333380	353	.	30512349	30512621	16764160
chr1	30522114	30522309	EH38E1333386	404	.	30522114	30522309	16764160
chr1	30537399	30537735	EH38E1333398	239	.	30537399	30537735	16764160
chr1	30545407	30545747	EH38E1333401	287	.	30545407	30545747	16764160
chr1	30569428	30569712	EH38E1333403	232	.	30569428	30569712	45296
chr1	30572262	30572612	EH38E1333404	318	.	30572262	30572612	45296
chr1	30596617	30596774	EH38E1333407	188	.	30596617	30596774	45296
chr1	30604155	30604502	EH38E1333411	197	.	30604155	30604502	45296
chr1	30639906	30640194	EH38E1333427	197	.	30639906	30640194	16764160
chr1	30648531	30648767	EH38E1333430	235	.	30648531	30648767	16764160
chr1	30648800	30649127	EH38E1333431	275	.	30648800	30649127	16764160
chr1	30657642	30657981	EH38E1333440	381	.	30657642	30657981	16764160
chr1	30670257	30670554	EH38E1333449	393	.	30670257	30670554	16764160
chr1	30685327	30685677	EH38E1333462	462	.	30685327	30685677	16764160
chr1	30728469	30728670	EH38E1333514	199	.	30728469	30728670	16764160
chr1	30738195	30738542	EH38E1333527	299	.	30738195	30738542	16754432
chr1	30760581	30760929	EH38E1333565	407	.	30760581	30760929	16764160
chr1	30778366	30778716	EH38E1333586	739	.	30778366	30778716	16764160
chr1	30819146	30819330	EH38E1333633	177	.	30819146	30819330	16764160
chr1	30839043	30839387	EH38E1333645	381	.	30839043	30839387	16764160
chr1	30845968	30846164	EH38E1333649	232	.	30845968	30846164	16764160
chr1	30854135	30854479	EH38E1333654	371	.	30854135	30854479	16764160
chr1	30919080	30919401	EH38E1333731	415	.	30919080	30919401	16754432
chr1	30919431	30919780	EH38E1333732	481	.	30919431	30919780	16754432
chr1	31010060	31010410	EH38E1333810	516	.	31010060	31010410	16764160
chr1	31010420	31010621	EH38E1333811	305	.	31010420	31010621	16764160
chr1	31010706	31010897	EH38E1333812	234	.	31010706	31010897	16764160
chr1	31041559	31041788	EH38E1333846	264	.	31041559	31041788	16764160
chr1	31072428	31072777	EH38E1333877	331	.	31072428	31072777	16764160
chr1	31135991	31136336	EH38E1333904	340	.	31135991	31136336	16764160
chr1	31138912	31139139	EH38E1333906	297	.	31138912	31139139	16764160
chr1	31145620	31145909	EH38E1333913	420	.	31145620	31145909	16764160
chr1	31152406	31152752	EH38E1333916	446	.	31152406	31152752	16764160
chr1	31155672	31155883	EH38E1333922	295	.	31155672	31155883	16764160
chr1	31171122	31171351	EH38E1333932	449	.	31171122	31171351	16764160
chr1	31172255	31172603	EH38E1333933	424	.	31172255	31172603	16764160
chr1	31382648	31382907	EH38E1334063	318	.	31382648	31382907	16764160
chr1	31390091	31390434	EH38E1334071	467	.	31390091	31390434	16764160
chr1	31390665	31390902	EH38E1334072	227	.	31390665	31390902	16764160
chr1	31444797	31445141	EH38E1334132	483	.	31444797	31445141	16764160
chr1	31449767	31450109	EH38E1334138	298	.	31449767	31450109	16764160
chr1	31453750	31454064	EH38E1334139	250	.	31453750	31454064	16764160
chr1	31460099	31460332	EH38E1334143	301	.	31460099	31460332	45296
chr1	31460822	31461063	EH38E1334144	212	.	31460822	31461063	16764160
chr1	31467425	31467641	EH38E1334148	310	.	31467425	31467641	16764160
chr1	31471109	31471299	EH38E1334150	226	.	31471109	31471299	16764160
chr1	31471560	31471909	EH38E1334151	373	.	31471560	31471909	16764160
chr1	31472430	31472762	EH38E1334152	314	.	31472430	31472762	16764160
chr1	31472786	31472937	EH38E1334153	231	.	31472786	31472937	16764160
chr1	31473602	31473798	EH38E1334154	217	.	31473602	31473798	16764160
chr1	31474525	31474811	EH38E1334155	233	.	31474525	31474811	16764160
chr1	31482538	31482888	EH38E1334163	356	.	31482538	31482888	16764160
chr1	31483035	31483203	EH38E1334164	385	.	31483035	31483203	16764160
chr1	31483274	31483624	EH38E1334165	539	.	31483274	31483624	16764160
chr1	31483689	31483996	EH38E1334166	414	.	31483689	31483996	16764160
chr1	31486489	31486758	EH38E1334170	217	.	31486489	31486758	16764160
chr1	31499229	31499575	EH38E1334179	194	.	31499229	31499575	16754432
chr1	31506670	31506996	EH38E1334186	276	.	31506670	31506996	16764160
chr1	31511777	31512127	EH38E1334195	389	.	31511777	31512127	16764160
chr1	31512266	31512580	EH38E1334196	350	.	31512266	31512580	16764160
chr1	31514302	31514641	EH38E1334198	167	.	31514302	31514641	16764160
chr1	31525163	31525448	EH38E1334212	181	.	31525163	31525448	16764160
chr1	31530324	31530650	EH38E1334215	291	.	31530324	31530650	16764160
chr1	31531191	31531540	EH38E1334218	381	.	31531191	31531540	16764160
chr1	31531676	31531860	EH38E1334219	372	.	31531676	31531860	16764160
chr1	31532342	31532517	EH38E1334220	273	.	31532342	31532517	16764160
chr1	31535650	31535910	EH38E1334221	358	.	31535650	31535910	16764160
chr1	31541271	31541531	EH38E1334226	226	.	31541271	31541531	16764160
chr1	31562902	31563252	EH38E1334241	445	.	31562902	31563252	16764160
chr1	31570922	31571264	EH38E1334250	306	.	31570922	31571264	16764160
chr1	31589447	31589788	EH38E1334287	330	.	31589447	31589788	16764160
chr1	31590408	31590636	EH38E1334288	371	.	31590408	31590636	16764160
chr1	31592177	31592393	EH38E1334290	231	.	31592177	31592393	16764160
chr1	31596438	31596639	EH38E1334294	367	.	31596438	31596639	16764160
chr1	31596713	31597055	EH38E1334295	450	.	31596713	31597055	16764160
chr1	31605909	31606258	EH38E1334297	522	.	31605909	31606258	16764160
chr1	31634857	31635105	EH38E1334328	229	.	31634857	31635105	16764160
chr1	31826912	31827244	EH38E1334562	530	.	31826912	31827244	16764160
chr1	31827339	31827549	EH38E1334563	565	.	31827339	31827549	16764160
chr1	31848533	31848872	EH38E1334583	541	.	31848533	31848872	16764160
chr1	31859786	31859959	EH38E1334590	291	.	31859786	31859959	16764160
chr1	31861396	31861698	EH38E1334592	321	.	31861396	31861698	45296
chr1	31866785	31867127	EH38E1334594	259	.	31866785	31867127	16764160
chr1	31874990	31875338	EH38E1334600	220	.	31874990	31875338	16764160
chr1	31889230	31889575	EH38E1334613	569	.	31889230	31889575	16764160
chr1	31902540	31902807	EH38E1334621	232	.	31902540	31902807	16764160
chr1	31977451	31977800	EH38E1334702	514	.	31977451	31977800	16764160
chr1	31977811	31978040	EH38E1334703	390	.	31977811	31978040	16764160
chr1	31982107	31982374	EH38E1334708	572	.	31982107	31982374	16764160
chr1	32008975	32009320	EH38E1334727	417	.	32008975	32009320	16764160
chr1	32045806	32046156	EH38E1334755	387	.	32045806	32046156	16764160
chr1	32068973	32069269	EH38E1334773	305	.	32068973	32069269	16764160
chr1	32404811	32404971	EH38E1335084	321	.	32404811	32404971	16754432
chr1	32404999	32405286	EH38E1335085	347	.	32404999	32405286	16764160
chr1	32406694	32407044	EH38E1335087	375	.	32406694	32407044	16764160
chr1	32413955	32414302	EH38E1335088	606	.	32413955	32414302	16764160
chr1	32432039	32432350	EH38E1335094	320	.	32432039	32432350	16764160
chr1	32438184	32438532	EH38E1335095	373	.	32438184	32438532	16764160
chr1	32447904	32448252	EH38E1335098	374	.	32447904	32448252	16764160
chr1	32448405	32448738	EH38E1335099	393	.	32448405	32448738	16764160
chr1	32448871	32449123	EH38E1335100	257	.	32448871	32449123	16764160
chr1	32449155	32449459	EH38E1335101	312	.	32449155	32449459	16764160
chr1	32449489	32449838	EH38E1335102	326	.	32449489	32449838	16764160
chr1	32454795	32455136	EH38E1335103	383	.	32454795	32455136	16764160
chr1	32456097	32456304	EH38E1335104	173	.	32456097	32456304	16755370
chr1	32458802	32459136	EH38E1335105	223	.	32458802	32459136	45296
chr1	32464340	32464492	EH38E1335106	319	.	32464340	32464492	16754432
chr1	32491456	32491805	EH38E1335125	193	.	32491456	32491805	16764160
chr1	32503228	32503419	EH38E1335140	192	.	32503228	32503419	16764160
chr1	32510056	32510402	EH38E1335141	209	.	32510056	32510402	45296
chr1	32520453	32520802	EH38E1335143	462	.	32520453	32520802	16764160
chr1	32521269	32521524	EH38E1335145	242	.	32521269	32521524	16764160
chr1	32526160	32526361	EH38E1335147	231	.	32526160	32526361	16764160
chr1	32533772	32533950	EH38E1335148	289	.	32533772	32533950	16764160
chr1	32533952	32534291	EH38E1335149	485	.	32533952	32534291	16764160
chr1	32549654	32549994	EH38E1335162	491	.	32549654	32549994	16764160
chr1	32623850	32624092	EH38E1335184	306	.	32623850	32624092	16764160
chr1	32637094	32637408	EH38E1335192	309	.	32637094	32637408	16764160
chr1	32644053	32644211	EH38E1335196	229	.	32644053	32644211	16764160
chr1	32666951	32667300	EH38E1335215	295	.	32666951	32667300	16764160
chr1	32676923	32677223	EH38E1335218	254	.	32676923	32677223	16764160
chr1	32806916	32807263	EH38E1335366	369	.	32806916	32807263	16764160
chr1	32811299	32811641	EH38E1335370	355	.	32811299	32811641	16764160
chr1	32812464	32812810	EH38E1335372	290	.	32812464	32812810	16764160
chr1	32917586	32917863	EH38E1335470	282	.	32917586	32917863	16764160
chr1	32919719	32920053	EH38E1335472	375	.	32919719	32920053	16764160
chr1	32920189	32920364	EH38E1335473	349	.	32920189	32920364	16764160
chr1	32921330	32921603	EH38E1335475	336	.	32921330	32921603	16764160
chr1	32924832	32925156	EH38E1335476	339	.	32924832	32925156	16764160
chr1	32925171	32925368	EH38E1335477	213	.	32925171	32925368	16764160
chr1	32925494	32925720	EH38E1335478	313	.	32925494	32925720	16764160
chr1	32925898	32926078	EH38E1335479	305	.	32925898	32926078	16764160
chr1	32926653	32926931	EH38E1335481	324	.	32926653	32926931	16764160
chr1	32965397	32965681	EH38E1335526	262	.	32965397	32965681	16754432
chr1	33039934	33040163	EH38E1335614	399	.	33039934	33040163	16764160
chr1	33043826	33043986	EH38E1335617	376	.	33043826	33043986	16764160
chr1	33044112	33044273	EH38E1335618	234	.	33044112	33044273	16764160
chr1	33045254	33045601	EH38E1335619	376	.	33045254	33045601	16764160
chr1	33045840	33046102	EH38E1335620	434	.	33045840	33046102	16764160
chr1	33047916	33048257	EH38E1335622	376	.	33047916	33048257	16764160
chr1	33048434	33048784	EH38E1335623	391	.	33048434	33048784	16764160
chr1	33050571	33050830	EH38E1335626	386	.	33050571	33050830	16764160
chr1	33055229	33055521	EH38E1335627	438	.	33055229	33055521	16764160
chr1	33055756	33056057	EH38E1335628	420	.	33055756	33056057	16764160
chr1	33057143	33057430	EH38E1335630	371	.	33057143	33057430	16764160
chr1	33060626	33060965	EH38E1335632	455	.	33060626	33060965	16764160
chr1	33130353	33130692	EH38E1335685	408	.	33130353	33130692	16764160
chr1	33143765	33144108	EH38E1335702	430	.	33143765	33144108	16754432
chr1	33145999	33146310	EH38E1335703	222	.	33145999	33146310	16764160
chr1	33190733	33191082	EH38E1335754	211	.	33190733	33191082	16764160
chr1	33221967	33222279	EH38E1335762	218	.	33221967	33222279	16764160
chr1	33232771	33233103	EH38E1335771	297	.	33232771	33233103	16764160
chr1	33235613	33235827	EH38E1335778	309	.	33235613	33235827	16764160
chr1	33238365	33238713	EH38E1335781	320	.	33238365	33238713	16764160
chr1	33284199	33284500	EH38E1335822	304	.	33284199	33284500	16764160
chr1	33286546	33286894	EH38E1335823	365	.	33286546	33286894	16764160
chr1	33301354	33301704	EH38E1335837	461	.	33301354	33301704	16764160
chr1	33326891	33327237	EH38E1335856	329	.	33326891	33327237	16764160
chr1	33327665	33327969	EH38E1335858	394	.	33327665	33327969	16764160
chr1	33435111	33435457	EH38E1336012	445	.	33435111	33435457	16764160
chr1	33435515	33435742	EH38E1336013	302	.	33435515	33435742	16764160
chr1	33442153	33442502	EH38E1336019	326	.	33442153	33442502	16754432
chr1	33445117	33445466	EH38E1336023	280	.	33445117	33445466	16764160
chr1	33454698	33455025	EH38E1336025	395	.	33454698	33455025	16764160
chr1	33456245	33456498	EH38E1336028	258	.	33456245	33456498	16764160
chr1	33463916	33464213	EH38E1336038	221	.	33463916	33464213	16764160
chr1	33547607	33547941	EH38E1336070	276	.	33547607	33547941	16764160
chr1	33790897	33791116	EH38E1336155	181	.	33790897	33791116	45296
chr1	33848248	33848580	EH38E1336166	240	.	33848248	33848580	16764160
chr1	33862079	33862418	EH38E1336175	225	.	33862079	33862418	16754432
chr1	33872326	33872666	EH38E1336179	251	.	33872326	33872666	16764160
chr1	33872751	33873067	EH38E1336180	341	.	33872751	33873067	16764160
chr1	33875924	33876223	EH38E1336181	200	.	33875924	33876223	45296
chr1	33972744	33973080	EH38E1336217	258	.	33972744	33973080	16764160
chr1	34051815	34052070	EH38E1336245	178	.	34051815	34052070	16764160
chr1	34054963	34055247	EH38E1336249	202	.	34054963	34055247	16764160
chr1	34070643	34070983	EH38E1336262	274	.	34070643	34070983	16764160
chr1	34071057	34071385	EH38E1336263	208	.	34071057	34071385	16764160
chr1	34071546	34071843	EH38E1336264	212	.	34071546	34071843	16764160
chr1	34328399	34328734	EH38E1336314	197	.	34328399	34328734	16764160
chr1	34396036	34396386	EH38E1336341	348	.	34396036	34396386	16764160
chr1	34404107	34404373	EH38E1336343	172	.	34404107	34404373	16755370
chr1	34412739	34412891	EH38E1336348	229	.	34412739	34412891	45296
chr1	34532132	34532459	EH38E1336365	332	.	34532132	34532459	16764160
chr1	34603891	34604219	EH38E1336377	199	.	34603891	34604219	45296
chr1	34611622	34611971	EH38E1336380	271	.	34611622	34611971	16764160
chr1	34612410	34612758	EH38E1336381	251	.	34612410	34612758	16764160
chr1	34617886	34618045	EH38E1336384	287	.	34617886	34618045	16764160
chr1	34619314	34619533	EH38E1336387	386	.	34619314	34619533	16764160
chr1	34638186	34638392	EH38E1336393	281	.	34638186	34638392	16764160
chr1	34638504	34638850	EH38E1336394	203	.	34638504	34638850	16764160
chr1	34661825	34662008	EH38E1336403	257	.	34661825	34662008	45296
chr1	34663044	34663393	EH38E1336404	416	.	34663044	34663393	16764160
chr1	34685140	34685332	EH38E1336410	307	.	34685140	34685332	16764160
chr1	34685395	34685564	EH38E1336411	342	.	34685395	34685564	16764160
chr1	34697028	34697272	EH38E1336416	229	.	34697028	34697272	16764160
chr1	34726893	34727221	EH38E1336423	229	.	34726893	34727221	16755370
chr1	34749709	34749901	EH38E1336432	300	.	34749709	34749901	16764160
chr1	34749964	34750280	EH38E1336433	381	.	34749964	34750280	16764160
chr1	34763900	34764101	EH38E1336446	246	.	34763900	34764101	16764160
chr1	34771640	34771916	EH38E1336448	205	.	34771640	34771916	16764160
chr1	34806495	34806787	EH38E1336478	254	.	34806495	34806787	16764160
chr1	34808844	34809004	EH38E1336481	178	.	34808844	34809004	16764160
chr1	34874352	34874648	EH38E1336526	289	.	34874352	34874648	16764160
chr1	34898374	34898724	EH38E1336536	358	.	34898374	34898724	16764160
chr1	35036716	35036946	EH38E1336602	354	.	35036716	35036946	16764160
chr1	35058364	35058676	EH38E1336609	254	.	35058364	35058676	16754432
chr1	35062104	35062452	EH38E1336611	290	.	35062104	35062452	16764160
chr1	35062822	35063166	EH38E1336612	409	.	35062822	35063166	16764160
chr1	35139565	35139894	EH38E1336630	285	.	35139565	35139894	45296
chr1	35142395	35142545	EH38E1336631	216	.	35142395	35142545	16764160
chr1	35144137	35144346	EH38E1336633	235	.	35144137	35144346	16764160
chr1	35145135	35145443	EH38E1336635	258	.	35145135	35145443	16764160
chr1	35162312	35162625	EH38E1336641	369	.	35162312	35162625	16764160
chr1	35255381	35255544	EH38E1336705	264	.	35255381	35255544	45296
chr1	35278911	35279256	EH38E1336722	352	.	35278911	35279256	16764160
chr1	35279259	35279597	EH38E1336723	312	.	35279259	35279597	16764160
chr1	35298518	35298864	EH38E1336730	399	.	35298518	35298864	16764160
chr1	35319986	35320336	EH38E1336736	403	.	35319986	35320336	16764160
chr1	35386321	35386671	EH38E1336761	271	.	35386321	35386671	16764160
chr1	35390232	35390402	EH38E1336764	185	.	35390232	35390402	16764160
chr1	35390832	35391061	EH38E1336765	281	.	35390832	35391061	16764160
chr1	35391153	35391458	EH38E1336766	369	.	35391153	35391458	16764160
chr1	35499207	35499518	EH38E1336836	291	.	35499207	35499518	16764160
chr1	35524209	35524377	EH38E1336854	311	.	35524209	35524377	16764160
chr1	35539903	35540253	EH38E1336868	419	.	35539903	35540253	16764160
chr1	35646121	35646326	EH38E1336968	276	.	35646121	35646326	45296
chr1	35650428	35650778	EH38E1336969	436	.	35650428	35650778	45296
chr1	35657963	35658153	EH38E1336975	212	.	35657963	35658153	45296
chr1	35727150	35727365	EH38E1337012	219	.	35727150	35727365	16764160
chr1	35779780	35779990	EH38E1337032	318	.	35779780	35779990	16764160
chr1	35795319	35795630	EH38E1337034	271	.	35795319	35795630	16755370
chr1	35834277	35834575	EH38E1337054	314	.	35834277	35834575	16764160
chr1	35845767	35846046	EH38E1337062	297	.	35845767	35846046	16764160
chr1	35867101	35867300	EH38E1337080	270	.	35867101	35867300	16764160
chr1	35869548	35869895	EH38E1337081	373	.	35869548	35869895	16711680
chr1	35983035	35983380	EH38E1337145	371	.	35983035	35983380	16764160
chr1	36014838	36015063	EH38E1337150	253	.	36014838	36015063	16754432
chr1	36015878	36016175	EH38E1337151	267	.	36015878	36016175	16764160
chr1	36023193	36023394	EH38E1337152	268	.	36023193	36023394	16764160
chr1	36023399	36023747	EH38E1337153	407	.	36023399	36023747	16764160
chr1	36239915	36240252	EH38E1337329	409	.	36239915	36240252	16764160
chr1	36240337	36240684	EH38E1337330	468	.	36240337	36240684	16754432
chr1	36329909	36330256	EH38E1337411	324	.	36329909	36330256	16764160
chr1	36330568	36330914	EH38E1337412	341	.	36330568	36330914	16764160
chr1	36353548	36353894	EH38E1337437	351	.	36353548	36353894	16764160
chr1	36400533	36400780	EH38E1337494	257	.	36400533	36400780	16764160
chr1	36400969	36401309	EH38E1337495	523	.	36400969	36401309	16754432
chr1	36401439	36401718	EH38E1337496	425	.	36401439	36401718	16754432
chr1	36411904	36412253	EH38E1337502	488	.	36411904	36412253	16764160
chr1	36465029	36465337	EH38E1337546	247	.	36465029	36465337	16754432
chr1	36479766	36479988	EH38E1337562	302	.	36479766	36479988	16754432
chr1	36490490	36490689	EH38E1337575	276	.	36490490	36490689	16764160
chr1	36491300	36491528	EH38E1337576	201	.	36491300	36491528	16764160
chr1	36512319	36512523	EH38E1337582	304	.	36512319	36512523	16764160
chr1	36512835	36513179	EH38E1337583	326	.	36512835	36513179	16764160
chr1	36591345	36591571	EH38E1337618	233	.	36591345	36591571	16755370
chr1	36599854	36600200	EH38E1337619	253	.	36599854	36600200	16764160
chr1	36639528	36639792	EH38E1337633	204	.	36639528	36639792	45296
chr1	36658930	36659127	EH38E1337653	297	.	36658930	36659127	16764160
chr1	36737856	36738118	EH38E1337693	227	.	36737856	36738118	16764160
chr1	36750780	36751130	EH38E1337701	331	.	36750780	36751130	16764160
chr1	36754352	36754688	EH38E1337706	334	.	36754352	36754688	16764160
chr1	36773200	36773401	EH38E1337716	267	.	36773200	36773401	45296
chr1	36787513	36787862	EH38E1337722	374	.	36787513	36787862	16764160
chr1	36787904	36788122	EH38E1337723	215	.	36787904	36788122	16764160
chr1	36835231	36835571	EH38E1337741	355	.	36835231	36835571	16764160
chr1	37001737	37002055	EH38E1337818	255	.	37001737	37002055	16764160
chr1	37017853	37018019	EH38E1337827	205	.	37017853	37018019	45296
chr1	37096543	37096876	EH38E1337882	281	.	37096543	37096876	45296
chr1	37110667	37110904	EH38E1337887	255	.	37110667	37110904	16764160
chr1	37122279	37122594	EH38E1337888	284	.	37122279	37122594	16764160
chr1	37124536	37124864	EH38E1337891	297	.	37124536	37124864	16764160
chr1	37175427	37175641	EH38E1337920	215	.	37175427	37175641	16764160
chr1	37214362	37214686	EH38E1337932	325	.	37214362	37214686	16764160
chr1	37288903	37289252	EH38E1337962	491	.	37288903	37289252	16764160
chr1	37368569	37368821	EH38E1337998	254	.	37368569	37368821	16764160
chr1	37395192	37395531	EH38E1338008	358	.	37395192	37395531	16764160
chr1	37423803	37424151	EH38E1338015	433	.	37423803	37424151	16755370
chr1	37461645	37461990	EH38E1338037	421	.	37461645	37461990	16764160
chr1	37465961	37466170	EH38E1338040	317	.	37465961	37466170	16764160
chr1	37518992	37519340	EH38E1338102	328	.	37518992	37519340	16764160
chr1	37519635	37519981	EH38E1338103	302	.	37519635	37519981	16764160
chr1	37547130	37547286	EH38E1338114	198	.	37547130	37547286	16764160
chr1	37559973	37560320	EH38E1338124	268	.	37559973	37560320	16764160
chr1	37570987	37571185	EH38E1338133	324	.	37570987	37571185	16764160
chr1	37571589	37571801	EH38E1338134	209	.	37571589	37571801	16764160
chr1	37697137	37697486	EH38E1338220	424	.	37697137	37697486	16764160
chr1	37790167	37790471	EH38E1338258	234	.	37790167	37790471	16764160
chr1	37793401	37793677	EH38E1338260	225	.	37793401	37793677	16754432
chr1	37870302	37870530	EH38E1338333	190	.	37870302	37870530	16764160
chr1	37892379	37892728	EH38E1338349	298	.	37892379	37892728	16764160
chr1	37905483	37905814	EH38E1338358	275	.	37905483	37905814	16764160
chr1	37907420	37907753	EH38E1338360	312	.	37907420	37907753	16764160
chr1	37907828	37908010	EH38E1338361	287	.	37907828	37908010	16764160
chr1	38011566	38011877	EH38E1338451	177	.	38011566	38011877	16754432
chr1	38058930	38059169	EH38E1338504	250	.	38058930	38059169	16764160
chr1	38059205	38059546	EH38E1338505	265	.	38059205	38059546	16764160
chr1	38064266	38064616	EH38E1338515	403	.	38064266	38064616	16764160
chr1	38064646	38064804	EH38E1338516	261	.	38064646	38064804	16764160
chr1	38141535	38141842	EH38E1338582	320	.	38141535	38141842	16764160
chr1	38151460	38151806	EH38E1338585	376	.	38151460	38151806	16764160
chr1	38152289	38152533	EH38E1338586	414	.	38152289	38152533	16764160
chr1	38152596	38152943	EH38E1338587	473	.	38152596	38152943	16764160
chr1	38153147	38153341	EH38E1338588	285	.	38153147	38153341	16764160
chr1	38173395	38173677	EH38E1338593	334	.	38173395	38173677	16764160
chr1	38173909	38174130	EH38E1338594	225	.	38173909	38174130	16764160
chr1	38185995	38186231	EH38E1338599	187	.	38185995	38186231	16755370
chr1	38344441	38344681	EH38E1338665	275	.	38344441	38344681	16764160
chr1	38344739	38345084	EH38E1338666	368	.	38344739	38345084	16764160
chr1	38345455	38345785	EH38E1338667	209	.	38345455	38345785	16764160
chr1	38390092	38390258	EH38E1338681	222	.	38390092	38390258	16764160
chr1	38427307	38427568	EH38E1338691	192	.	38427307	38427568	16764160
chr1	38455098	38455448	EH38E1338705	306	.	38455098	38455448	16764160
chr1	38489838	38490187	EH38E1338727	449	.	38489838	38490187	16764160
chr1	38527327	38527674	EH38E1338749	370	.	38527327	38527674	16764160
chr1	38527716	38528033	EH38E1338750	208	.	38527716	38528033	16764160
chr1	38547008	38547167	EH38E1338760	172	.	38547008	38547167	16764160
chr1	38584435	38584757	EH38E1338785	278	.	38584435	38584757	16764160
chr1	38607093	38607424	EH38E1338792	201	.	38607093	38607424	45296
chr1	38613030	38613305	EH38E1338795	200	.	38613030	38613305	16764160
chr1	38680012	38680345	EH38E1338810	182	.	38680012	38680345	16764160
chr1	38725365	38725679	EH38E1338823	299	.	38725365	38725679	16764160
chr1	38735072	38735383	EH38E1338837	175	.	38735072	38735383	16764160
chr1	38735391	38735555	EH38E1338838	292	.	38735391	38735555	16764160
chr1	38744541	38744869	EH38E1338846	248	.	38744541	38744869	16764160
chr1	38785516	38785760	EH38E1338866	402	.	38785516	38785760	16764160
chr1	38785814	38786010	EH38E1338867	352	.	38785814	38786010	16764160
chr1	38786066	38786416	EH38E1338868	285	.	38786066	38786416	16764160
chr1	38787097	38787434	EH38E1338870	323	.	38787097	38787434	16764160
chr1	38831783	38832129	EH38E1338900	264	.	38831783	38832129	16764160
chr1	38893038	38893357	EH38E1338952	201	.	38893038	38893357	16764160
chr1	38908835	38909182	EH38E1338957	391	.	38908835	38909182	16764160
chr1	38918175	38918376	EH38E1338961	169	.	38918175	38918376	16764160
chr1	38926182	38926412	EH38E1338966	187	.	38926182	38926412	16754432
chr1	38931897	38932109	EH38E1338971	233	.	38931897	38932109	16764160
chr1	38932597	38932934	EH38E1338972	219	.	38932597	38932934	16764160
chr1	38953468	38953805	EH38E1338982	365	.	38953468	38953805	16764160
chr1	38959020	38959281	EH38E1338988	343	.	38959020	38959281	16754432
chr1	38959554	38959733	EH38E1338989	270	.	38959554	38959733	16754432
chr1	38959754	38959954	EH38E1338990	359	.	38959754	38959954	16754432
chr1	38961577	38961924	EH38E1338991	413	.	38961577	38961924	16764160
chr1	38962109	38962455	EH38E1338992	365	.	38962109	38962455	16764160
chr1	38973158	38973493	EH38E1338999	293	.	38973158	38973493	16755370
chr1	38977578	38977890	EH38E1339001	595	.	38977578	38977890	16764160
chr1	38977910	38978104	EH38E1339002	517	.	38977910	38978104	16764160
chr1	38981473	38981761	EH38E1339004	325	.	38981473	38981761	16764160
chr1	38990025	38990337	EH38E1339012	186	.	38990025	38990337	16754432
chr1	39015074	39015294	EH38E1339041	218	.	39015074	39015294	16764160
chr1	39344421	39344697	EH38E1339335	366	.	39344421	39344697	16764160
chr1	39344858	39345014	EH38E1339336	359	.	39344858	39345014	16764160
chr1	39542925	39543269	EH38E1339482	220	.	39542925	39543269	16754432
chr1	39587692	39587958	EH38E1339513	183	.	39587692	39587958	16764160
chr1	39588094	39588442	EH38E1339514	346	.	39588094	39588442	16764160
chr1	39605865	39606215	EH38E1339523	432	.	39605865	39606215	16764160
chr1	39663553	39663893	EH38E1339575	311	.	39663553	39663893	16755370
chr1	39701134	39701478	EH38E1339611	381	.	39701134	39701478	16764160
chr1	39701532	39701797	EH38E1339612	392	.	39701532	39701797	16764160
chr1	39711463	39711810	EH38E1339615	368	.	39711463	39711810	16764160
chr1	39712012	39712340	EH38E1339616	371	.	39712012	39712340	16764160
chr1	39713616	39713947	EH38E1339617	183	.	39713616	39713947	16764160
chr1	39714820	39714992	EH38E1339618	199	.	39714820	39714992	16764160
chr1	39728145	39728482	EH38E1339626	253	.	39728145	39728482	16755370
chr1	39729936	39730137	EH38E1339628	184	.	39729936	39730137	45296
chr1	39754319	39754479	EH38E1339646	333	.	39754319	39754479	16764160
chr1	39826649	39826922	EH38E1339688	215	.	39826649	39826922	16764160
chr1	39827149	39827497	EH38E1339689	335	.	39827149	39827497	16764160
chr1	39837909	39838114	EH38E1339701	209	.	39837909	39838114	16764160
chr1	39905251	39905551	EH38E1339774	257	.	39905251	39905551	16764160
chr1	39908661	39908884	EH38E1339777	295	.	39908661	39908884	16764160
chr1	39943510	39943858	EH38E1339804	381	.	39943510	39943858	16754432
chr1	39943975	39944148	EH38E1339805	310	.	39943975	39944148	16754432
chr1	39947291	39947579	EH38E1339810	342	.	39947291	39947579	16764160
chr1	39949923	39950264	EH38E1339811	309	.	39949923	39950264	16764160
chr1	39952027	39952295	EH38E1339812	210	.	39952027	39952295	16764160
chr1	39979687	39980017	EH38E1339852	314	.	39979687	39980017	16764160
chr1	39985395	39985565	EH38E1339859	215	.	39985395	39985565	16764160
chr1	39987865	39988212	EH38E1339862	450	.	39987865	39988212	16764160
chr1	39990486	39990836	EH38E1339865	331	.	39990486	39990836	16764160
chr1	39990871	39991170	EH38E1339866	173	.	39990871	39991170	16764160
chr1	39992078	39992249	EH38E1339868	235	.	39992078	39992249	16764160
chr1	39992313	39992576	EH38E1339869	381	.	39992313	39992576	16764160
chr1	40004794	40005127	EH38E1339883	389	.	40004794	40005127	16764160
chr1	40014251	40014594	EH38E1339891	399	.	40014251	40014594	16764160
chr1	40014971	40015172	EH38E1339892	359	.	40014971	40015172	16764160
chr1	40018153	40018495	EH38E0083998	378	.	40018153	40018495	16764160
chr1	40023616	40023883	EH38E1339897	207	.	40023616	40023883	16764160
chr1	40027462	40027765	EH38E1339899	232	.	40027462	40027765	16764160
chr1	40027933	40028224	EH38E1339900	210	.	40027933	40028224	45296
chr1	40084812	40085139	EH38E1339958	304	.	40084812	40085139	45296
chr1	40107596	40107944	EH38E1339974	416	.	40107596	40107944	16764160
chr1	40115918	40116210	EH38E1339975	235	.	40115918	40116210	16764160
chr1	40130942	40131281	EH38E1339976	379	.	40130942	40131281	16754432
chr1	40140341	40140684	EH38E1339980	421	.	40140341	40140684	16764160
chr1	40153118	40153363	EH38E1339986	506	.	40153118	40153363	16764160
chr1	40153401	40153637	EH38E1339987	401	.	40153401	40153637	16764160
chr1	40153939	40154176	EH38E1339988	199	.	40153939	40154176	16764160
chr1	40232428	40232776	EH38E1340028	494	.	40232428	40232776	16764160
chr1	40267777	40268127	EH38E1340052	530	.	40267777	40268127	16764160
chr1	40289216	40289400	EH38E1340064	304	.	40289216	40289400	16764160
chr1	40289457	40289693	EH38E1340065	325	.	40289457	40289693	16764160
chr1	40342221	40342568	EH38E1340110	454	.	40342221	40342568	16764160
chr1	40353188	40353408	EH38E1340116	360	.	40353188	40353408	16764160
chr1	40383107	40383451	EH38E1340141	450	.	40383107	40383451	16764160
chr1	40387488	40387700	EH38E1340150	236	.	40387488	40387700	16764160
chr1	40388553	40388868	EH38E1340152	377	.	40388553	40388868	16764160
chr1	40389124	40389341	EH38E1340153	296	.	40389124	40389341	16764160
chr1	40434819	40435088	EH38E1340193	214	.	40434819	40435088	45296
chr1	40438479	40438680	EH38E1340196	345	.	40438479	40438680	45296
chr1	40449283	40449447	EH38E1340199	180	.	40449283	40449447	16754432
chr1	40493484	40493781	EH38E1340215	231	.	40493484	40493781	16764160
chr1	40592115	40592456	EH38E1340238	380	.	40592115	40592456	45296
chr1	40592667	40592898	EH38E1340239	208	.	40592667	40592898	45296
chr1	40608051	40608208	EH38E1340244	309	.	40608051	40608208	16764160
chr1	40610913	40611068	EH38E1340245	174	.	40610913	40611068	16764160
chr1	40612287	40612633	EH38E1340246	403	.	40612287	40612633	16764160
chr1	40612649	40612891	EH38E1340247	300	.	40612649	40612891	16764160
chr1	40840926	40841274	EH38E1340469	426	.	40840926	40841274	16764160
chr1	40844110	40844457	EH38E1340473	421	.	40844110	40844457	16764160
chr1	40845017	40845242	EH38E1340474	343	.	40845017	40845242	16764160
chr1	40845267	40845468	EH38E1340475	331	.	40845267	40845468	16764160
chr1	40846586	40846869	EH38E1340477	193	.	40846586	40846869	16764160
chr1	40870186	40870462	EH38E1340503	273	.	40870186	40870462	16764160
chr1	40872300	40872649	EH38E1340504	328	.	40872300	40872649	16764160
chr1	40876420	40876662	EH38E1340507	218	.	40876420	40876662	16764160
chr1	40876976	40877193	EH38E1340508	313	.	40876976	40877193	16764160
chr1	40896614	40896831	EH38E1340526	220	.	40896614	40896831	16764160
chr1	40901964	40902309	EH38E1340531	415	.	40901964	40902309	16764160
chr1	40902352	40902532	EH38E1340532	287	.	40902352	40902532	16764160
chr1	40906909	40907255	EH38E1340536	281	.	40906909	40907255	16764160
chr1	40959046	40959251	EH38E1340575	185	.	40959046	40959251	45296
chr1	41003697	41004041	EH38E1340622	621	.	41003697	41004041	16764160
chr1	41024982	41025315	EH38E1340646	202	.	41024982	41025315	16754432
chr1	41053397	41053747	EH38E1340662	355	.	41053397	41053747	16764160
chr1	41117428	41117580	EH38E1340692	232	.	41117428	41117580	45296
chr1	41161847	41162121	EH38E1340717	287	.	41161847	41162121	16754432
chr1	41162224	41162375	EH38E1340718	209	.	41162224	41162375	16754432
chr1	41203520	41203679	EH38E1340736	186	.	41203520	41203679	45296
chr1	41213405	41213672	EH38E1340737	264	.	41213405	41213672	16764160
chr1	41243782	41243993	EH38E1340766	257	.	41243782	41243993	16754432
chr1	41262993	41263336	EH38E1340771	210	.	41262993	41263336	45296
chr1	41313719	41313930	EH38E1340798	306	.	41313719	41313930	16764160
chr1	41317416	41317759	EH38E1340805	367	.	41317416	41317759	16764160
chr1	41332576	41332755	EH38E1340819	240	.	41332576	41332755	16754432
chr1	41333352	41333702	EH38E1340820	499	.	41333352	41333702	16754432
chr1	41341167	41341406	EH38E1340821	260	.	41341167	41341406	16764160
chr1	41400153	41400495	EH38E1340904	348	.	41400153	41400495	16764160
chr1	41432409	41432750	EH38E1340935	415	.	41432409	41432750	16764160
chr1	41436734	41436938	EH38E1340943	312	.	41436734	41436938	16764160
chr1	41437010	41437284	EH38E1340944	239	.	41437010	41437284	16764160
chr1	41438763	41438997	EH38E1340945	247	.	41438763	41438997	16764160
chr1	41439291	41439634	EH38E1340946	236	.	41439291	41439634	16764160
chr1	41439771	41439930	EH38E1340947	167	.	41439771	41439930	16764160
chr1	41440102	41440270	EH38E1340948	275	.	41440102	41440270	16764160
chr1	41440361	41440645	EH38E1340949	293	.	41440361	41440645	16764160
chr1	41440707	41441055	EH38E1340950	326	.	41440707	41441055	16764160
chr1	41462159	41462508	EH38E1340973	452	.	41462159	41462508	16764160
chr1	41462695	41462902	EH38E1340974	177	.	41462695	41462902	16764160
chr1	41467725	41467902	EH38E1340981	244	.	41467725	41467902	16754432
chr1	41476183	41476499	EH38E1340990	245	.	41476183	41476499	16764160
chr1	41503771	41503981	EH38E1341045	321	.	41503771	41503981	16764160
chr1	41504066	41504415	EH38E1341046	426	.	41504066	41504415	16764160
chr1	41570180	41570529	EH38E1341085	307	.	41570180	41570529	16764160
chr1	41590124	41590378	EH38E1341096	176	.	41590124	41590378	16764160
chr1	41607998	41608185	EH38E1341103	229	.	41607998	41608185	16764160
chr1	41629140	41629487	EH38E1341130	331	.	41629140	41629487	16764160
chr1	41633738	41634065	EH38E1341136	324	.	41633738	41634065	16764160
chr1	41762315	41762536	EH38E1341289	249	.	41762315	41762536	16764160
chr1	41768180	41768452	EH38E1341297	341	.	41768180	41768452	16764160
chr1	41769130	41769358	EH38E1341300	298	.	41769130	41769358	16764160
chr1	41771407	41771757	EH38E1341302	432	.	41771407	41771757	16764160
chr1	41773912	41774260	EH38E1341304	303	.	41773912	41774260	16764160
chr1	41784950	41785233	EH38E1341316	232	.	41784950	41785233	45296
chr1	41789894	41790240	EH38E1341318	311	.	41789894	41790240	16764160
chr1	41800376	41800663	EH38E1341325	364	.	41800376	41800663	16764160
chr1	41835525	41835820	EH38E1341354	301	.	41835525	41835820	16764160
chr1	41872128	41872448	EH38E1341403	397	.	41872128	41872448	16764160
chr1	41902098	41902443	EH38E1341441	405	.	41902098	41902443	16764160
chr1	41902697	41903015	EH38E1341442	284	.	41902697	41903015	16764160
chr1	41925824	41925991	EH38E1341465	308	.	41925824	41925991	16764160
chr1	41927207	41927498	EH38E1341467	363	.	41927207	41927498	16764160
chr1	41945921	41946271	EH38E1341472	408	.	41945921	41946271	16764160
chr1	41960642	41960879	EH38E1341481	181	.	41960642	41960879	45296
chr1	41975206	41975532	EH38E1341486	210	.	41975206	41975532	16764160
chr1	41976584	41976919	EH38E1341489	235	.	41976584	41976919	16764160
chr1	41995775	41996111	EH38E1341497	257	.	41995775	41996111	16764160
chr1	42013129	42013332	EH38E1341508	187	.	42013129	42013332	16764160
chr1	42043858	42044196	EH38E1341526	252	.	42043858	42044196	45296
chr1	42107817	42108150	EH38E1341539	216	.	42107817	42108150	16764160
chr1	42143044	42143238	EH38E1341556	289	.	42143044	42143238	16764160
chr1	42195858	42196207	EH38E1341620	416	.	42195858	42196207	16764160
chr1	42206217	42206565	EH38E1341623	439	.	42206217	42206565	16764160
chr1	42285554	42285725	EH38E1341675	174	.	42285554	42285725	16764160
chr1	42340964	42341281	EH38E1341716	282	.	42340964	42341281	16764160
chr1	42350175	42350403	EH38E1341722	263	.	42350175	42350403	16764160
chr1	42392245	42392589	EH38E1341734	196	.	42392245	42392589	16764160
chr1	42404046	42404355	EH38E1341745	208	.	42404046	42404355	45296
chr1	42427248	42427592	EH38E1341765	394	.	42427248	42427592	16764160
chr1	42479677	42480026	EH38E1341796	381	.	42479677	42480026	16764160
chr1	42511625	42511934	EH38E1341800	400	.	42511625	42511934	16755370
chr1	42591009	42591272	EH38E1341822	206	.	42591009	42591272	45296
chr1	42592830	42593179	EH38E1341823	328	.	42592830	42593179	16764160
chr1	42595149	42595345	EH38E1341826	237	.	42595149	42595345	16764160
chr1	42613026	42613257	EH38E1341828	171	.	42613026	42613257	45296
chr1	42633317	42633655	EH38E1341829	270	.	42633317	42633655	45296
chr1	42644320	42644545	EH38E1341831	255	.	42644320	42644545	16755370
chr1	42824681	42825023	EH38E1341978	386	.	42824681	42825023	16754432
chr1	42859412	42859729	EH38E1342013	306	.	42859412	42859729	16764160
chr1	42916584	42916909	EH38E1342023	176	.	42916584	42916909	16755370
chr1	42971818	42972168	EH38E1342135	488	.	42971818	42972168	16764160
chr1	42976558	42976748	EH38E1342143	190	.	42976558	42976748	16764160
chr1	42980444	42980723	EH38E1342149	468	.	42980444	42980723	16764160
chr1	42983686	42984033	EH38E1342156	425	.	42983686	42984033	16764160
chr1	42990637	42990979	EH38E1342160	289	.	42990637	42990979	16754432
chr1	42992047	42992284	EH38E1342161	387	.	42992047	42992284	16754432
chr1	43000311	43000619	EH38E1342171	281	.	43000311	43000619	16764160
chr1	43002857	43003059	EH38E1342174	277	.	43002857	43003059	16764160
chr1	43010987	43011315	EH38E1342186	354	.	43010987	43011315	16764160
chr1	43012613	43012955	EH38E1342188	340	.	43012613	43012955	16764160
chr1	43039723	43039891	EH38E1342210	249	.	43039723	43039891	16764160
chr1	43074263	43074604	EH38E1342250	232	.	43074263	43074604	45296
chr1	43082710	43083052	EH38E1342252	400	.	43082710	43083052	16764160
chr1	43088340	43088547	EH38E1342253	182	.	43088340	43088547	45296
chr1	43091024	43091238	EH38E1342254	227	.	43091024	43091238	16764160
chr1	43108075	43108295	EH38E1342257	181	.	43108075	43108295	16764160
chr1	43134139	43134476	EH38E1342263	295	.	43134139	43134476	16764160
chr1	43136091	43136363	EH38E1342265	302	.	43136091	43136363	16764160
chr1	43137655	43138003	EH38E1342267	522	.	43137655	43138003	16764160
chr1	43226239	43226586	EH38E1342305	180	.	43226239	43226586	16764160
chr1	43246663	43246867	EH38E1342324	245	.	43246663	43246867	16764160
chr1	43264559	43264811	EH38E1342329	210	.	43264559	43264811	16764160
chr1	43274257	43274607	EH38E1342341	451	.	43274257	43274607	16764160
chr1	43292223	43292504	EH38E1342358	300	.	43292223	43292504	16764160
chr1	43354549	43354892	EH38E1342411	250	.	43354549	43354892	16764160
chr1	43454479	43454829	EH38E1342498	486	.	43454479	43454829	16754432
chr1	43465252	43465591	EH38E1342504	405	.	43465252	43465591	16764160
chr1	43465754	43466103	EH38E1342505	299	.	43465754	43466103	16764160
chr1	43466401	43466749	EH38E1342506	291	.	43466401	43466749	16764160
chr1	43470111	43470440	EH38E1342507	188	.	43470111	43470440	16764160
chr1	43472164	43472365	EH38E1342509	316	.	43472164	43472365	16764160
chr1	43472422	43472639	EH38E1342510	455	.	43472422	43472639	16764160
chr1	43472840	43473180	EH38E1342511	473	.	43472840	43473180	16764160
chr1	43475705	43476004	EH38E1342514	378	.	43475705	43476004	16764160
chr1	43509203	43509546	EH38E1342531	298	.	43509203	43509546	16764160
chr1	43512721	43513021	EH38E1342537	316	.	43512721	43513021	16764160
chr1	43515042	43515300	EH38E1342539	196	.	43515042	43515300	16764160
chr1	43586488	43586648	EH38E1342629	243	.	43586488	43586648	16764160
chr1	43586668	43587009	EH38E1342630	285	.	43586668	43587009	16764160
chr1	43610390	43610594	EH38E1342647	191	.	43610390	43610594	16764160
chr1	43648301	43648489	EH38E1342666	289	.	43648301	43648489	16754432
chr1	43648518	43648773	EH38E1342667	362	.	43648518	43648773	16754432
chr1	43711048	43711377	EH38E1342720	423	.	43711048	43711377	16764160
chr1	43719060	43719344	EH38E1342725	365	.	43719060	43719344	16764160
chr1	43735547	43735698	EH38E1342733	264	.	43735547	43735698	16754432
chr1	43747750	43748093	EH38E1342738	299	.	43747750	43748093	16764160
chr1	43776463	43776786	EH38E1342761	396	.	43776463	43776786	16764160
chr1	43799670	43800020	EH38E1342783	308	.	43799670	43800020	16764160
chr1	43839352	43839650	EH38E1342820	234	.	43839352	43839650	16764160
chr1	43839704	43839863	EH38E1342821	175	.	43839704	43839863	16764160
chr1	43841538	43841887	EH38E1342822	298	.	43841538	43841887	16764160
chr1	43841952	43842103	EH38E1342823	293	.	43841952	43842103	16764160
chr1	43844131	43844478	EH38E1342825	466	.	43844131	43844478	16764160
chr1	43883200	43883357	EH38E1342870	232	.	43883200	43883357	16764160
chr1	43989965	43990163	EH38E1342990	204	.	43989965	43990163	16754432
chr1	44048802	44049120	EH38E1343063	370	.	44048802	44049120	16754432
chr1	44050168	44050426	EH38E1343065	340	.	44050168	44050426	16754432
chr1	44052052	44052353	EH38E1343067	390	.	44052052	44052353	45296
chr1	44059069	44059224	EH38E1343068	238	.	44059069	44059224	16764160
chr1	44059234	44059578	EH38E1343069	307	.	44059234	44059578	16764160
chr1	44059790	44059947	EH38E1343070	254	.	44059790	44059947	16764160
chr1	44059992	44060329	EH38E1343071	302	.	44059992	44060329	16764160
chr1	44060886	44061236	EH38E1343072	319	.	44060886	44061236	16764160
chr1	44061916	44062251	EH38E1343073	324	.	44061916	44062251	16764160
chr1	44067467	44067763	EH38E1343075	236	.	44067467	44067763	16764160
chr1	44076106	44076456	EH38E1343082	373	.	44076106	44076456	16764160
chr1	44078160	44078403	EH38E1343084	246	.	44078160	44078403	16764160
chr1	44089348	44089679	EH38E1343088	330	.	44089348	44089679	16754432
chr1	44170308	44170635	EH38E1343112	231	.	44170308	44170635	45296
chr1	44232153	44232342	EH38E1343136	165	.	44232153	44232342	16764160
chr1	44275923	44276262	EH38E1343189	334	.	44275923	44276262	16764160
chr1	44338035	44338369	EH38E1343257	222	.	44338035	44338369	16764160
chr1	44464391	44464740	EH38E1343355	325	.	44464391	44464740	16764160
chr1	44484288	44484637	EH38E1343366	427	.	44484288	44484637	16764160
chr1	44553778	44554124	EH38E1343435	339	.	44553778	44554124	16764160
chr1	44628988	44629335	EH38E1343494	475	.	44628988	44629335	16764160
chr1	44726918	44727233	EH38E1343603	216	.	44726918	44727233	16764160
chr1	44731809	44732043	EH38E1343610	284	.	44731809	44732043	16754432
chr1	44732129	44732388	EH38E1343611	386	.	44732129	44732388	16754432
chr1	44733356	44733706	EH38E1343613	401	.	44733356	44733706	16764160
chr1	44835895	44836241	EH38E1343729	508	.	44835895	44836241	16764160
chr1	44887055	44887339	EH38E1343758	217	.	44887055	44887339	16764160
chr1	44905785	44906126	EH38E1343770	178	.	44905785	44906126	16764160
chr1	44907903	44908196	EH38E1343771	236	.	44907903	44908196	16764160
chr1	45177542	45177855	EH38E1343859	278	.	45177542	45177855	16764160
chr1	45179783	45179938	EH38E1343860	248	.	45179783	45179938	16764160
chr1	45190767	45191015	EH38E1343864	193	.	45190767	45191015	16764160
chr1	45191109	45191454	EH38E1343865	310	.	45191109	45191454	16764160
chr1	45200948	45201289	EH38E1343867	283	.	45200948	45201289	45296
chr1	45216864	45217210	EH38E1343882	314	.	45216864	45217210	16764160
chr1	45246775	45247122	EH38E1343888	475	.	45246775	45247122	16764160
chr1	45249736	45249909	EH38E1343889	191	.	45249736	45249909	45296
chr1	45260296	45260644	EH38E1343892	478	.	45260296	45260644	16764160
chr1	45266231	45266571	EH38E1343894	500	.	45266231	45266571	16764160
chr1	45268313	45268552	EH38E1343897	172	.	45268313	45268552	16764160
chr1	45271788	45272058	EH38E1343898	165	.	45271788	45272058	16764160
chr1	45272968	45273310	EH38E1343900	447	.	45272968	45273310	16764160
chr1	45291804	45291982	EH38E1343903	368	.	45291804	45291982	16764160
chr1	45305359	45305564	EH38E1343917	178	.	45305359	45305564	16754432
chr1	45306400	45306738	EH38E1343918	370	.	45306400	45306738	16764160
chr1	45315919	45316265	EH38E1343921	364	.	45315919	45316265	16764160
chr1	45317224	45317467	EH38E1343922	318	.	45317224	45317467	16764160
chr1	45320421	45320611	EH38E1343924	168	.	45320421	45320611	16764160
chr1	45321350	45321501	EH38E1343925	258	.	45321350	45321501	16764160
chr1	45321533	45321750	EH38E1343926	227	.	45321533	45321750	16764160
chr1	45335909	45336258	EH38E1343943	436	.	45335909	45336258	16764160
chr1	45380805	45381120	EH38E1343974	229	.	45380805	45381120	16764160
chr1	45398621	45398950	EH38E1343985	254	.	45398621	45398950	16764160
chr1	45400116	45400455	EH38E1343986	278	.	45400116	45400455	16764160
chr1	45410818	45410994	EH38E1343992	253	.	45410818	45410994	16764160
chr1	45411052	45411382	EH38E1343993	406	.	45411052	45411382	16764160
chr1	45411411	45411612	EH38E1343994	278	.	45411411	45411612	16764160
chr1	45411619	45411778	EH38E1343995	324	.	45411619	45411778	16764160
chr1	45444933	45445256	EH38E1344009	338	.	45444933	45445256	16764160
chr1	45455191	45455491	EH38E1344015	208	.	45455191	45455491	16764160
chr1	45501649	45501850	EH38E1344042	283	.	45501649	45501850	16754432
chr1	45522366	45522715	EH38E1344070	389	.	45522366	45522715	16754432
chr1	45522775	45523102	EH38E1344071	347	.	45522775	45523102	16754432
chr1	45545919	45546263	EH38E1344087	269	.	45545919	45546263	16764160
chr1	45573285	45573498	EH38E1344110	242	.	45573285	45573498	16764160
chr1	45574177	45574330	EH38E1344111	226	.	45574177	45574330	16764160
chr1	45574428	45574591	EH38E1344112	209	.	45574428	45574591	16764160
chr1	45575830	45576175	EH38E1344113	401	.	45575830	45576175	16764160
chr1	45647399	45647732	EH38E1344165	347	.	45647399	45647732	16754432
chr1	45679146	45679496	EH38E1344185	328	.	45679146	45679496	16764160
chr1	45721208	45721555	EH38E1344203	365	.	45721208	45721555	16764160
chr1	45752354	45752703	EH38E1344216	286	.	45752354	45752703	16754432
chr1	45752773	45753121	EH38E1344217	325	.	45752773	45753121	16764160
chr1	45753348	45753511	EH38E1344218	203	.	45753348	45753511	16764160
chr1	45753514	45753781	EH38E1344219	279	.	45753514	45753781	16764160
chr1	45769220	45769570	EH38E1344222	451	.	45769220	45769570	16764160
chr1	45769646	45769798	EH38E1344223	251	.	45769646	45769798	16764160
chr1	45797988	45798281	EH38E1344235	289	.	45797988	45798281	16764160
chr1	45822625	45822975	EH38E1344255	374	.	45822625	45822975	16764160
chr1	45840705	45841046	EH38E1344264	393	.	45840705	45841046	16764160
chr1	45841522	45841712	EH38E1344265	192	.	45841522	45841712	16764160
chr1	45854727	45855056	EH38E1344275	314	.	45854727	45855056	45296
chr1	45871539	45871739	EH38E1344288	361	.	45871539	45871739	16764160
chr1	45892204	45892385	EH38E1344299	325	.	45892204	45892385	16764160
chr1	45892410	45892753	EH38E1344300	413	.	45892410	45892753	16764160
chr1	45897149	45897301	EH38E1344303	207	.	45897149	45897301	45296
chr1	45921333	45921490	EH38E1344315	255	.	45921333	45921490	16764160
chr1	45922035	45922342	EH38E1344316	227	.	45922035	45922342	16764160
chr1	45922434	45922687	EH38E1344317	359	.	45922434	45922687	16764160
chr1	45924826	45925175	EH38E1344319	370	.	45924826	45925175	16764160
chr1	45927341	45927544	EH38E1344324	289	.	45927341	45927544	16764160
chr1	45942572	45942875	EH38E1344331	180	.	45942572	45942875	16764160
chr1	45981540	45981752	EH38E1344360	170	.	45981540	45981752	16764160
chr1	45982435	45982685	EH38E1344362	231	.	45982435	45982685	16764160
chr1	45994066	45994345	EH38E1344366	164	.	45994066	45994345	16764160
chr1	46065433	46065696	EH38E1344420	327	.	46065433	46065696	16764160
chr1	46115085	46115432	EH38E1344446	226	.	46115085	46115432	16764160
chr1	46160272	46160587	EH38E1344486	253	.	46160272	46160587	16764160
chr1	46211066	46211413	EH38E1344541	404	.	46211066	46211413	16764160
chr1	46239262	46239500	EH38E1344556	287	.	46239262	46239500	16764160
chr1	46262556	46262881	EH38E1344571	245	.	46262556	46262881	16764160
chr1	46308251	46308438	EH38E1344611	194	.	46308251	46308438	16764160
chr1	46321249	46321421	EH38E1344619	315	.	46321249	46321421	16764160
chr1	46321443	46321782	EH38E1344620	252	.	46321443	46321782	16764160
chr1	46325625	46325956	EH38E1344623	349	.	46325625	46325956	16764160
chr1	46326501	46326745	EH38E1344624	180	.	46326501	46326745	16764160
chr1	46328015	46328348	EH38E1344625	229	.	46328015	46328348	16764160
chr1	46331201	46331439	EH38E1344628	256	.	46331201	46331439	16764160
chr1	46331465	46331771	EH38E1344629	196	.	46331465	46331771	16764160
chr1	46331881	46332150	EH38E1344630	335	.	46331881	46332150	16764160
chr1	46332314	46332629	EH38E1344631	340	.	46332314	46332629	16764160
chr1	46332845	46333025	EH38E1344632	205	.	46332845	46333025	16764160
chr1	46333081	46333329	EH38E1344633	172	.	46333081	46333329	16764160
chr1	46333351	46333609	EH38E1344634	224	.	46333351	46333609	16764160
chr1	46333617	46333967	EH38E1344635	489	.	46333617	46333967	16764160
chr1	46339811	46340039	EH38E1344639	236	.	46339811	46340039	16754432
chr1	46367480	46367817	EH38E1344658	197	.	46367480	46367817	16764160
chr1	46370240	46370588	EH38E1344662	332	.	46370240	46370588	16711680
chr1	46373668	46374018	EH38E1344664	446	.	46373668	46374018	16764160
chr1	46393196	46393520	EH38E1344667	205	.	46393196	46393520	16754432
chr1	46393573	46393884	EH38E1344668	334	.	46393573	46393884	16754432
chr1	46396101	46396265	EH38E1344673	243	.	46396101	46396265	16754432
chr1	46396480	46396791	EH38E1344674	325	.	46396480	46396791	16764160
chr1	46407175	46407517	EH38E1344689	283	.	46407175	46407517	16764160
chr1	46618630	46618955	EH38E1344865	198	.	46618630	46618955	16754432
chr1	46691004	46691342	EH38E1344920	436	.	46691004	46691342	16764160
chr1	46699710	46700054	EH38E1344928	397	.	46699710	46700054	16764160
chr1	46704796	46705067	EH38E1344931	205	.	46704796	46705067	16764160
chr1	46754735	46755080	EH38E1344955	333	.	46754735	46755080	16764160
chr1	46755269	46755448	EH38E1344956	276	.	46755269	46755448	16764160
chr1	46755523	46755729	EH38E1344957	184	.	46755523	46755729	16764160
chr1	46756333	46756577	EH38E1344958	171	.	46756333	46756577	16764160
chr1	46757306	46757497	EH38E1344959	409	.	46757306	46757497	16764160
[truncated: 103,875 more rows]
