# Supplementary material for: A Systems Biology Approach on the Regulatory Footprint of Human Endogenous Retroviruses (HERVs)
Source: Diseases. 2022 Nov 2;10(4):98. doi: 10.3390/diseases10040098 (PMC9680359; doi:10.3390/diseases10040098)
Supplement: Supplementary file 1 [file diseases-10-00098-s001.zip › Table S2.txt]

# GREAT version 4.0.4	Species assembly: hg38	Association rule: Basal+extension: 5000 bp upstream, 1000 bp downstream, 1000000 bp max extension, curated regulatory domains included
A1BG	EH38E1966270 (-1734)
A1CF	EH38E1467693 (-163292), EH38E1467615 (+27970), EH38E1467570 (+231173), EH38E1467564 (+234610)
A2M	EH38E1591659 (-28735), EH38E1591658 (-28332), EH38E1591657 (-28028), EH38E1591656 (-24578), EH38E1591655 (-23961), EH38E1591646 (-16191), EH38E1591644 (-8109), EH38E1591639 (-2188), EH38E1591621 (+49729), EH38E1591620 (+50987), EH38E1591619 (+51307), EH38E1591618 (+51546), EH38E1591617 (+51812), EH38E1591603 (+82118)
A2ML1	EH38E1591427 (-75514), EH38E1591434 (-51213), EH38E1591448 (-31933), EH38E1591451 (-25417), EH38E1591452 (-25032), EH38E1591460 (-12244), EH38E1591469 (-2965), EH38E1591471 (-1591), EH38E1591485 (+9158), EH38E1591486 (+9689), EH38E1591514 (+68558), EH38E1591518 (+80445), EH38E1591521 (+83265), EH38E1591522 (+83691), EH38E1591524 (+84270), EH38E1591525 (+84500), EH38E1591526 (+84807), EH38E1591527…
A3GALT2	EH38E1335858 (-6719), EH38E1335856 (-5966), EH38E1335837 (+19569), EH38E1335823 (+34378), EH38E1335822 (+36748)
A4GALT	EH38E2167558 (-154209), EH38E2167515 (-104720), EH38E2167502 (-79879), EH38E2167501 (-79497), EH38E2167482 (-61256), EH38E2167481 (-60807), EH38E2167478 (-58889), EH38E2167470 (-53254), EH38E2167469 (-52896), EH38E2167468 (-50362), EH38E2167466 (-48077), EH38E2167464 (-45834), EH38E2167463 (-45501), EH38E2167427 (-6925), EH38E2167424 (-4576), EH38E2167423 (-4371), EH38E2167422 (-4012), EH38E21674…
A4GNT	EH38E2241720 (-7517), EH38E2241718 (-5625), EH38E2241717 (-4808), EH38E2241715 (-3986)
AACS	EH38E1653961 (-59538), EH38E1653965 (-51855), EH38E1653967 (-51074), EH38E1653968 (-50680), EH38E1653971 (-45512), EH38E1653972 (-42245), EH38E1653987 (-31908), EH38E1653997 (-2622), EH38E1653998 (-2051), EH38E1654000 (-633), EH38E1654009 (+4946), EH38E1654010 (+5450), EH38E1654011 (+5780), EH38E1654045 (+46893), EH38E1654072 (+78243), EH38E1654080 (+84526), EH38E1654087 (+106052), EH38E1654113 (…
AADAC	EH38E2248861 (-44725), EH38E2248862 (-44387), EH38E2248885 (-8172), EH38E2248886 (-7036), EH38E2248887 (-4908), EH38E2248888 (-2369), EH38E2248895 (+4556)
AADACL2	EH38E2248740 (-257362), EH38E2248762 (-195060), EH38E2248763 (-194641), EH38E2248767 (-190362), EH38E2248770 (-185587), EH38E2248774 (-181126), EH38E2248776 (-178205), EH38E2248788 (-166236), EH38E2248797 (-149103), EH38E2248825 (-75507), EH38E2248826 (-74323), EH38E2248830 (-69256), EH38E2248831 (-68949), EH38E2248832 (-65972), EH38E2248834 (-59689), EH38E2248835 (-47900), EH38E2248837 (-43750),…
AADACL3	EH38E1319960 (-61296), EH38E1319961 (-58414), EH38E1319967 (-46423), EH38E1319980 (-10448), EH38E1319981 (-9984), EH38E1319982 (-9776), EH38E1319983 (-7561), EH38E1319984 (-7247), EH38E1319985 (-6911), EH38E1319986 (-6617), EH38E1319987 (-6249), EH38E1319988 (-4389), EH38E1319989 (-3866), EH38E1319990 (-2281), EH38E1320006 (+41921)
AADACL4	EH38E1319945 (-13222), EH38E1319947 (-10221), EH38E1319954 (-1356), EH38E1319960 (+10300), EH38E1319961 (+13182), EH38E1319967 (+25173), EH38E1319980 (+61148), EH38E1319981 (+61612), EH38E1319982 (+61820), EH38E1319983 (+64035), EH38E1319984 (+64349), EH38E1319985 (+64685), EH38E1319986 (+64979), EH38E1319987 (+65347)
AADAT	EH38E2343813 (-977428), EH38E2343809 (-941376), EH38E2343807 (-935433), EH38E2343794 (-802316), EH38E2343791 (-785856), EH38E2343784 (-736364), EH38E2343783 (-733810), EH38E2343782 (-715352), EH38E2343777 (-649772), EH38E2343776 (-649513), EH38E2343769 (-608315), EH38E2343759 (-592043), EH38E2343757 (-585908), EH38E2343756 (-585575), EH38E2343714 (-333165), EH38E2343702 (-299045), EH38E2343674 (-…
AAED1	EH38E2710563 (-70407), EH38E2710556 (-58547), EH38E2710551 (-33100), EH38E2710539 (-5580), EH38E2710538 (-1979), EH38E2710528 (+8600)
AAGAB	EH38E1772201 (+98178), EH38E1772087 (+162697)
AAK1	EH38E2007464 (-92174), EH38E2007463 (-91840), EH38E2007461 (-91270), EH38E2007460 (-90725), EH38E2007442 (-72467), EH38E2007436 (-60934), EH38E2007425 (-50579), EH38E2007399 (-24237), EH38E2007355 (+20280), EH38E2007354 (+22087), EH38E2007211 (+190713), EH38E2007209 (+192569), EH38E2007208 (+192875), EH38E2007207 (+193589), EH38E2007205 (+194703), EH38E2007203 (+198838)
AAMDC	EH38E1554956 (+7983), EH38E1554960 (+39273), EH38E1554961 (+40392), EH38E1554962 (+40694), EH38E1554986 (+75917), EH38E1555007 (+146187)
AARD	EH38E2658963 (-50513), EH38E2658966 (-47584), EH38E2658967 (-46013), EH38E2658973 (-32972), EH38E2658974 (-32268), EH38E2658983 (-13980), EH38E2658990 (-9997), EH38E2659002 (+11218), EH38E2659007 (+34180), EH38E2659014 (+57446), EH38E2659053 (+108558), EH38E2659054 (+108885), EH38E2659055 (+110125), EH38E2659069 (+124864), EH38E2659072 (+145026), EH38E2659074 (+152455), EH38E2659079 (+170737)
AARS	EH38E1825145 (+12256), EH38E1825137 (+29306)
AARS2	EH38E2469479 (-28338), EH38E2469474 (-24005), EH38E2469472 (-20803), EH38E2469468 (-15056), EH38E2469467 (-14536), EH38E2469457 (+4035)
AARSD1	EH38E1863977 (+45467)
AASDH	EH38E2298622 (-38256), EH38E2298607 (-17730), EH38E2298591 (+12353), EH38E2298590 (+12669), EH38E2298587 (+15403), EH38E2298585 (+16943), EH38E2298582 (+38704), EH38E2298581 (+49724), EH38E2298539 (+118005), EH38E2298536 (+122469), EH38E2298533 (+129274), EH38E2298532 (+131481), EH38E2298506 (+169822), EH38E2298505 (+170177), EH38E2298503 (+172087), EH38E2298497 (+177535), EH38E2298485 (+206143),…
AASDHPPT	EH38E1566805 (+25893), EH38E1566807 (+38902), EH38E1566819 (+74717), EH38E1566827 (+84481), EH38E1566828 (+84822), EH38E1566833 (+95018), EH38E1566840 (+99502), EH38E1566841 (+100056), EH38E1566842 (+100332), EH38E1566844 (+101760), EH38E1566848 (+120215), EH38E1566852 (+131107), EH38E1566853 (+131539), EH38E1566854 (+131881), EH38E1566856 (+134872), EH38E1566866 (+161390), EH38E1566878 (+194431)…
AASS	EH38E2586514 (-155804), EH38E2586499 (-122414), EH38E2586496 (-115100), EH38E2586491 (-79081), EH38E2586490 (-77741), EH38E2586487 (-65552), EH38E2586472 (-12750), EH38E2586421 (+126966), EH38E2586411 (+170427), EH38E2586394 (+195177), EH38E2586391 (+197007)
AATF	EH38E1859265 (+89138), EH38E1859438 (+311798), EH38E1859441 (+315971), EH38E1859443 (+324787), EH38E1859462 (+344073), EH38E1859463 (+344640), EH38E1859465 (+346252), EH38E1859480 (+366933), EH38E1859484 (+374171), EH38E1859490 (+387619), EH38E1859510 (+412856)
AATK-AS1	EH38E1891873 (-25209), EH38E1891889 (-4240)
ABAT	EH38E1799990 (-57649), EH38E1799993 (-55845), EH38E1800025 (-14857), EH38E1800028 (-10787), EH38E1800059 (+27509)
ABCA1	EH38E2714260 (-309220), EH38E2714248 (-284200), EH38E2714247 (-278796), EH38E2714238 (-263690), EH38E2714220 (-224358), EH38E2714216 (-220642), EH38E2714208 (-213814), EH38E2714193 (-193986), EH38E2714175 (-160401), EH38E2714174 (-155203), EH38E2714172 (-151407), EH38E2714164 (-142160), EH38E2714163 (-141649), EH38E2714151 (-131217), EH38E2714148 (-127884), EH38E2714147 (-126476), EH38E2714146 (-…
ABCA10	EH38E1881816 (-42507), EH38E1881815 (-42229), EH38E1881807 (-24011), EH38E1881784 (+46360)
ABCA12	EH38E2072686 (-161277), EH38E2072681 (-155691), EH38E2072672 (-142105), EH38E2072655 (-69811), EH38E2072654 (-68795), EH38E2072653 (-68039), EH38E2072621 (+39343), EH38E2072618 (+43139), EH38E2072598 (+106913), EH38E2072567 (+233578), EH38E2072550 (+284365), EH38E2072543 (+316393)
ABCA13	EH38E2555788 (-60631), EH38E2555797 (-42932), EH38E2555798 (-41136), EH38E2555801 (-31919), EH38E2555802 (-31644), EH38E2555803 (-31204), EH38E2555804 (-30861), EH38E2555808 (-27020), EH38E2555809 (-25921), EH38E2555810 (-25350), EH38E2555811 (-24028), EH38E2555812 (-23658), EH38E2555813 (-23472), EH38E2555814 (-22948), EH38E2555818 (-3093), EH38E2555834 (+29745), EH38E2555844 (+53562), EH38E2555…
ABCA2	EH38E2737442 (+23642), EH38E2737440 (+26154)
ABCA3	EH38E1796610 (-48313), EH38E1796564 (+43982)
ABCA4	EH38E1368788 (-28206), EH38E1368778 (-5293), EH38E1368768 (+1659), EH38E1368724 (+34120), EH38E1368656 (+87099), EH38E1368614 (+140072), EH38E1368613 (+140458)
ABCA5	EH38E1881853 (-40461), EH38E1881851 (-31785), EH38E1881848 (-21569), EH38E1881816 (+39748), EH38E1881815 (+40026), EH38E1881807 (+58244)
ABCA6	EH38E1881784 (-56612), EH38E1881729 (+48405)
ABCA8	EH38E1881707 (-104430), EH38E1881704 (-103149), EH38E1881702 (-97962), EH38E1881697 (-92871), EH38E1881696 (-92401), EH38E1881695 (-92067), EH38E1881670 (-2983), EH38E1881663 (+15866), EH38E1881642 (+74861), EH38E1881613 (+132856), EH38E1881612 (+133145), EH38E1881611 (+133918), EH38E1881610 (+134255), EH38E1881595 (+158750), EH38E1881586 (+164555), EH38E1881572 (+180340), EH38E1881571 (+180584),…
ABCA9	EH38E1881729 (-32405), EH38E1881713 (-2303), EH38E1881707 (+1393), EH38E1881704 (+2674), EH38E1881702 (+7861), EH38E1881697 (+12952), EH38E1881696 (+13422), EH38E1881695 (+13756)
ABCB1	EH38E2569655 (-262356), EH38E2569636 (-209282), EH38E2569632 (-204040), EH38E2569618 (-127254), EH38E2569557 (+68484), EH38E2569556 (+68809)
ABCB10	EH38E1430066 (-29338), EH38E1430061 (-16338), EH38E1430055 (-5220)
ABCB11	EH38E2049753 (-19689), EH38E2049743 (-6789), EH38E2049717 (+23204), EH38E2049686 (+65949), EH38E2049682 (+71447)
ABCB4	EH38E2569557 (-56850), EH38E2569556 (-56525), EH38E2569515 (+18940), EH38E2569514 (+19261), EH38E2569501 (+61487), EH38E2569491 (+84426), EH38E2569480 (+120810), EH38E2569475 (+128611)
ABCB5	EH38E2538450 (-260588), EH38E2538451 (-260126), EH38E2538457 (-253697), EH38E2538458 (-253422), EH38E2538518 (-174298), EH38E2538521 (-172109), EH38E2538531 (-165844), EH38E2538532 (-164512), EH38E2538533 (-163935), EH38E2538539 (-144302), EH38E2538540 (-140758), EH38E2538556 (-106928), EH38E2538557 (-104774), EH38E2538564 (-94322), EH38E2538580 (-60945), EH38E2538582 (-55981), EH38E2538583 (-556…
ABCB7	EH38E2759005 (-16407), EH38E2758987 (+40055), EH38E2758986 (+40365)
ABCB8	EH38E2601108 (-1580), EH38E2601109 (-1172), EH38E2601110 (-882)
ABCB9	EH38E1652167 (-108513), EH38E1652166 (-108280), EH38E1652113 (-72919), EH38E1652093 (-55011), EH38E1652090 (-52530), EH38E1652089 (-52146)
ABCC1	EH38E1804524 (-41359), EH38E1804575 (+20787), EH38E1804577 (+21700), EH38E1804578 (+22025), EH38E1804587 (+30975), EH38E1804671 (+127110), EH38E1804677 (+134364), EH38E1804698 (+154767), EH38E1804699 (+154994), EH38E1804720 (+187601), EH38E1804756 (+251055), EH38E1804758 (+252992)
ABCC10	EH38E2468460 (-50728), EH38E2468462 (-48689), EH38E2468463 (-46501), EH38E2468464 (-44326), EH38E2468465 (-43612), EH38E2468466 (-43184), EH38E2468468 (-37409), EH38E2468469 (-36576), EH38E2468470 (-36306), EH38E2468471 (-35915), EH38E2468473 (-33675), EH38E2468476 (-30953), EH38E2468477 (-29391), EH38E2468478 (-27376), EH38E2468482 (-19115), EH38E2468496 (+9208), EH38E2468497 (+9558)
ABCC11	EH38E1813492 (+47361), EH38E1813485 (+66110), EH38E1813480 (+73759)
ABCC12	EH38E1813492 (-38140), EH38E1813485 (-19391), EH38E1813480 (-11742), EH38E1813418 (+93846), EH38E1813417 (+95680), EH38E1813415 (+96762), EH38E1813409 (+105298), EH38E1813405 (+131821), EH38E1813401 (+133866), EH38E1813398 (+135105), EH38E1813392 (+144657), EH38E1813386 (+162021), EH38E1813363 (+205778), EH38E1813362 (+206096), EH38E1813359 (+218562), EH38E1813358 (+219241), EH38E1813317 (+296929…
ABCC2	EH38E1493057 (-40309), EH38E1493069 (-21720), EH38E1493070 (-21503), EH38E1493071 (-21155), EH38E1493075 (-14643), EH38E1493111 (+49905), EH38E1493130 (+72336), EH38E1493158 (+123448), EH38E1493159 (+123953), EH38E1493224 (+198899), EH38E1493225 (+199332)
ABCC3	EH38E1870270 (+14563), EH38E1870271 (+15607), EH38E1870290 (+37439)
ABCC4	EH38E1690122 (-240845), EH38E1690107 (-224118), EH38E1690091 (-195300), EH38E1690084 (-183829), EH38E1690083 (-182797), EH38E1690079 (-178981), EH38E1690078 (-178467), EH38E1690048 (-129318), EH38E1690038 (-102518), EH38E1690037 (-102260), EH38E1690035 (-90546), EH38E1690027 (-79399), EH38E1690024 (-66087), EH38E1690022 (-59163), EH38E1690021 (-58905), EH38E1690015 (-51215), EH38E1690014 (-50144)…
ABCC5	EH38E2264084 (+62939), EH38E2264070 (+87468), EH38E2264069 (+87732), EH38E2264062 (+99197)
ABCC6	EH38E1804758 (+20895), EH38E1804756 (+22832), EH38E1804720 (+86286), EH38E1804699 (+118893), EH38E1804698 (+119120), EH38E1804677 (+139523), EH38E1804671 (+146777), EH38E1804587 (+242912), EH38E1804578 (+251862), EH38E1804577 (+252187), EH38E1804575 (+253100)
ABCC8	EH38E1524773 (-62328), EH38E1524737 (-12819), EH38E1524736 (-9948), EH38E1524735 (-9699)
ABCC9	EH38E1598135 (-101456), EH38E1598121 (-56309), EH38E1598071 (+53336)
ABCD2	EH38E1604960 (+80986)
ABCD3	EH38E1368878 (-158771), EH38E1368879 (-158494), EH38E1368886 (-147477), EH38E1368887 (-146776), EH38E1368901 (-133808), EH38E1368905 (-132491), EH38E1368915 (-117110), EH38E1368916 (-116678), EH38E1368928 (-107339), EH38E1368942 (-94464), EH38E1368943 (-94184), EH38E1368962 (-81646), EH38E1368963 (-81264), EH38E1368966 (-76804), EH38E1368968 (-75806), EH38E1368973 (-68392), EH38E1368974 (-68002),…
ABCD4	EH38E1727715 (-11738), EH38E1727714 (-11176), EH38E1727696 (+12392)
ABCE1	EH38E2332558 (-398167), EH38E2332625 (-191487), EH38E2332626 (-191177), EH38E2332634 (-143510), EH38E2332636 (-142688), EH38E2332644 (-115420), EH38E2332652 (-84941), EH38E2332656 (-67033), EH38E2332659 (-63002), EH38E2332689 (-4060)
ABCF1	EH38E2458375 (-5594), EH38E2458376 (-5380)
ABCG1	EH38E2144302 (-141582), EH38E2144315 (-129703), EH38E2144321 (-124118), EH38E2144327 (-116380), EH38E2144328 (-115967), EH38E2144380 (-64791), EH38E2144385 (-61325), EH38E2144386 (-61000), EH38E2144402 (-45007), EH38E2144403 (-44729), EH38E2144433 (-9088), EH38E2144453 (+8849), EH38E2144466 (+16267), EH38E2144467 (+16626), EH38E2144505 (+46352), EH38E2144519 (+67033), EH38E2144545 (+90759)
ABCG2	EH38E2311132 (-86406), EH38E2311131 (-86090), EH38E2311130 (-85720), EH38E2311129 (-83817), EH38E2311113 (-58471), EH38E2311103 (-37091), EH38E2311088 (-5559), EH38E2311086 (-3903), EH38E2311079 (+3445), EH38E2311078 (+6400), EH38E2311030 (+80746), EH38E2311000 (+131073)
ABCG5	EH38E1992926 (+61302)
ABHD1	EH38E1982540 (-1735)
ABHD10	EH38E2226863 (-104405), EH38E2226869 (-91506), EH38E2226870 (-88690), EH38E2226889 (-70900), EH38E2226955 (+13787)
ABHD11	EH38E2563259 (-11303)
ABHD12	EH38E2105492 (-8296), EH38E2105491 (-7944), EH38E2105490 (-7624), EH38E2105489 (-7351), EH38E2105488 (-7042), EH38E2105487 (-6287), EH38E2105486 (-4222), EH38E2105458 (+26395), EH38E2105440 (+40138), EH38E2105422 (+63525), EH38E2105420 (+65628), EH38E2105412 (+71029), EH38E2105411 (+71530), EH38E2105399 (+79428), EH38E2105398 (+79918), EH38E2105382 (+93623), EH38E2105381 (+94161), EH38E2105334 (+…
ABHD12B	EH38E1713132 (-31396), EH38E1713137 (-16409), EH38E1713168 (+20286), EH38E1713196 (+60226), EH38E1713197 (+60611)
ABHD13	EH38E1696551 (+8113)
ABHD14B	EH38E2201921 (-8115)
ABHD15	EH38E1854840 (+133137), EH38E1854839 (+133476), EH38E1854827 (+165666)
ABHD16B	EH38E2129675 (-58485), EH38E2129687 (-44824)
ABHD17B	EH38E2696583 (-136215), EH38E2696582 (-135912), EH38E2696580 (-133346), EH38E2696555 (-79749), EH38E2696554 (-77326), EH38E2696553 (-76975), EH38E2696552 (-76704), EH38E2696542 (-55885), EH38E2696541 (-51600), EH38E2696518 (-10731), EH38E2696517 (-10427), EH38E2696516 (-10054), EH38E2696461 (+88255), EH38E2696441 (+114369), EH38E2696438 (+116987)
ABHD17C	EH38E1781775 (-195599), EH38E1781799 (-160060), EH38E1781801 (-158861), EH38E1781843 (-109518), EH38E1781876 (-79144), EH38E1781890 (-58458), EH38E1781895 (-35757), EH38E1781896 (-35029), EH38E1781907 (-21377), EH38E1781908 (-20885), EH38E1781910 (-18056), EH38E1781912 (-15662), EH38E1781947 (+30945), EH38E1781957 (+38380), EH38E1781962 (+46981), EH38E1781983 (+74068)
ABHD18	EH38E2326701 (-2017)
ABHD2	EH38E1786238 (-167415), EH38E1786239 (-166914), EH38E1786248 (-149087), EH38E1786249 (-148568), EH38E1786251 (-138231), EH38E1786252 (-138007), EH38E1786254 (-136790), EH38E1786260 (-113538), EH38E1786270 (-102566), EH38E1786271 (-101961), EH38E1786272 (-101546), EH38E1786277 (-99605), EH38E1786281 (-97610), EH38E1786283 (-95727), EH38E1786284 (-94995), EH38E1786288 (-88965), EH38E1786289 (-88622…
ABHD3	EH38E1902839 (-23101), EH38E1902838 (-22857), EH38E1902834 (-9862), EH38E1902833 (-4979), EH38E1902822 (+5158), EH38E1902805 (+34844), EH38E1902793 (+66249), EH38E1902786 (+75184)
ABHD4	EH38E1702417 (-4835), EH38E1702432 (+4852), EH38E1702442 (+24198), EH38E1702455 (+50499), EH38E1702468 (+66185), EH38E1702469 (+69881), EH38E1702477 (+91154), EH38E1702490 (+123187), EH38E1702493 (+138983), EH38E1702494 (+140148), EH38E1702495 (+141373)
ABHD5	EH38E2196236 (-58413), EH38E2196237 (-58130), EH38E2196238 (-54425), EH38E2196240 (-52081), EH38E2196241 (-51624), EH38E2196248 (-43283), EH38E2196251 (-41104), EH38E2196256 (-15990), EH38E2196260 (-12306), EH38E2196266 (-2360), EH38E2196304 (+39427), EH38E2196310 (+43327), EH38E2196319 (+56992), EH38E2196335 (+71808), EH38E2196337 (+74909), EH38E2196338 (+76032), EH38E2196354 (+87304), EH38E2196…
ABHD6	EH38E2206131 (-15215), EH38E2206139 (-4795)
ABI1	EH38E1456858 (-121307), EH38E1456857 (-120658), EH38E1456852 (-99095), EH38E1456848 (-91308), EH38E1456821 (-6318), EH38E1456820 (-2891), EH38E1456797 (+20531), EH38E1456795 (+23585), EH38E1456794 (+24354), EH38E1456776 (+58258), EH38E1456769 (+62446), EH38E1456758 (+75691), EH38E1456756 (+77179), EH38E1456753 (+78951), EH38E1456752 (+79637), EH38E1456748 (+81499), EH38E1456746 (+87133), EH38E145…
ABI2	EH38E2067138 (-74397), EH38E2067180 (+32834), EH38E2067194 (+69571), EH38E2067195 (+72793), EH38E2067232 (+123731), EH38E2067270 (+183316)
ABI3BP	EH38E2222335 (-273230), EH38E2222304 (-219414), EH38E2222292 (-195856), EH38E2222289 (-190779), EH38E2222288 (-189842), EH38E2222287 (-189421), EH38E2222286 (-187213), EH38E2222266 (-150819), EH38E2222246 (-107357), EH38E2222241 (-98207), EH38E2222232 (-76936), EH38E2222213 (-43348), EH38E2222212 (-42879), EH38E2222196 (-16079), EH38E2222153 (+65586), EH38E2222135 (+100199), EH38E2222123 (+122017…
ABL1	EH38E2731743 (+37910), EH38E2731798 (+109735), EH38E2731799 (+110265)
ABL2	EH38E1401390 (-5344), EH38E1401365 (+28777), EH38E1401348 (+59322), EH38E1401347 (+59728), EH38E1401338 (+76201), EH38E1401333 (+82966)
ABLIM1	EH38E1502081 (-272961), EH38E1502073 (-260202), EH38E1502062 (-254348), EH38E1502061 (-253902), EH38E1502034 (-213257), EH38E1502033 (-212401), EH38E1501982 (-153714), EH38E1501979 (-151462), EH38E1501977 (-148929), EH38E1501974 (-144102), EH38E1501972 (-143683), EH38E1501971 (-143180), EH38E1501959 (-122111), EH38E1501916 (-68811), EH38E1501913 (-65885), EH38E1501912 (-65351), EH38E1501896 (-534…
ABLIM2	EH38E2279808 (-11766), EH38E2279769 (+21979), EH38E2279761 (+30021), EH38E2279760 (+30417), EH38E2279752 (+38010), EH38E2279747 (+42596), EH38E2279737 (+50297), EH38E2279689 (+94544), EH38E2279686 (+98693), EH38E2279678 (+106858), EH38E2279675 (+109113), EH38E2279673 (+111619), EH38E2279626 (+178479), EH38E2279625 (+179048), EH38E2279617 (+184787), EH38E2279595 (+197732), EH38E2279592 (+199468), …
ABLIM3	EH38E2419550 (-71786), EH38E2419551 (-70474), EH38E2419552 (-69613), EH38E2419553 (-69070), EH38E2419568 (-37092), EH38E2419581 (-16107), EH38E2419582 (-15832), EH38E2419614 (+9856), EH38E2419638 (+27910), EH38E2419639 (+28850), EH38E2419657 (+43657), EH38E2419660 (+46132), EH38E2419697 (+81747), EH38E2419720 (+123187)
ABO	EH38E2733896 (-54730), EH38E2733895 (-54244), EH38E2733886 (-27732), EH38E2733883 (-8777), EH38E2733882 (-8444), EH38E2733881 (-8137), EH38E2733880 (-7517), EH38E2733871 (+573), EH38E2733868 (+2030), EH38E2733863 (+5407), EH38E2733862 (+5863), EH38E2733858 (+14676), EH38E2733847 (+24363), EH38E2733830 (+51843), EH38E2733829 (+53608), EH38E2733827 (+60742)
ABR	EH38E1839797 (-60697), EH38E1839687 (+40148), EH38E1839672 (+56894), EH38E1839671 (+57252), EH38E1839598 (+120536)
ABRA	EH38E2655890 (-377921), EH38E2655886 (-371273), EH38E2655883 (-364665), EH38E2655879 (-352734), EH38E2655840 (-226738), EH38E2655836 (-215514), EH38E2655826 (-179820), EH38E2655811 (-151937), EH38E2655798 (-119310), EH38E2655797 (-118996), EH38E2655790 (-108143), EH38E2655768 (-70093), EH38E2655765 (-61832), EH38E2655750 (-24159), EH38E2655703 (+101432), EH38E2655682 (+113914), EH38E2655675 (+132…
ABRAXAS1	EH38E2308641 (-31428), EH38E2308640 (-31112), EH38E2308639 (-24110), EH38E2308638 (-21408), EH38E2308637 (-19999), EH38E2308634 (-11103), EH38E2308629 (-4702), EH38E2308628 (-2790), EH38E2308625 (-694)
ABRAXAS2	EH38E1508036 (-1033), EH38E1508064 (+69463), EH38E1508069 (+80620), EH38E1508074 (+91273), EH38E1508077 (+101549)
ABT1	EH38E2456259 (-34976), EH38E2456274 (-21315), EH38E2456281 (-3241), EH38E2456282 (-2882), EH38E2456293 (+10617), EH38E2456294 (+11044), EH38E2456298 (+44679)
ABTB1	EH38E2235794 (+24472), EH38E2235795 (+24711), EH38E2235845 (+60312), EH38E2235869 (+75818), EH38E2235876 (+78361), EH38E2235877 (+78617), EH38E2235904 (+100076), EH38E2235943 (+127052), EH38E2235950 (+135444), EH38E2235951 (+136476)
ABTB2	EH38E1531981 (-75066), EH38E1531964 (-58943), EH38E1531962 (-57698), EH38E1531883 (+35882), EH38E1531825 (+88915), EH38E1531771 (+135784)
ACAA1	EH38E2193082 (+795), EH38E2193081 (+1086), EH38E2193080 (+1378), EH38E2193079 (+2186), EH38E2193078 (+2542), EH38E2193050 (+30327), EH38E2193031 (+53786), EH38E2193029 (+65448), EH38E2193025 (+77877), EH38E2193023 (+82561), EH38E2193022 (+82842)
ACAA2	EH38E1916334 (-375374), EH38E1916331 (-369825), EH38E1916325 (-357753), EH38E1916296 (-313823), EH38E1916272 (-279909), EH38E1916271 (-279572), EH38E1916209 (-154827), EH38E1916180 (-97711), EH38E1916165 (-73599), EH38E1916118 (-6575), EH38E1916117 (-6310), EH38E1916116 (-6036), EH38E1916113 (-4144), EH38E1916055 (+82178), EH38E1916054 (+82392), EH38E1916053 (+82686), EH38E1916052 (+83411), EH38E…
ACACA	EH38E1859605 (-95748)
ACACB	EH38E1642836 (+77269), EH38E1642838 (+79908), EH38E1642851 (+109143), EH38E1642861 (+131880), EH38E1642863 (+132649)
ACAD10	EH38E1644706 (+7835), EH38E1644710 (+25905), EH38E1644717 (+46929), EH38E1644718 (+47634)
ACAD9	EH38E2236763 (-125677), EH38E2236768 (-119318), EH38E2236778 (-109042), EH38E2236784 (-99607), EH38E2236785 (-99305), EH38E2236802 (-87736), EH38E2236818 (-75394), EH38E2236840 (-51519), EH38E2236841 (-50320), EH38E2236843 (-44625), EH38E2236845 (-41130), EH38E2236857 (-24910), EH38E2236858 (-23846), EH38E2236859 (-21267), EH38E2236878 (-2989), EH38E2236879 (-1546), EH38E2236880 (-976), EH38E2236…
ACADL	EH38E2071065 (-27873), EH38E2071062 (-9352), EH38E2071017 (+47545)
ACADM	EH38E1359693 (-94522), EH38E1359711 (-3729), EH38E1359712 (-3415), EH38E1359713 (-2279), EH38E1359714 (-1947), EH38E1359715 (-1669), EH38E1359716 (-1382), EH38E1359738 (+43497)
ACADS	EH38E1650174 (+19498), EH38E1650176 (+22736), EH38E1650228 (+75617), EH38E1650233 (+88006), EH38E1650260 (+110551), EH38E1650279 (+130618), EH38E1650285 (+136698), EH38E1650286 (+137124)
ACADSB	EH38E1506710 (+8626), EH38E1506711 (+8946), EH38E1506713 (+11248), EH38E1506715 (+12714), EH38E1506718 (+19044), EH38E1506721 (+26585), EH38E1506742 (+110035), EH38E1506743 (+110241)
ACAN	EH38E1786088 (-161879), EH38E1786089 (-161504), EH38E1786090 (-161200), EH38E1786117 (-142146), EH38E1786118 (-141886), EH38E1786163 (-26616), EH38E1786201 (+78523), EH38E1786203 (+81394)
ACAP1	EH38E1844271 (-3860), EH38E1844272 (-3580)
ACAP2	EH38E2271966 (-98030), EH38E2271965 (-97510), EH38E2271926 (-12944), EH38E2271924 (-9902), EH38E2271922 (-7942), EH38E2271860 (+89861)
ACAT1	EH38E1567525 (-101443), EH38E1567530 (-87896), EH38E1567535 (-83688), EH38E1567539 (-59540), EH38E1567558 (-5783), EH38E1567559 (-5515), EH38E1567568 (+2583), EH38E1567582 (+29170), EH38E1567593 (+59593), EH38E1567599 (+77509), EH38E1567600 (+78139), EH38E1567601 (+78627), EH38E1567602 (+80088), EH38E1567604 (+82704), EH38E1567605 (+83033), EH38E1567609 (+86369)
ACBD3	EH38E1427549 (+10178), EH38E1427521 (+55729), EH38E1427520 (+57480), EH38E1427511 (+62335), EH38E1427496 (+75421), EH38E1427495 (+75715), EH38E1427482 (+88593), EH38E1427475 (+99674), EH38E1427474 (+100269)
ACBD5	EH38E1457018 (-153346), EH38E1457017 (-151314), EH38E1457016 (-150734), EH38E1457015 (-150377), EH38E1457014 (-150021), EH38E1457002 (-114055), EH38E1457001 (-113323), EH38E1456968 (-16845), EH38E1456927 (+48357), EH38E1456923 (+60527)
ACBD6	EH38E1402171 (-118465), EH38E1402158 (-106923), EH38E1402142 (-83942), EH38E1402136 (-77217), EH38E1402126 (-69435), EH38E1402125 (-69221), EH38E1402122 (-66353), EH38E1402111 (-60788), EH38E1402104 (-55975), EH38E1402103 (-54736), EH38E1402101 (-51304), EH38E1402094 (-41280), EH38E1402082 (-32878), EH38E1402069 (-20196), EH38E1402066 (-18754), EH38E1402054 (-3190), EH38E1402034 (+16642), EH38E14…
ACBD7	EH38E1450643 (+3709), EH38E1450642 (+4101), EH38E1450641 (+4451), EH38E1450633 (+35511)
ACCS	EH38E1535522 (-3593), EH38E1535525 (-836), EH38E1535526 (-536), EH38E1535537 (+9914), EH38E1535538 (+10685)
ACCSL	EH38E1535414 (-119548), EH38E1535427 (-109927), EH38E1535428 (-109644), EH38E1535442 (-100808), EH38E1535445 (-99009), EH38E1535449 (-95483), EH38E1535450 (-95219), EH38E1535452 (-93488), EH38E1535454 (-90506), EH38E1535455 (-90221), EH38E1535459 (-85471), EH38E1535460 (-85190), EH38E1535465 (-72594), EH38E1535476 (-59673), EH38E1535477 (-59297), EH38E1535482 (-54988), EH38E1535485 (-52068), EH38…
ACE	EH38E1877421 (-16418)
ACE2	EH38E2744033 (-5172), EH38E2744015 (+21767), EH38E2744014 (+22023), EH38E2743995 (+71518), EH38E2743987 (+83589)
ACER1	EH38E1935732 (+44682), EH38E1935731 (+45911)
ACER2	EH38E2685872 (-5622), EH38E2685901 (+31519), EH38E2685919 (+57039), EH38E2685925 (+64711), EH38E2685930 (+72660), EH38E2685942 (+86341), EH38E2685967 (+145666), EH38E2685968 (+146354), EH38E2685969 (+148440), EH38E2685970 (+151486), EH38E2685990 (+205448), EH38E2686028 (+255624), EH38E2686036 (+280819), EH38E2686037 (+281247), EH38E2686049 (+316838), EH38E2686061 (+346072)
ACER3	EH38E1554309 (-56806), EH38E1554318 (-43301), EH38E1554339 (-21330), EH38E1554365 (+7790), EH38E1554366 (+19523), EH38E1554367 (+20249), EH38E1554370 (+24696), EH38E1554371 (+25029), EH38E1554379 (+33990), EH38E1554383 (+42660), EH38E1554385 (+50361), EH38E1554388 (+59263), EH38E1554389 (+59653), EH38E1554399 (+101842), EH38E1554400 (+102234), EH38E1554401 (+102703), EH38E1554402 (+102973), EH38E…
ACHE	EH38E2576058 (-48234), EH38E2576052 (-33739), EH38E2576051 (-33451), EH38E2576047 (-25043), EH38E2576046 (-24694), EH38E2576045 (-24054), EH38E2576044 (-21821), EH38E2576043 (-20787), EH38E2576042 (-20516), EH38E2576040 (-19351), EH38E2576039 (-18459), EH38E2576033 (-13197)
ACKR2	EH38E2195664 (-4386), EH38E2195665 (-4004), EH38E2195666 (-3465), EH38E2195670 (-1401), EH38E2195673 (-81), EH38E2195674 (+487), EH38E2195676 (+1443), EH38E2195677 (+2180), EH38E2195678 (+2590), EH38E2195699 (+21983), EH38E2195710 (+34969), EH38E2195727 (+57152)
ACKR3	EH38E2086465 (-37371), EH38E2086488 (-16493), EH38E2086490 (-14832), EH38E2086502 (-4237), EH38E2086505 (-2205), EH38E2086546 (+16818), EH38E2086567 (+37966), EH38E2086582 (+48953), EH38E2086629 (+102099), EH38E2086666 (+141992), EH38E2086667 (+142846), EH38E2086670 (+144626), EH38E2086744 (+215084), EH38E2086746 (+217411), EH38E2086747 (+217968), EH38E2086750 (+220397), EH38E2086778 (+258516), E…
ACKR4	EH38E2238927 (-83944), EH38E2238944 (-49839), EH38E2239006 (+55624), EH38E2239007 (+55880)
ACMSD	EH38E2034831 (-102889), EH38E2034832 (-102178), EH38E2034834 (-101222), EH38E2034835 (-100829), EH38E2034836 (-100227), EH38E2034838 (-99141), EH38E2034850 (-65628), EH38E2034856 (-63213), EH38E2034860 (-55603), EH38E2034864 (-46687), EH38E2034866 (-34375), EH38E2034867 (-30856), EH38E2034868 (-22631), EH38E2034869 (-20102), EH38E2034879 (+5636), EH38E2034895 (+37260), EH38E2034896 (+40818), EH38…
ACO1	EH38E2689760 (-940475), EH38E2689762 (-917313), EH38E2689787 (-810832), EH38E2689791 (-797292), EH38E2689792 (-796904), EH38E2689796 (-794303), EH38E2689802 (-779287), EH38E2689824 (-660019), EH38E2689827 (-638937), EH38E2689829 (-610479), EH38E2689830 (-609657), EH38E2689839 (-576835), EH38E2689840 (-576570), EH38E2689841 (-575859), EH38E2689846 (-535894), EH38E2689847 (-535495), EH38E2689851 (-…
ACO2	EH38E2166394 (+29362), EH38E2166395 (+29569), EH38E2166437 (+70555)
ACOD1	EH38E1684574 (-11543), EH38E1684575 (-10911), EH38E1684587 (+17446), EH38E1684588 (+17791), EH38E1684592 (+20177), EH38E1684595 (+21240), EH38E1684602 (+25980), EH38E1684603 (+26259), EH38E1684612 (+34663)
ACOT11	EH38E1348998 (-134723), EH38E1349003 (-122953), EH38E1349005 (-119217), EH38E1349006 (-118906), EH38E1349011 (-91177), EH38E1349012 (-90926), EH38E1349013 (-88914), EH38E1349027 (-79330), EH38E1349077 (-37303), EH38E1349080 (-33842), EH38E1349081 (-33471), EH38E1349086 (-19364), EH38E1349087 (-7386), EH38E1349111 (+18403)
ACOT12	EH38E2386820 (-248948), EH38E2386815 (-239960), EH38E2386796 (-207984), EH38E2386759 (-125542), EH38E2386758 (-125230), EH38E2386757 (-124241), EH38E2386712 (-13884), EH38E2386700 (+1513), EH38E2386692 (+32314), EH38E2386681 (+59649), EH38E2386678 (+67408), EH38E2386677 (+70644), EH38E2386676 (+71250)
ACOT13	EH38E2454627 (-4981), EH38E2454628 (-4594), EH38E2454630 (-3369), EH38E2454632 (-1853), EH38E2454640 (+1649), EH38E2454642 (+5700), EH38E2454644 (+13738), EH38E2454645 (+16723)
ACOT2	EH38E1727217 (-1256)
ACOT4	EH38E1727233 (+7991), EH38E1727235 (+10650), EH38E1727236 (+11469)
ACOT6	EH38E1727233 (-17147), EH38E1727235 (-14488), EH38E1727236 (-13669), EH38E1727250 (+13738), EH38E1727251 (+13972)
ACOT7	EH38E1314415 (-27238), EH38E1314405 (-9522), EH38E1314385 (+17986), EH38E1314384 (+18359), EH38E1314382 (+22107), EH38E1314381 (+22501), EH38E1314364 (+37058), EH38E1314363 (+37472), EH38E1314356 (+43509), EH38E1314345 (+54063), EH38E1314326 (+72204), EH38E1314304 (+94461), EH38E1314301 (+95517)
ACOT8	EH38E2115750 (-3523), EH38E2115749 (-3236)
ACOT9	EH38E2746923 (-24153), EH38E2746922 (-23601), EH38E2746921 (-22389), EH38E2746897 (+43208), EH38E2746896 (+43480)
ACOX1	EH38E1886515 (-5493), EH38E1886513 (-4714), EH38E1886512 (-4306), EH38E1886511 (-4050), EH38E1886510 (-3218), EH38E1886509 (-2820), EH38E1886508 (-2033)
ACOX2	EH38E2206484 (-88303), EH38E2206469 (-70723), EH38E2206468 (-69557), EH38E2206465 (-66525), EH38E2206457 (-47789), EH38E2206437 (-24628), EH38E2206435 (-20833), EH38E2206431 (-18083), EH38E2206430 (-15884), EH38E2206427 (-1915)
ACOX3	EH38E2280099 (-2078), EH38E2280094 (+330), EH38E2280093 (+585), EH38E2280092 (+805), EH38E2280091 (+1341), EH38E2280090 (+1710), EH38E2280089 (+2837), EH38E2280088 (+3225), EH38E2280086 (+4825), EH38E2280085 (+5259), EH38E2280084 (+5541), EH38E2280083 (+5858), EH38E2280082 (+6261), EH38E2280080 (+7474), EH38E2280077 (+11729), EH38E2280074 (+17723), EH38E2280073 (+18139), EH38E2280072 (+20370), EH…
ACOXL	EH38E2024359 (-47158), EH38E2024361 (-44929), EH38E2024362 (-44625), EH38E2024363 (-44268), EH38E2024364 (-43883), EH38E2024365 (-43631), EH38E2024367 (-40490), EH38E2024370 (-37338), EH38E2024380 (-17615), EH38E2024383 (-14671), EH38E2024387 (-5526), EH38E2024388 (-4453), EH38E2024389 (-3285), EH38E2024399 (+5390), EH38E2024400 (+8593), EH38E2024405 (+12608), EH38E2024407 (+14304), EH38E2024549 …
ACP1	EH38E1966647 (-3964)
ACP4	EH38E1961992 (-17308)
ACP5	EH38E1939326 (+13960), EH38E1939325 (+14729)
ACP6	EH38E1382836 (-90572), EH38E1382819 (-79517), EH38E1382814 (-77090), EH38E1382795 (-48965), EH38E1382793 (-47384), EH38E1382792 (-46990), EH38E1382791 (-46691), EH38E1382790 (-46027), EH38E1382789 (-45498), EH38E1382778 (-6371), EH38E1382777 (-5972), EH38E1382771 (-2460), EH38E1382752 (+19645), EH38E1382750 (+22045), EH38E1382745 (+26363)
ACP7	EH38E1953012 (-46038), EH38E1953013 (-45090), EH38E1953014 (-44440), EH38E1953017 (-37995), EH38E1953019 (-37056), EH38E1953050 (+12051)
ACPP	EH38E2238697 (-192426), EH38E2238704 (-155645), EH38E2238716 (-123585), EH38E2238728 (-98828), EH38E2238736 (-91530), EH38E2238745 (-83345), EH38E2238777 (-33736), EH38E2238778 (-33128), EH38E2238780 (-32538), EH38E2238781 (-32329), EH38E2238782 (-32054), EH38E2238783 (-31619), EH38E2238785 (-28875), EH38E2238787 (-27922), EH38E2238790 (-23964), EH38E2238795 (-13829), EH38E2238799 (-11817), EH38E…
ACR	EH38E2173322 (-97778), EH38E2173328 (-81722), EH38E2173329 (-81378), EH38E2173400 (-13406)
ACSBG1	EH38E1780405 (-10846), EH38E1780399 (-7619), EH38E1780392 (+8787), EH38E1780389 (+11105), EH38E1780388 (+11532), EH38E1780350 (+63181)
ACSBG2	EH38E1935587 (-9142)
ACSF2	EH38E1870006 (-5588), EH38E1870021 (+1375), EH38E1870023 (+4730), EH38E1870037 (+22187), EH38E1870038 (+22606)
ACSF3	EH38E1837676 (-105888), EH38E1837679 (-103272), EH38E1837687 (-98492), EH38E1837699 (-79893), EH38E1837705 (-75403), EH38E1837707 (-73266), EH38E1837745 (-23690), EH38E1837781 (+9548), EH38E1837811 (+40885), EH38E1837820 (+54057), EH38E1837821 (+55533)
ACSL1	EH38E2349348 (-116069), EH38E2349340 (-108361), EH38E2349332 (-86108), EH38E2349331 (-84705), EH38E2349306 (-58293), EH38E2349300 (-40214), EH38E2349299 (-39826), EH38E2349291 (-28867), EH38E2349290 (-28629), EH38E2349281 (-21931), EH38E2349168 (+82467), EH38E2349167 (+84565), EH38E2349166 (+85645)
ACSL3	EH38E2077878 (-171830), EH38E2077907 (-130373), EH38E2077908 (-130148), EH38E2077920 (-123771), EH38E2077923 (-121972), EH38E2077954 (-83987), EH38E2077967 (-69808), EH38E2077992 (-35197), EH38E2078003 (-17860), EH38E2078005 (-12686), EH38E2078040 (+23385), EH38E2078054 (+38764), EH38E2078055 (+39051), EH38E2078104 (+98553), EH38E2078113 (+117832), EH38E2078121 (+125077), EH38E2078130 (+146813), …
ACSL4	EH38E2763936 (-147441), EH38E2763907 (-112532), EH38E2763874 (-51740), EH38E2763822 (+53360)
ACSL5	EH38E1499925 (-45420), EH38E1499955 (-6634), EH38E1499957 (-3455), EH38E1500015 (+53644)
ACSM1	EH38E1806482 (-3943), EH38E1806481 (-3070), EH38E1806473 (+9334), EH38E1806469 (+13614), EH38E1806468 (+13920), EH38E1806466 (+14522), EH38E1806465 (+14756), EH38E1806464 (+15060), EH38E1806463 (+15251), EH38E1806462 (+15462), EH38E1806461 (+15789), EH38E1806460 (+16135), EH38E1806459 (+16505), EH38E1806458 (+16713), EH38E1806457 (+17056), EH38E1806451 (+27482), EH38E1806444 (+48931)
ACSM2A	EH38E1806407 (+33356)
ACSM2B	EH38E1806473 (-105555), EH38E1806469 (-101275), EH38E1806468 (-100969), EH38E1806466 (-100367), EH38E1806465 (-100133), EH38E1806464 (-99829), EH38E1806463 (-99638), EH38E1806462 (-99427), EH38E1806461 (-99100), EH38E1806460 (-98754), EH38E1806459 (-98384), EH38E1806458 (-98176), EH38E1806457 (-97833), EH38E1806451 (-87407), EH38E1806444 (-65958), EH38E1806407 (+91435)
ACSM3	EH38E1806503 (-16511), EH38E1806504 (-16056), EH38E1806516 (+13944)
ACSM4	EH38E1590724 (-61979), EH38E1590728 (-38817), EH38E1590731 (-22510), EH38E1590736 (-10410), EH38E1590739 (-7414), EH38E1590757 (+38985), EH38E1590759 (+41139), EH38E1590760 (+42456)
ACSM6	EH38E1490151 (-96176), EH38E1490155 (-61082), EH38E1490164 (-15194), EH38E1490165 (-12283), EH38E1490168 (-10812), EH38E1490174 (-2345), EH38E1490201 (+35360), EH38E1490206 (+36948), EH38E1490207 (+37299), EH38E1490208 (+37504)
ACSS1	EH38E2105175 (+2963), EH38E2105137 (+25842), EH38E2105136 (+26751), EH38E2105124 (+40676)
ACSS3	EH38E1628073 (-56416), EH38E1628139 (+132058), EH38E1628140 (+132318), EH38E1628141 (+132507), EH38E1628142 (+132855), EH38E1628179 (+219532), EH38E1628180 (+219852), EH38E1628190 (+253490), EH38E1628203 (+300771), EH38E1628204 (+301094), EH38E1628221 (+326336), EH38E1628222 (+326721), EH38E1628224 (+332572), EH38E1628249 (+422785), EH38E1628257 (+439566), EH38E1628264 (+465233), EH38E1628265 (+4…
ACTA1	EH38E1430002 (-47815), EH38E1429993 (-40056), EH38E1429992 (-39360), EH38E1429984 (-14935), EH38E1429983 (-14465), EH38E1429982 (-13836), EH38E1429957 (+15306), EH38E1429954 (+21828), EH38E1429937 (+47756), EH38E1429926 (+62268), EH38E1429922 (+65554), EH38E1429921 (+65998)
ACTA2	EH38E1486756 (+25327), EH38E1486754 (+26076), EH38E1486728 (+51519), EH38E1486726 (+53832), EH38E1486717 (+57423)
ACTB	EH38E2531669 (-54292), EH38E2531666 (-52074), EH38E2531638 (-31438)
ACTBL2	EH38E2374761 (-968105), EH38E2374754 (-963723), EH38E2374753 (-963417), EH38E2374741 (-928743), EH38E2374724 (-907673), EH38E2374723 (-899562), EH38E2374722 (-898121), EH38E2374694 (-852903), EH38E2374680 (-817752), EH38E2374677 (-812302), EH38E2374673 (-803331), EH38E2374672 (-802873), EH38E2374670 (-792900), EH38E2374554 (-637845), EH38E2374547 (-631731), EH38E2374482 (-538850), EH38E2374465 (-…
ACTC1	EH38E1752571 (-83184), EH38E1752539 (-17048), EH38E1752495 (+19316)
ACTG1	EH38E1892334 (+17601), EH38E1892333 (+17941), EH38E1892329 (+20844), EH38E1892308 (+32036), EH38E1892300 (+40554)
ACTG2	EH38E2009923 (-59868), EH38E2009978 (+15003), EH38E2009984 (+28281)
ACTL6A	EH38E2261824 (-86447), EH38E2261825 (-86136), EH38E2261842 (-35260), EH38E2261843 (-35049)
ACTL7A	EH38E2716332 (+23478), EH38E2716333 (+23764)
ACTL7B	EH38E2716309 (+13892), EH38E2716306 (+18737), EH38E2716305 (+19235), EH38E2716301 (+20975), EH38E2716296 (+26421), EH38E2716271 (+79546), EH38E2716270 (+79902), EH38E2716268 (+82659), EH38E2716246 (+134400), EH38E2716191 (+217028), EH38E2716184 (+222526), EH38E2716182 (+224904), EH38E2716172 (+239128), EH38E2716162 (+251306), EH38E2716157 (+270751), EH38E2716124 (+321223), EH38E2716123 (+322037),…
ACTL8	EH38E1323261 (-210143), EH38E1323266 (-206752), EH38E1323285 (-190130), EH38E1323439 (-51712), EH38E1323440 (-37254), EH38E1323445 (-26989), EH38E1323454 (-8322), EH38E1323456 (-23), EH38E1323458 (+4001), EH38E1323478 (+39982), EH38E1323507 (+114699), EH38E1323513 (+120364), EH38E1323514 (+120787), EH38E1323520 (+126553), EH38E1323526 (+154580), EH38E1323529 (+158164), EH38E1323530 (+160184), EH3…
ACTL9	EH38E1937518 (-7116), EH38E1937515 (-3774), EH38E1937482 (+56043), EH38E1937473 (+66381)
ACTN1	EH38E1724423 (-126298), EH38E1724347 (-59910), EH38E1724334 (-33216), EH38E1724329 (-25583), EH38E1724323 (-8629), EH38E1724235 (+46799), EH38E1724171 (+121313), EH38E1724170 (+121593), EH38E1724168 (+123618), EH38E1724157 (+137570)
ACTN2	EH38E1435112 (-63187), EH38E1435113 (-62942), EH38E1435114 (-62491), EH38E1435115 (-61653), EH38E1435127 (-31763), EH38E1435176 (+37823), EH38E1435177 (+38255), EH38E1435178 (+38675), EH38E1435184 (+46350), EH38E1435218 (+98720)
ACTN4	EH38E1952595 (-15681)
ACTR10	EH38E1717521 (-33972), EH38E1717522 (-33560), EH38E1717529 (-6783), EH38E1717546 (+28671), EH38E1717548 (+38304), EH38E1717549 (+38495), EH38E1717550 (+38755)
ACTR1A	EH38E1495065 (+34445)
ACTR2	EH38E2004496 (-50015), EH38E2004497 (-49630), EH38E2004565 (+71534), EH38E2004586 (+90237), EH38E2004695 (+184759), EH38E2004696 (+185061)
ACTR3	EH38E2026184 (-127408), EH38E2026185 (-127011), EH38E2026190 (-109248), EH38E2026198 (-93080), EH38E2026199 (-92746), EH38E2026201 (-83268), EH38E2026204 (-71682), EH38E2026205 (-71256), EH38E2026221 (-49275), EH38E2026227 (-42652), EH38E2026232 (-35163), EH38E2026243 (-25033), EH38E2026244 (-24752), EH38E2026250 (-17875), EH38E2026251 (-17561), EH38E2026254 (-16091), EH38E2026255 (-15831), EH38E…
ACTR3B	EH38E2602398 (-48283), EH38E2602399 (-47952), EH38E2602412 (-15996), EH38E2602415 (-7031), EH38E2602419 (-3883), EH38E2602453 (+107910), EH38E2602456 (+124818), EH38E2602464 (+138257), EH38E2602465 (+139939), EH38E2602466 (+140216), EH38E2602489 (+208779), EH38E2602490 (+209245), EH38E2602491 (+209786), EH38E2602497 (+225078), EH38E2602498 (+225676), EH38E2602502 (+230406), EH38E2602509 (+263626)…
ACTR3C	EH38E2600454 (-19933), EH38E2600453 (-19562), EH38E2600452 (-19219), EH38E2600450 (-18120), EH38E2600446 (-15256), EH38E2600445 (-14934), EH38E2600438 (-11177), EH38E2600437 (-10544), EH38E2600436 (-10057), EH38E2600433 (-8340), EH38E2600429 (-5118), EH38E2600428 (-4390), EH38E2600415 (+65717), EH38E2600368 (+376374), EH38E2600356 (+420114)
ACTR5	EH38E2111836 (+28169), EH38E2111843 (+41244), EH38E2111844 (+41498), EH38E2111845 (+41910), EH38E2111846 (+42167)
ACTR6	EH38E1637213 (-180580), EH38E1637225 (-155651), EH38E1637232 (-120336), EH38E1637265 (-54288), EH38E1637266 (-53746), EH38E1637267 (-53345), EH38E1637277 (-36395), EH38E1637279 (-35592), EH38E1637321 (+30004), EH38E1637326 (+34305), EH38E1637333 (+61619)
ACTRT1	EH38E2767819 (-833812), EH38E2767814 (-764717), EH38E2767781 (-442934), EH38E2767780 (-442546), EH38E2767765 (-199430), EH38E2767763 (-155557), EH38E2767761 (-93389), EH38E2767759 (-27283), EH38E2767756 (+16011), EH38E2767751 (+31456), EH38E2767744 (+167301), EH38E2767714 (+735097), EH38E2767711 (+844869), EH38E2767706 (+913965), EH38E2767703 (+993988)
ACTRT2	EH38E1312197 (-181271), EH38E1312198 (-180971), EH38E1312270 (-20568), EH38E1312271 (-17411), EH38E1312278 (-7678), EH38E1312290 (+11774), EH38E1312291 (+12116), EH38E1312297 (+15335)
ACTRT3	EH38E2256388 (+9187), EH38E2256384 (+14977), EH38E2256365 (+92762), EH38E2256274 (+216027)
ACVR1	EH38E2043914 (+29016), EH38E2043905 (+35117), EH38E2043877 (+61482), EH38E2043804 (+178906)
ACVR1B	EH38E1612067 (+7628)
ACVR1C	EH38E2043914 (-217090), EH38E2043905 (-210989), EH38E2043877 (-184624), EH38E2043804 (-67200), EH38E2043763 (+90782), EH38E2043757 (+123619), EH38E2043754 (+126454), EH38E2043752 (+127745)
ACVR2A	EH38E2039220 (-990543), EH38E2039317 (-755437), EH38E2039323 (-743904), EH38E2039330 (-723261), EH38E2039335 (-694715), EH38E2039336 (-694398), EH38E2039337 (-694136), EH38E2039338 (-693847), EH38E2039372 (-568366), EH38E2039373 (-565835), EH38E2039378 (-554928), EH38E2039387 (-522069), EH38E2039389 (-516678), EH38E2039392 (-499065), EH38E2039395 (-495385), EH38E2039444 (-405485), EH38E2039459 (-…
ACVR2B	EH38E2193227 (-98715), EH38E2193243 (-52427), EH38E2193246 (-33156), EH38E2193247 (-32867), EH38E2193248 (-31739), EH38E2193249 (-28636), EH38E2193250 (-28226), EH38E2193251 (-27131), EH38E2193252 (-26839), EH38E2193253 (-26606), EH38E2193258 (-3921)
ACVRL1	EH38E1611990 (-15369)
ACY3	EH38E1547378 (-8905), EH38E1547377 (-8695), EH38E1547376 (-8279), EH38E1547375 (-7302), EH38E1547372 (-5842), EH38E1547367 (+330)
ACYP2	EH38E1998282 (+14720), EH38E1998285 (+18555), EH38E1998290 (+27936), EH38E1998293 (+29600), EH38E1998308 (+58044), EH38E1998310 (+59177), EH38E1998328 (+81902), EH38E1998329 (+82543), EH38E1998330 (+82943), EH38E1998337 (+93204), EH38E1998345 (+103735), EH38E1998353 (+110689), EH38E1998360 (+117125), EH38E1998361 (+117792), EH38E1998364 (+121519), EH38E1998365 (+122091), EH38E1998378 (+131316), E…
ADA	EH38E2115016 (-44727), EH38E2115015 (-44415), EH38E2115014 (-44104), EH38E2115011 (-42088), EH38E2115007 (-39233), EH38E2115006 (-38324), EH38E2114997 (-20732), EH38E2114996 (-20021), EH38E2114995 (-19271), EH38E2114990 (-9453), EH38E2114974 (+3015), EH38E2114973 (+3534), EH38E2114963 (+9496), EH38E2114960 (+11795), EH38E2114916 (+53513), EH38E2114862 (+107324)
ADA2	EH38E2148592 (-129068), EH38E2148591 (-128311), EH38E2148574 (-88226), EH38E2148570 (-84463), EH38E2148566 (-64082), EH38E2148528 (-22627), EH38E2148525 (-19659), EH38E2148498 (+13968), EH38E2148477 (+54767), EH38E2148476 (+55006)
ADAD1	EH38E2324324 (-146133), EH38E2324342 (-68836), EH38E2324349 (-43988), EH38E2324359 (+34036), EH38E2324363 (+71978)
ADAD2	EH38E1833028 (+16950)
ADAM10	EH38E1765780 (+46201), EH38E1765765 (+65423), EH38E1765700 (+164116), EH38E1765684 (+188093), EH38E1765683 (+188469), EH38E1765678 (+194112), EH38E1765653 (+210957), EH38E1765614 (+242996), EH38E1765525 (+308409)
ADAM11	EH38E1865391 (-13464), EH38E1865445 (+36518), EH38E1865446 (+36733), EH38E1865447 (+37193)
ADAM12	EH38E1509239 (-129617), EH38E1509177 (-35873), EH38E1509176 (-35552), EH38E1509165 (-19558), EH38E1509151 (-5212), EH38E1509133 (+4351), EH38E1509127 (+11303), EH38E1509121 (+18423), EH38E1509108 (+51495), EH38E1509091 (+78997), EH38E1509073 (+106242), EH38E1508998 (+183921), EH38E1508990 (+191921), EH38E1508950 (+231704), EH38E1508943 (+238785), EH38E1508921 (+256883), EH38E1508845 (+326700), EH…
ADAM17	EH38E1971882 (-14640), EH38E1971880 (-7700), EH38E1971877 (-3422), EH38E1971841 (+21946), EH38E1971836 (+33541), EH38E1971835 (+36389), EH38E1971833 (+38476), EH38E1971832 (+42788)
ADAM18	EH38E2626131 (-471361), EH38E2626151 (-351281), EH38E2626152 (-350987), EH38E2626153 (-341907), EH38E2626156 (-316697), EH38E2626170 (-278828), EH38E2626172 (-257019), EH38E2626180 (-168918), EH38E2626181 (-136944), EH38E2626184 (-113265), EH38E2626186 (-106414), EH38E2626192 (-55256), EH38E2626193 (-48955), EH38E2626204 (-5730), EH38E2626205 (-5345), EH38E2626207 (-4102), EH38E2626208 (-3226), E…
ADAM19	EH38E2424810 (-64786), EH38E2424803 (-42595), EH38E2424801 (-37860), EH38E2424790 (-30773), EH38E2424784 (-24661), EH38E2424778 (-20857), EH38E2424769 (-13334), EH38E2424762 (-2918), EH38E2424761 (-2466), EH38E2424760 (-1794), EH38E2424759 (-1518), EH38E2424751 (+1861), EH38E2424720 (+19909), EH38E2424713 (+25424), EH38E2424707 (+28005), EH38E2424702 (+30607), EH38E2424697 (+33287), EH38E2424681 …
ADAM2	EH38E2626276 (-65669), EH38E2626275 (-65235), EH38E2626274 (-63997), EH38E2626268 (-48816), EH38E2626266 (-34234), EH38E2626265 (-33932), EH38E2626264 (-33679), EH38E2626263 (-33313), EH38E2626254 (-14615), EH38E2626253 (-13792), EH38E2626252 (-12140), EH38E2626250 (-10606), EH38E2626243 (+30997), EH38E2626240 (+73619), EH38E2626239 (+74521), EH38E2626235 (+110712), EH38E2626234 (+111064), EH38E2…
ADAM20	EH38E1725285 (-1791), EH38E1725282 (+19711), EH38E1725279 (+45085), EH38E1725275 (+61995), EH38E1725272 (+72732)
ADAM21	EH38E1725272 (+10126), EH38E1725275 (+20863), EH38E1725279 (+37773), EH38E1725282 (+63147)
ADAM22	EH38E2569698 (+34680), EH38E2569708 (+63068), EH38E2569716 (+69535), EH38E2569722 (+86779), EH38E2569726 (+106469), EH38E2569745 (+138232), EH38E2569746 (+139440), EH38E2569779 (+206827)
ADAM23	EH38E2069019 (-119853), EH38E2069020 (-118428), EH38E2069023 (-106460), EH38E2069027 (-99519), EH38E2069034 (-80296), EH38E2069035 (-79320), EH38E2069036 (-78718), EH38E2069039 (-74194), EH38E2069047 (-53214), EH38E2069054 (-24676), EH38E2069081 (+12683), EH38E2069103 (+45064), EH38E2069107 (+62009), EH38E2069116 (+83092)
ADAM28	EH38E2617648 (-404862), EH38E2617701 (-320441), EH38E2617703 (-319620), EH38E2617704 (-319336), EH38E2617705 (-319003), EH38E2617732 (-278599), EH38E2617733 (-278207), EH38E2617743 (-264650), EH38E2617746 (-260536), EH38E2617764 (-192952), EH38E2617765 (-191668), EH38E2617794 (-105772), EH38E2617797 (-101972), EH38E2617799 (-99377), EH38E2617809 (-76565), EH38E2617815 (-71155), EH38E2617816 (-685…
ADAM29	EH38E2345257 (-82643), EH38E2345269 (-50236), EH38E2345270 (-48782), EH38E2345271 (-47790), EH38E2345272 (-47406), EH38E2345274 (-45296), EH38E2345276 (-43249), EH38E2345277 (-42716), EH38E2345284 (-21265), EH38E2345296 (+10023), EH38E2345297 (+10345), EH38E2345298 (+10719), EH38E2345299 (+11172), EH38E2345302 (+12777), EH38E2345310 (+48061), EH38E2345312 (+65057), EH38E2345313 (+66782), EH38E234…
ADAM30	EH38E1381725 (-40032), EH38E1381679 (+36674), EH38E1381678 (+37655)
ADAM32	EH38E2626070 (-102965), EH38E2626071 (-102711), EH38E2626072 (-102431), EH38E2626074 (-100476), EH38E2626108 (-53689), EH38E2626110 (-48828), EH38E2626112 (-44242), EH38E2626131 (+5568), EH38E2626151 (+125648), EH38E2626152 (+125942), EH38E2626153 (+135022), EH38E2626156 (+160232), EH38E2626170 (+198101), EH38E2626172 (+219910), EH38E2626180 (+308011), EH38E2626181 (+339985), EH38E2626184 (+36366…
ADAM33	EH38E2093626 (-5587), EH38E2093625 (-4778), EH38E2093601 (+11595)
ADAM7	EH38E2617897 (-54128), EH38E2617898 (-53354), EH38E2617911 (-4262), EH38E2617955 (+134701), EH38E2617956 (+135138), EH38E2617960 (+155934), EH38E2617982 (+208754), EH38E2617999 (+230438), EH38E2618011 (+248098), EH38E2618025 (+298902), EH38E2618032 (+330029)
ADAM9	EH38E2626070 (+7698), EH38E2626071 (+7952), EH38E2626072 (+8232), EH38E2626074 (+10187), EH38E2626108 (+56974), EH38E2626110 (+61835), EH38E2626112 (+66421)
ADAMDEC1	EH38E2617859 (-59286), EH38E2617897 (+2613), EH38E2617898 (+3387)
ADAMTS1	EH38E2134669 (-116487), EH38E2134625 (-69323), EH38E2134617 (-43050), EH38E2134605 (-7207), EH38E2134603 (-5987), EH38E2134568 (+10126), EH38E2134567 (+10457), EH38E2134565 (+11027), EH38E2134559 (+18783), EH38E2134549 (+31724), EH38E2134538 (+39149), EH38E2134511 (+63889), EH38E2134509 (+68592), EH38E2134488 (+88641), EH38E2134457 (+142806), EH38E2134454 (+158932), EH38E2134450 (+166355), EH38E2…
ADAMTS10	EH38E1937482 (-34514), EH38E1937473 (-24176)
ADAMTS12	EH38E2364616 (-39177), EH38E2364613 (-37353), EH38E2364603 (-1107), EH38E2364566 (+48440), EH38E2364543 (+64603), EH38E2364536 (+78344), EH38E2364524 (+91447), EH38E2364503 (+122900), EH38E2364482 (+165248), EH38E2364481 (+165564), EH38E2364458 (+200128), EH38E2364404 (+293297), EH38E2364402 (+301986), EH38E2364396 (+310071), EH38E2364388 (+328764), EH38E2364377 (+361332), EH38E2364371 (+375078),…
ADAMTS13	EH38E2733987 (-3483), EH38E2733988 (-3183), EH38E2733990 (-1440)
ADAMTS14	EH38E1476073 (-62133), EH38E1476077 (-55820), EH38E1476085 (-49582), EH38E1476086 (-49318), EH38E1476087 (-48358), EH38E1476088 (-47899), EH38E1476090 (-46549), EH38E1476091 (-46282), EH38E1476094 (-38525), EH38E1476095 (-38074), EH38E1476099 (-24134), EH38E1476100 (-23032), EH38E1476102 (-20940), EH38E1476116 (-8503), EH38E1476120 (-5317), EH38E1476121 (-4174), EH38E1476144 (+10926), EH38E147616…
ADAMTS15	EH38E1582575 (+62981), EH38E1582584 (+69418), EH38E1582607 (+86709), EH38E1582608 (+87128), EH38E1582625 (+111371), EH38E1582633 (+126155), EH38E1582652 (+151827), EH38E1582705 (+198073), EH38E1582800 (+330472), EH38E1582821 (+350057), EH38E1582827 (+355063), EH38E1582829 (+355890), EH38E1582861 (+390108), EH38E1582870 (+400074), EH38E1582871 (+400409), EH38E1582893 (+424970), EH38E1582894 (+4256…
ADAMTS16	EH38E2354064 (-802573), EH38E2354089 (-732154), EH38E2354094 (-722814), EH38E2354128 (-604441), EH38E2354129 (-603561), EH38E2354130 (-599743), EH38E2354131 (-599337), EH38E2354144 (-586999), EH38E2354170 (-514884), EH38E2354171 (-514669), EH38E2354186 (-496912), EH38E2354209 (-421612), EH38E2354214 (-402302), EH38E2354236 (-238736), EH38E2354237 (-238271), EH38E2354246 (-215540), EH38E2354271 (-…
ADAMTS17	EH38E1793218 (-195546), EH38E1793190 (-168700), EH38E1793170 (-98198), EH38E1793166 (-91478), EH38E1793157 (-52913), EH38E1793146 (-9920), EH38E1793096 (+34596), EH38E1793073 (+99725), EH38E1793072 (+100248), EH38E1793044 (+134747), EH38E1793035 (+140669), EH38E1793015 (+169544), EH38E1792962 (+258790), EH38E1792891 (+374993), EH38E1792876 (+412742), EH38E1792868 (+425409), EH38E1792859 (+434432)…
ADAMTS18	EH38E1829096 (-262052), EH38E1829089 (-255450), EH38E1829072 (-233255), EH38E1829071 (-232734), EH38E1829066 (-222061), EH38E1829056 (-204484), EH38E1829053 (-201217), EH38E1829047 (-169597), EH38E1829045 (-167744), EH38E1828956 (+12657), EH38E1828946 (+20908), EH38E1828937 (+35813), EH38E1828926 (+58565), EH38E1828849 (+211754)
ADAMTS19	EH38E2407081 (-341371), EH38E2407082 (-335846), EH38E2407083 (-335585), EH38E2407090 (-324618), EH38E2407102 (-282614), EH38E2407105 (-239442), EH38E2407115 (-213785), EH38E2407120 (-166008), EH38E2407121 (-165648), EH38E2407145 (-63475), EH38E2407146 (-63162), EH38E2407164 (-20517), EH38E2407166 (-19692), EH38E2407201 (+39965), EH38E2407207 (+61421), EH38E2407209 (+81418), EH38E2407213 (+103824)…
ADAMTS2	EH38E2436872 (-159364), EH38E2436857 (-129983), EH38E2436852 (-110453), EH38E2436847 (-100387), EH38E2436846 (-94617), EH38E2436838 (-90691), EH38E2436836 (-81745), EH38E2436822 (-48792), EH38E2436821 (-47862), EH38E2436805 (-25614), EH38E2436798 (-15568), EH38E2436780 (+13618), EH38E2436738 (+45275), EH38E2436727 (+55491), EH38E2436708 (+69732), EH38E2436698 (+75932), EH38E2436693 (+78948), EH38…
ADAMTS20	EH38E1606666 (-188958), EH38E1606580 (+225964), EH38E1606546 (+273807), EH38E1606545 (+274155), EH38E1606515 (+393929), EH38E1606507 (+409147), EH38E1606503 (+422510), EH38E1606501 (+424846), EH38E1606499 (+432684), EH38E1606480 (+448903), EH38E1606478 (+449471), EH38E1606445 (+536600), EH38E1606443 (+540241), EH38E1606441 (+541315), EH38E1606436 (+549403), EH38E1606404 (+593309), EH38E1606403 (+…
ADAMTS3	EH38E2303048 (-490713), EH38E2303043 (-483923), EH38E2303038 (-469633), EH38E2303003 (-376524), EH38E2303002 (-373397), EH38E2302995 (-363839), EH38E2302993 (-360694), EH38E2302992 (-360390), EH38E2302989 (-345320), EH38E2302985 (-331746), EH38E2302982 (-329128), EH38E2302967 (-295706), EH38E2302934 (-136050), EH38E2302933 (-133001), EH38E2302932 (-132758), EH38E2302930 (-97723), EH38E2302898 (+1…
ADAMTS5	EH38E2135084 (-905604), EH38E2135059 (-849374), EH38E2135052 (-839360), EH38E2135051 (-839103), EH38E2135048 (-836517), EH38E2135034 (-796308), EH38E2135033 (-795670), EH38E2135031 (-795049), EH38E2135030 (-793499), EH38E2135029 (-792811), EH38E2135028 (-791459), EH38E2135005 (-707801), EH38E2134999 (-684398), EH38E2134997 (-682956), EH38E2134989 (-678975), EH38E2134986 (-670304), EH38E2134984 (-…
ADAMTS6	EH38E2377912 (-63698), EH38E2377909 (-53791), EH38E2377908 (-38288), EH38E2377904 (-25202), EH38E2377901 (-6314), EH38E2377870 (+21162), EH38E2377859 (+87631), EH38E2377856 (+97439), EH38E2377848 (+121733), EH38E2377837 (+154753), EH38E2377834 (+172045), EH38E2377831 (+175798), EH38E2377825 (+199447), EH38E2377774 (+306106), EH38E2377734 (+359765), EH38E2377733 (+361154), EH38E2377714 (+381623), …
ADAMTS7	EH38E1780809 (-28580), EH38E1780725 (+96441), EH38E1780722 (+106439), EH38E1780699 (+138344), EH38E1780698 (+138614), EH38E1780697 (+138986), EH38E1780687 (+160353)
ADAMTS8	EH38E1582454 (+50572), EH38E1582453 (+50921), EH38E1582451 (+57969), EH38E1582444 (+88109), EH38E1582442 (+96316), EH38E1582441 (+97447), EH38E1582436 (+104991)
ADAMTS9	EH38E2210219 (-814692), EH38E2210131 (-651537), EH38E2210110 (-595721), EH38E2210109 (-591467), EH38E2210105 (-580638), EH38E2210104 (-578445), EH38E2210103 (-578193), EH38E2210102 (-577722), EH38E2210099 (-563780), EH38E2210089 (-543763), EH38E2210045 (-454006), EH38E2209978 (-299977), EH38E2209974 (-289476), EH38E2209942 (-244861), EH38E2209901 (-210554), EH38E2209891 (-202422), EH38E2209873 (-…
ADAMTSL1	EH38E2684919 (-891150), EH38E2684921 (-885448), EH38E2684934 (-858787), EH38E2684959 (-779635), EH38E2684979 (-690823), EH38E2685009 (-587608), EH38E2685049 (-453588), EH38E2685059 (-427613), EH38E2685084 (-395741), EH38E2685085 (-395418), EH38E2685114 (-288528), EH38E2685154 (-184360), EH38E2685165 (-153752), EH38E2685168 (-148103), EH38E2685176 (-140523), EH38E2685212 (-94532), EH38E2685222 (-8…
ADAMTSL3	EH38E1783479 (-193803), EH38E1783482 (-190852), EH38E1783483 (-182596), EH38E1783498 (-156697), EH38E1783504 (-149506), EH38E1783523 (-97237), EH38E1783545 (-51865), EH38E1783555 (-2354), EH38E1783591 (+43834), EH38E1783610 (+92348), EH38E1783627 (+121863), EH38E1783639 (+188344), EH38E1783688 (+275027), EH38E1783692 (+286274), EH38E1783745 (+381587), EH38E1783748 (+394645), EH38E1783767 (+443170…
ADAMTSL4	EH38E1383607 (-31927), EH38E1383608 (-31718), EH38E1383611 (-20973)
ADAP1	EH38E2528081 (-9196), EH38E2528080 (-8599), EH38E2528079 (-8287), EH38E2528073 (-5213), EH38E2528020 (+32344), EH38E2528019 (+32596)
ADAP2	EH38E1855814 (+39676), EH38E1855815 (+40329)
ADAR	EH38E1386486 (-208943), EH38E1386457 (-180861), EH38E1386448 (-170246), EH38E1386439 (-165246), EH38E1386438 (-164608), EH38E1386361 (-103420), EH38E1386344 (-64207), EH38E1386343 (-63434), EH38E1386336 (-53119), EH38E1386327 (-21210), EH38E1386326 (-20801)
ADARB1	EH38E2146532 (-221945), EH38E2146606 (-166596), EH38E2146613 (-163009), EH38E2146618 (-159266), EH38E2146621 (-157795), EH38E2146629 (-154063), EH38E2146646 (-139139), EH38E2146657 (-121788), EH38E2146658 (-121480), EH38E2146751 (-46056), EH38E2146762 (-38596), EH38E2146769 (-33307), EH38E2146772 (-31070), EH38E2146793 (-12366), EH38E2146795 (-10418), EH38E2146796 (-10076), EH38E2146797 (-9896), …
ADARB2	EH38E1442335 (-963348), EH38E1442315 (-883954), EH38E1442286 (-771885), EH38E1442257 (-708117), EH38E1442239 (-596697), EH38E1442228 (-542388), EH38E1442219 (-488311), EH38E1442213 (-477529), EH38E1442204 (-466868), EH38E1442202 (-465083), EH38E1442201 (-464390), EH38E1442187 (-402451), EH38E1442186 (-400211), EH38E1442179 (-382079), EH38E1442178 (-381660), EH38E1442176 (-380340), EH38E1442174 (-…
ADAT1	EH38E1828391 (-9704), EH38E1828390 (-6956), EH38E1828366 (+29034)
ADAT2	EH38E2510823 (+41186), EH38E2510822 (+41736), EH38E2510817 (+47762), EH38E2510788 (+113261), EH38E2510787 (+113558), EH38E2510786 (+113836), EH38E2510785 (+114106), EH38E2510761 (+161631), EH38E2510738 (+199190), EH38E2510714 (+234708), EH38E2510703 (+251626), EH38E2510694 (+260672), EH38E2510686 (+271324), EH38E2510665 (+310610), EH38E2510634 (+365401), EH38E2510623 (+385542), EH38E2510622 (+386…
ADAT3	EH38E1931781 (-1447), EH38E1931782 (-825), EH38E1931792 (+4942), EH38E1931803 (+18131), EH38E1931807 (+22698), EH38E1931808 (+23821), EH38E1931813 (+28067)
ADCK1	EH38E1730410 (-9650), EH38E1730411 (-9335), EH38E1730412 (-9018), EH38E1730429 (+8362), EH38E1730456 (+73889), EH38E1730458 (+76002), EH38E1730461 (+81081), EH38E1730470 (+90046), EH38E1730471 (+92414), EH38E1730485 (+118020), EH38E1730486 (+118296), EH38E1730487 (+118580), EH38E1730501 (+162846), EH38E1730502 (+163247), EH38E1730509 (+179272), EH38E1730510 (+179770), EH38E1730511 (+180128), EH38…
ADCK2	EH38E2596544 (-20379), EH38E2596548 (-16815), EH38E2596549 (-16414), EH38E2596550 (-13047), EH38E2596551 (-11812), EH38E2596552 (-6411), EH38E2596555 (-849), EH38E2596556 (-576), EH38E2596557 (-302), EH38E2596564 (+2382), EH38E2596566 (+3097), EH38E2596567 (+3372)
ADCK5	EH38E2676219 (-4363), EH38E2676221 (-3159), EH38E2676234 (+4236), EH38E2676263 (+33949)
ADCY1	EH38E2553847 (-381651), EH38E2553861 (-355448), EH38E2553862 (-355158), EH38E2553864 (-353912), EH38E2553877 (-335494), EH38E2553895 (-280994), EH38E2553905 (-226521), EH38E2553906 (-226140), EH38E2553910 (-210687), EH38E2553920 (-180172), EH38E2553924 (-173724), EH38E2553928 (-171521), EH38E2553935 (-164650), EH38E2553949 (-131807), EH38E2553953 (-128163), EH38E2553960 (-117175), EH38E2553966 (-…
ADCY10	EH38E1395100 (+1652), EH38E1395072 (+44366), EH38E1395071 (+44796), EH38E1395070 (+45474), EH38E1395067 (+46865), EH38E1395066 (+47243), EH38E1395063 (+48161), EH38E1395062 (+49256), EH38E1395060 (+50437), EH38E1395059 (+50765), EH38E1395043 (+83208), EH38E1395042 (+83981), EH38E1395034 (+92627), EH38E1395019 (+114915), EH38E1394984 (+151411), EH38E1394983 (+151824)
ADCY2	EH38E2355072 (-676090), EH38E2355131 (-621184), EH38E2355135 (-614264), EH38E2355154 (-577429), EH38E2355160 (-572985), EH38E2355169 (-564317), EH38E2355173 (-558489), EH38E2355180 (-537577), EH38E2355182 (-536109), EH38E2355204 (-486681), EH38E2355205 (-486120), EH38E2355211 (-447126), EH38E2355229 (-373554), EH38E2355238 (-329509), EH38E2355248 (-310033), EH38E2355249 (-308324), EH38E2355272 (-…
ADCY3	EH38E1980876 (-10280), EH38E1980874 (-8198), EH38E1980843 (+32140), EH38E1980834 (+37946)
ADCY4	EH38E1703790 (+6884)
ADCY5	EH38E2232983 (-121808), EH38E2232944 (-59276), EH38E2232924 (-27849), EH38E2232918 (-17861), EH38E2232893 (+12362), EH38E2232809 (+79295), EH38E2232745 (+150613), EH38E2232724 (+186470)
ADCY6	EH38E1609552 (+25721)
ADCY7	EH38E1814723 (+16758), EH38E1814773 (+63121), EH38E1814774 (+63524), EH38E1814798 (+97519)
ADCY8	EH38E2669024 (-854196), EH38E2669022 (-848328), EH38E2669006 (-814472), EH38E2669000 (-803089), EH38E2668988 (-777961), EH38E2668980 (-769194), EH38E2668964 (-652945), EH38E2668951 (-540217), EH38E2668949 (-499727), EH38E2668935 (-391445), EH38E2668928 (-361849), EH38E2668921 (-327276), EH38E2668915 (-304141), EH38E2668914 (-300934), EH38E2668902 (-267639), EH38E2668901 (-266055), EH38E2668900 (-…
ADCY9	EH38E1798134 (-114683), EH38E1798090 (-63861), EH38E1798076 (-24594), EH38E1798075 (-24303), EH38E1798074 (-22720), EH38E1798070 (-18477), EH38E1798048 (+5418), EH38E1797959 (+105046), EH38E1797933 (+144703)
ADCYAP1	EH38E1894764 (-65603), EH38E1894769 (-63390), EH38E1894770 (-63123), EH38E1894781 (-30988), EH38E1894783 (-26362), EH38E1894784 (-21177), EH38E1894816 (+40084), EH38E1894837 (+82669), EH38E1894840 (+90697), EH38E1894860 (+130790), EH38E1894901 (+486467), EH38E1894905 (+489527), EH38E1894925 (+594340), EH38E1894938 (+668772), EH38E1894943 (+699862), EH38E1894955 (+762851), EH38E1894975 (+921384)
ADCYAP1R1	EH38E2545720 (-67563), EH38E2545721 (-67259), EH38E2545723 (-66544), EH38E2545742 (-49971), EH38E2545793 (+20317), EH38E2545810 (+74703), EH38E2545832 (+209091)
ADD1	EH38E2275931 (+3646), EH38E2275932 (+3989), EH38E2275958 (+25238)
ADD2	EH38E2008240 (-3435), EH38E2008239 (-3057), EH38E2008228 (+8521), EH38E2008207 (+39810), EH38E2008189 (+56880), EH38E2008184 (+59184), EH38E2008170 (+87248), EH38E2008155 (+127967), EH38E2008148 (+141683), EH38E2008147 (+146467), EH38E2008145 (+147965)
ADD3	EH38E1498393 (-51375), EH38E1498394 (-51101), EH38E1498395 (-50757), EH38E1498413 (-38869), EH38E1498414 (-38525), EH38E1498415 (-38187), EH38E1498448 (-12540), EH38E1498449 (-12146), EH38E1498451 (-11015), EH38E1498452 (-10675), EH38E1498487 (+15229), EH38E1498551 (+78681), EH38E1498554 (+80365)
ADGB	EH38E2512381 (-32170), EH38E2512383 (-30604), EH38E2512389 (-4272), EH38E2512402 (+26708), EH38E2512404 (+52032), EH38E2512406 (+52724), EH38E2512440 (+213503), EH38E2512441 (+213797), EH38E2512442 (+214147), EH38E2512445 (+216742), EH38E2512447 (+220853), EH38E2512452 (+231422), EH38E2512463 (+253063), EH38E2512465 (+256020), EH38E2512491 (+281616), EH38E2512494 (+285089), EH38E2512497 (+286946)…
ADGRA1	EH38E1512775 (-130748), EH38E1512786 (-125536), EH38E1512787 (-125189), EH38E1512814 (-87952), EH38E1512815 (-84992), EH38E1512836 (-52430), EH38E1512897 (+22488), EH38E1512912 (+47305), EH38E1512917 (+55817), EH38E1512918 (+56192), EH38E1512919 (+56416), EH38E1512922 (+63911)
ADGRA2	EH38E2624929 (+3269), EH38E2624930 (+3485)
ADGRA3	EH38E2286126 (-988194), EH38E2286111 (-926313), EH38E2286110 (-918251), EH38E2286075 (-832932), EH38E2286058 (-804425), EH38E2286053 (-776258), EH38E2286041 (-728865), EH38E2286024 (-678895), EH38E2285999 (-569079), EH38E2285998 (-568654), EH38E2285994 (-542436), EH38E2285992 (-523939), EH38E2285966 (-481434), EH38E2285949 (-416492), EH38E2285948 (-406560), EH38E2285938 (-384976), EH38E2285934 (-…
ADGRB1	EH38E2674504 (+119123)
ADGRB3	EH38E2477136 (-961453), EH38E2477137 (-959797), EH38E2477138 (-959449), EH38E2477142 (-955592), EH38E2477143 (-955305), EH38E2477144 (-954880), EH38E2477147 (-951199), EH38E2477149 (-944521), EH38E2477175 (-777371), EH38E2477176 (-771800), EH38E2477177 (-761181), EH38E2477178 (-754140), EH38E2477180 (-751520), EH38E2477181 (-749794), EH38E2477182 (-749211), EH38E2477183 (-748805), EH38E2477184 (-…
ADGRD1	EH38E1656420 (-34014), EH38E1656421 (-33549), EH38E1656425 (-29183), EH38E1656437 (-6081), EH38E1656438 (-5837), EH38E1656439 (-5509), EH38E1656489 (+34515), EH38E1656495 (+39618), EH38E1656532 (+77868), EH38E1656566 (+119807), EH38E1656602 (+154000), EH38E1656615 (+167461), EH38E1656617 (+170657), EH38E1656623 (+178111), EH38E1656658 (+262801), EH38E1656660 (+264213), EH38E1656663 (+267509), EH3…
ADGRD2	EH38E2726063 (-15566), EH38E2726064 (-12800)
ADGRE1	EH38E1936102 (-103671), EH38E1936105 (-98904), EH38E1936108 (-96817), EH38E1936109 (-93921), EH38E1936120 (-84330), EH38E1936124 (-75505), EH38E1936129 (-69131), EH38E1936147 (-20572), EH38E1936149 (-18165), EH38E1936150 (-17566), EH38E1936153 (-1071), EH38E1936154 (-832), EH38E1936160 (+3513), EH38E1936171 (+60334), EH38E1936172 (+65580), EH38E1936175 (+76552), EH38E1936179 (+83053), EH38E193618…
ADGRE2	EH38E1941566 (-36924), EH38E1941557 (-17014), EH38E1941538 (+19489), EH38E1941535 (+44727), EH38E1941531 (+49393)
ADGRE3	EH38E1941519 (-8824), EH38E1941517 (-1322), EH38E1941511 (+13258), EH38E1941509 (+35136), EH38E1941504 (+59051)
ADGRE5	EH38E1941163 (-144228), EH38E1941173 (-125215), EH38E1941182 (-106717), EH38E1941183 (-106452), EH38E1941184 (-97330), EH38E1941185 (-92514), EH38E1941194 (-71213), EH38E1941206 (-37494), EH38E1941213 (-26831), EH38E1941222 (-14682)
ADGRF1	EH38E2471274 (-259218), EH38E2471228 (-203560), EH38E2471210 (-179397), EH38E2471192 (-153109), EH38E2471182 (-139701), EH38E2471180 (-138493), EH38E2471178 (-132329), EH38E2471168 (-118994), EH38E2471164 (-110988), EH38E2471163 (-110725), EH38E2471162 (-110467), EH38E2471160 (-105785), EH38E2471111 (-64359), EH38E2471110 (-64008), EH38E2471087 (-37517), EH38E2471072 (-15964), EH38E2471071 (-1565…
ADGRF2	EH38E2471409 (-155715), EH38E2471411 (-155099), EH38E2471426 (-120962), EH38E2471427 (-120496), EH38E2471460 (-14110), EH38E2471461 (-9748), EH38E2471473 (+7511)
ADGRF3	EH38E1981903 (-20762), EH38E1981893 (-8747), EH38E1981892 (-8460), EH38E1981877 (+13304), EH38E1981876 (+13758), EH38E1981875 (+15984), EH38E1981874 (+16819), EH38E1981873 (+17585), EH38E1981872 (+18361), EH38E1981871 (+18755), EH38E1981870 (+19105), EH38E1981869 (+19323), EH38E1981868 (+19560), EH38E1981867 (+19718), EH38E1981866 (+19974), EH38E1981865 (+20251), EH38E1981864 (+20694), EH38E19818…
ADGRF4	EH38E2471473 (-34555), EH38E2471508 (+25945), EH38E2471509 (+26559), EH38E2471517 (+35722), EH38E2471518 (+36464), EH38E2471519 (+36752), EH38E2471522 (+39020)
ADGRF5	EH38E2471044 (-76686), EH38E2471043 (-75886), EH38E2471042 (-75531), EH38E2471041 (-75043), EH38E2471020 (-45934), EH38E2470974 (+8759), EH38E2470943 (+73250), EH38E2470942 (+76679)
ADGRG1	EH38E1818990 (-11608), EH38E1818996 (-8646)
ADGRG2	EH38E2745438 (-89692), EH38E2745422 (-52286), EH38E2745418 (-8346), EH38E2745411 (+1119), EH38E2745407 (+16457), EH38E2745400 (+55354), EH38E2745399 (+58184), EH38E2745398 (+58473), EH38E2745395 (+75520), EH38E2745394 (+76052)
ADGRG3	EH38E1819094 (+13692)
ADGRG4	EH38E2770551 (+53350)
ADGRG5	EH38E1818990 (+65701), EH38E1818996 (+68663)
ADGRG6	EH38E2510014 (-127037), EH38E2510059 (-43467), EH38E2510070 (-26045), EH38E2510081 (-4771), EH38E2510082 (-4502), EH38E2510084 (-1431), EH38E2510178 (+75449), EH38E2510240 (+176345), EH38E2510251 (+236144), EH38E2510252 (+238778), EH38E2510253 (+240981), EH38E2510257 (+243395), EH38E2510264 (+260795), EH38E2510285 (+333400), EH38E2510294 (+347663), EH38E2510295 (+348124), EH38E2510298 (+356189), …
ADGRG7	EH38E2221929 (-79271), EH38E2221935 (-74725), EH38E2221968 (-28059), EH38E2221969 (-27721), EH38E2221971 (-25648), EH38E2221972 (-25055), EH38E2221973 (-24586), EH38E2221977 (-18387), EH38E2221981 (-7441), EH38E2221982 (-6968), EH38E2222010 (+31941), EH38E2222011 (+32211), EH38E2222020 (+44315), EH38E2222024 (+73053), EH38E2222026 (+73713), EH38E2222029 (+86901), EH38E2222030 (+87738), EH38E22220…
ADGRL1	EH38E1941222 (-160575), EH38E1941213 (-148426), EH38E1941206 (-137763), EH38E1941194 (-104044), EH38E1941185 (-82743), EH38E1941184 (-77927), EH38E1941183 (-68805), EH38E1941182 (-68540), EH38E1941173 (-50042), EH38E1941163 (-31029), EH38E1941120 (+28209)
ADGRL2	EH38E1361588 (-888287), EH38E1361590 (-879703), EH38E1361619 (-766670), EH38E1361634 (-701408), EH38E1361635 (-700960), EH38E1361637 (-672756), EH38E1361638 (-671982), EH38E1361639 (-671652), EH38E1361641 (-670570), EH38E1361655 (-645268), EH38E1361674 (-506532), EH38E1361685 (-455550), EH38E1361707 (-392115), EH38E1361720 (-380534), EH38E1361725 (-344041), EH38E1361738 (-298296), EH38E1361743 (-…
ADGRL3	EH38E2299610 (-979302), EH38E2299616 (-887633), EH38E2299617 (-887313), EH38E2299630 (-812336), EH38E2299631 (-805575), EH38E2299643 (-701175), EH38E2299647 (-659795), EH38E2299682 (-477298), EH38E2299687 (-459810), EH38E2299693 (-455272), EH38E2299706 (-406975), EH38E2299707 (-404917), EH38E2299711 (-396254), EH38E2299727 (-329845), EH38E2299728 (-329472), EH38E2299744 (-263301), EH38E2299746 (-…
ADGRL4	EH38E1361467 (-786024), EH38E1361462 (-783662), EH38E1361456 (-735217), EH38E1361449 (-704573), EH38E1361448 (-703836), EH38E1361442 (-696065), EH38E1361441 (-695824), EH38E1361436 (-687980), EH38E1361435 (-687174), EH38E1361425 (-653006), EH38E1361420 (-626956), EH38E1361416 (-597971), EH38E1361415 (-597724), EH38E1361414 (-597339), EH38E1361388 (-487870), EH38E1361387 (-487247), EH38E1361376 (-…
ADGRV1	EH38E2390161 (-15773), EH38E2390162 (-15482), EH38E2390171 (-4225), EH38E2390172 (-3936), EH38E2390186 (+10318), EH38E2390221 (+123646), EH38E2390234 (+188520), EH38E2390235 (+189116), EH38E2390296 (+334773), EH38E2390437 (+551016), EH38E2390450 (+564722), EH38E2390478 (+589335), EH38E2390501 (+618036), EH38E2390520 (+635701), EH38E2390531 (+654118), EH38E2390532 (+655925), EH38E2390544 (+667496)…
ADH1A	EH38E2314991 (+17142), EH38E2314980 (+58530)
ADH1B	EH38E2315013 (-8643), EH38E2315010 (-3158)
ADH1C	EH38E2315053 (-52026), EH38E2315052 (-51718), EH38E2315041 (-37257), EH38E2315040 (-36778), EH38E2315029 (-22771), EH38E2315013 (+22985)
ADH4	EH38E2314963 (-56026), EH38E2314962 (-46143), EH38E2314960 (-44752), EH38E2314954 (-17370), EH38E2314947 (-7887), EH38E2314945 (-5522), EH38E2314944 (-4430), EH38E2314934 (+40250), EH38E2314933 (+40932)
ADH5	EH38E2314934 (-15296), EH38E2314933 (-14614), EH38E2314928 (-3277), EH38E2314924 (-1962), EH38E2314875 (+61233), EH38E2314873 (+63690), EH38E2314870 (+64741), EH38E2314866 (+71577), EH38E2314864 (+74964), EH38E2314863 (+75182)
ADH6	EH38E2314991 (-54640), EH38E2314980 (-13252), EH38E2314963 (+18923), EH38E2314962 (+28806), EH38E2314960 (+30197), EH38E2314954 (+57579), EH38E2314947 (+67062), EH38E2314945 (+69427)
ADH7	EH38E2315106 (-101973), EH38E2315096 (-72852), EH38E2315077 (-22739), EH38E2315076 (-22369), EH38E2315053 (+30081), EH38E2315052 (+30389), EH38E2315041 (+44850), EH38E2315040 (+45329), EH38E2315029 (+59336)
ADHFE1	EH38E2637114 (+3840), EH38E2637163 (+45330), EH38E2637178 (+58455), EH38E2637222 (+95080), EH38E2637249 (+115321), EH38E2637250 (+115610)
ADI1	EH38E1968519 (-17138), EH38E1968518 (-16739), EH38E1968515 (-14195), EH38E1968512 (-12429), EH38E1968505 (-4040), EH38E1968494 (+6512), EH38E1968491 (+13700), EH38E1968490 (+13969), EH38E1968486 (+24576), EH38E1968479 (+29454), EH38E1968475 (+32000), EH38E1968474 (+32280), EH38E1968465 (+43148), EH38E1968462 (+46950), EH38E1968436 (+67396), EH38E1968427 (+72385), EH38E1968426 (+72698)
ADIG	EH38E2111678 (-70119)
ADIPOQ	EH38E2266138 (-27022), EH38E2266192 (+53472), EH38E2266194 (+54461), EH38E2266196 (+58786)
ADIPOR1	EH38E1413042 (+22474)
ADIPOR2	EH38E1586407 (+11912), EH38E1586414 (+20037), EH38E1586415 (+20917), EH38E1586417 (+21947), EH38E1586419 (+23248), EH38E1586437 (+49722), EH38E1586456 (+77045), EH38E1586484 (+103923), EH38E1586499 (+113654), EH38E1586504 (+116203)
ADIRF	EH38E1485628 (-2390), EH38E1485629 (-1955), EH38E1485648 (+5378)
ADK	EH38E1478858 (+16375), EH38E1478873 (+28167), EH38E1478894 (+55684), EH38E1478897 (+57107), EH38E1478911 (+87073), EH38E1478917 (+104178), EH38E1478926 (+124817), EH38E1478928 (+130378), EH38E1478936 (+138791), EH38E1478937 (+139119), EH38E1478942 (+142138), EH38E1478960 (+177405), EH38E1478965 (+183181), EH38E1479006 (+303667), EH38E1479038 (+391037), EH38E1479041 (+393052), EH38E1479050 (+40746…
ADM	EH38E1519845 (+9810), EH38E1519851 (+14015), EH38E1519877 (+43762), EH38E1519878 (+43968), EH38E1519881 (+44945), EH38E1519890 (+50389), EH38E1519898 (+63053), EH38E1519920 (+83213), EH38E1519972 (+131332), EH38E1519973 (+131814), EH38E1519976 (+135404)
ADNP	EH38E2120375 (+9237), EH38E2120335 (+59437), EH38E2120334 (+59861), EH38E2120330 (+62399), EH38E2120298 (+108694), EH38E2120297 (+109033), EH38E2120276 (+120889)
ADNP2	EH38E1929702 (-6720), EH38E1929703 (-5614), EH38E1929723 (+6252), EH38E1929725 (+10243), EH38E1929726 (+15286), EH38E1929739 (+38883), EH38E1929758 (+66174), EH38E1929759 (+66600), EH38E1929786 (+96665)
ADO	EH38E1472350 (-382716), EH38E1472351 (-382474), EH38E1472355 (-378042), EH38E1472369 (-360752), EH38E1472375 (-348103), EH38E1472376 (-347742), EH38E1472377 (-347472), EH38E1472404 (-275256), EH38E1472418 (-245171), EH38E1472431 (-224245), EH38E1472432 (-223300), EH38E1472443 (-212357), EH38E1472459 (-186573), EH38E1472496 (-154687), EH38E1472500 (-152118), EH38E1472504 (-147619), EH38E1472541 (-…
ADORA1	EH38E1413198 (-26340), EH38E1413201 (-23039), EH38E1413259 (+27435), EH38E1413260 (+27720), EH38E1413264 (+32076)
ADORA2A	EH38E2153353 (-149520), EH38E2153401 (-93229), EH38E2153402 (-92788), EH38E2153436 (-39583), EH38E2153437 (-39231), EH38E2153540 (+31369), EH38E2153542 (+33641)
ADORA2B	EH38E1849006 (-56834), EH38E1849029 (-29950), EH38E1849035 (-26468), EH38E1849047 (-2946), EH38E1849048 (-2635), EH38E1849049 (-2333)
ADORA3	EH38E1376476 (-96513), EH38E1376475 (-96163), EH38E1376474 (-94959), EH38E1376472 (-92946), EH38E1376450 (-67095), EH38E1376438 (-49623), EH38E1376433 (-37615)
ADPGK	EH38E1776561 (-182107), EH38E1776547 (-139727), EH38E1776534 (-106001), EH38E1776529 (-89597), EH38E1776526 (-88474), EH38E1776525 (-86809), EH38E1776520 (-79339), EH38E1776510 (-56533), EH38E1776501 (-43683), EH38E1776474 (-1719), EH38E1776465 (+1941), EH38E1776457 (+22716)
ADPRH	EH38E2230750 (-5903), EH38E2230751 (-4511), EH38E2230752 (-4112), EH38E2230754 (-1238), EH38E2230755 (-367), EH38E2230766 (+9049), EH38E2230767 (+10011), EH38E2230769 (+11622)
ADPRHL1	EH38E1699977 (+2067), EH38E1699976 (+2498), EH38E1699975 (+2970), EH38E1699900 (+55481), EH38E1699899 (+55822), EH38E1699898 (+56907), EH38E1699897 (+57168), EH38E1699893 (+62195), EH38E1699892 (+62601), EH38E1699885 (+76464)
ADPRM	EH38E1846805 (+5183), EH38E1846813 (+27872)
ADRA1A	EH38E2619439 (-367620), EH38E2619433 (-357077), EH38E2619413 (-324329), EH38E2619412 (-324027), EH38E2619405 (-318137), EH38E2619398 (-300680), EH38E2619396 (-293916), EH38E2619395 (-293528), EH38E2619394 (-282092), EH38E2619378 (-227476), EH38E2619376 (-224351), EH38E2619375 (-223993), EH38E2619337 (-140400), EH38E2619319 (-85450), EH38E2619318 (-85083), EH38E2619315 (-58822), EH38E2619311 (-490…
ADRA1B	EH38E2426043 (-579238), EH38E2426044 (-578709), EH38E2426053 (-572482), EH38E2426057 (-566122), EH38E2426067 (-523383), EH38E2426078 (-505206), EH38E2426085 (-500850), EH38E2426087 (-497931), EH38E2426088 (-496654), EH38E2426108 (-467282), EH38E2426112 (-464786), EH38E2426114 (-463511), EH38E2426141 (-421195), EH38E2426142 (-419737), EH38E2426179 (-367747), EH38E2426195 (-333055), EH38E2426208 (-…
ADRA1D	EH38E2094388 (-424772), EH38E2094382 (-417145), EH38E2094381 (-416712), EH38E2094369 (-384857), EH38E2094368 (-384535), EH38E2094367 (-383997), EH38E2094338 (-332982), EH38E2094331 (-320145), EH38E2094330 (-318286), EH38E2094329 (-314637), EH38E2094303 (-259883), EH38E2094286 (-234698), EH38E2094267 (-213906), EH38E2094266 (-210197), EH38E2094262 (-207107), EH38E2094261 (-206704), EH38E2094257 (-…
ADRA2A	EH38E1499507 (+49129), EH38E1499527 (+103747), EH38E1499544 (+169916), EH38E1499547 (+179379), EH38E1499559 (+220380), EH38E1499560 (+220572), EH38E1499561 (+220916), EH38E1499562 (+221144), EH38E1499575 (+271181), EH38E1499581 (+299913), EH38E1499582 (+302520), EH38E1499593 (+353291), EH38E1499595 (+358960), EH38E1499606 (+404233), EH38E1499609 (+429316), EH38E1499610 (+429682), EH38E1499613 (+4…
ADRA2B	EH38E2016380 (-20086)
ADRA2C	EH38E2276580 (-219093), EH38E2276582 (-210540), EH38E2276584 (-209169), EH38E2276597 (-175724), EH38E2276611 (-131181), EH38E2276612 (-130810), EH38E2276627 (-110561), EH38E2276628 (-110224), EH38E2276636 (-105810), EH38E2276670 (-53807), EH38E2276753 (+53036), EH38E2276765 (+64652), EH38E2276766 (+64881), EH38E2276780 (+85679), EH38E2276784 (+94168), EH38E2276794 (+113443), EH38E2276797 (+127334…
ADRB1	EH38E1501160 (-176973), EH38E1501181 (-145859), EH38E1501222 (-90233), EH38E1501223 (-89864), EH38E1501227 (-85633), EH38E1501228 (-85198), EH38E1501242 (-67599), EH38E1501249 (-60667), EH38E1501250 (-60283), EH38E1501251 (-59328), EH38E1501254 (-56671), EH38E1501269 (-36076), EH38E1501287 (-14163), EH38E1501324 (+17300), EH38E1501344 (+38846), EH38E1501345 (+39172), EH38E1501352 (+51764), EH38E1…
ADRB2	EH38E2419196 (-148906), EH38E2419197 (-145243), EH38E2419205 (-138336), EH38E2419230 (-90538), EH38E2419264 (-36431), EH38E2419284 (-17951), EH38E2419367 (+36657), EH38E2419383 (+61627), EH38E2419384 (+61857), EH38E2419420 (+112220), EH38E2419421 (+112787), EH38E2419426 (+116805), EH38E2419441 (+138618), EH38E2419447 (+143200), EH38E2419477 (+163262), EH38E2419494 (+177991), EH38E2419495 (+178291…
ADRB3	EH38E2625126 (-57920), EH38E2625120 (-46411), EH38E2625119 (-45988), EH38E2625116 (-33135), EH38E2625115 (-30340), EH38E2625107 (-6425), EH38E2625086 (+8804), EH38E2625085 (+16753)
ADRM1	EH38E2127956 (+50836)
ADSL	EH38E2165332 (-131039), EH38E2165333 (-130661), EH38E2165348 (-114374)
ADSS	EH38E1438521 (-2988), EH38E1438520 (-2470), EH38E1438519 (-1549), EH38E1438481 (+37377), EH38E1438467 (+58280), EH38E1438466 (+60168), EH38E1438460 (+70096), EH38E1438454 (+82399), EH38E1438436 (+101028), EH38E1438435 (+101421), EH38E1438434 (+101929), EH38E1438433 (+102313), EH38E1438432 (+102652), EH38E1438431 (+102905), EH38E1438418 (+121959), EH38E1438409 (+126953), EH38E1438405 (+129690), EH…
ADTRP	EH38E2446337 (-192564), EH38E2446329 (-185179), EH38E2446321 (-164491), EH38E2446316 (-155358), EH38E2446300 (-139276), EH38E2446292 (-129792), EH38E2446264 (-72784), EH38E2446252 (-55237), EH38E2446245 (-43722), EH38E2446226 (-26643), EH38E2446225 (-26006), EH38E2446209 (-9475), EH38E2446208 (-9122), EH38E2446201 (-1404), EH38E2446190 (+7141), EH38E2446169 (+18752), EH38E2446132 (+52431), EH38E2…
AEBP1	EH38E2552915 (-15322), EH38E2552916 (-14939), EH38E2552919 (-11060), EH38E2552926 (-6075)
AEBP2	EH38E1596840 (-254210), EH38E1596841 (-253989), EH38E1596850 (-247960), EH38E1596881 (-215857), EH38E1596883 (-212272), EH38E1596884 (-211933), EH38E1596912 (-175800), EH38E1596958 (-51356), EH38E1596972 (-35212), EH38E1596973 (-34529), EH38E1596985 (-16315), EH38E1596986 (-12136), EH38E1596987 (-11244), EH38E1596996 (-3661), EH38E1596998 (-2601), EH38E1597018 (+11721), EH38E1597042 (+49711), EH3…
AEN	EH38E1786021 (-58031), EH38E1786030 (-47026), EH38E1786054 (-3316), EH38E1786061 (+1080), EH38E1786062 (+1333)
AES	EH38E1932967 (-10277)
AFAP1	EH38E2279769 (-196804), EH38E2279761 (-188762), EH38E2279760 (-188366), EH38E2279752 (-180773), EH38E2279747 (-176187), EH38E2279737 (-168486), EH38E2279689 (-124239), EH38E2279686 (-120090), EH38E2279678 (-111925), EH38E2279675 (-109670), EH38E2279673 (-107164), EH38E2279626 (-40304), EH38E2279625 (-39735), EH38E2279617 (-33996), EH38E2279595 (-21051), EH38E2279592 (-19315), EH38E2279591 (-18624…
AFAP1L1	EH38E2419614 (-120401), EH38E2419638 (-102347), EH38E2419639 (-101407), EH38E2419657 (-86600), EH38E2419660 (-84125), EH38E2419697 (-48510), EH38E2419720 (-7070), EH38E2419761 (+24734), EH38E2419794 (+52908), EH38E2419795 (+53668)
AFAP1L2	EH38E1501791 (-222564), EH38E1501753 (-188818), EH38E1501726 (-147036), EH38E1501722 (-144430), EH38E1501709 (-136743), EH38E1501680 (-113185), EH38E1501676 (-111221), EH38E1501675 (-111032), EH38E1501545 (+34098), EH38E1501540 (+40203), EH38E1501537 (+41783), EH38E1501536 (+42158), EH38E1501534 (+44342), EH38E1501525 (+51174), EH38E1501486 (+84364), EH38E1501467 (+115800), EH38E1501459 (+132862)…
AFDN	EH38E2524911 (-432911), EH38E2524915 (-429160), EH38E2524926 (-406534), EH38E2524960 (-354584), EH38E2524970 (-346161), EH38E2524971 (-345880), EH38E2524972 (-344635), EH38E2524975 (-336250), EH38E2524980 (-333088), EH38E2524984 (-329053), EH38E2524995 (-313623), EH38E2525000 (-294905), EH38E2525029 (-262045), EH38E2525038 (-252350), EH38E2525050 (-178883), EH38E2525056 (-168266), EH38E2525064 (-…
AFF1	EH38E2310265 (-40346), EH38E2310270 (-32924), EH38E2310272 (-31044), EH38E2310273 (-30706), EH38E2310276 (-26114), EH38E2310279 (-24970), EH38E2310284 (-17138), EH38E2310285 (-16160), EH38E2310287 (-14899), EH38E2310290 (-12423), EH38E2310291 (-9993), EH38E2310293 (-8326), EH38E2310296 (-6903), EH38E2310313 (+5359), EH38E2310314 (+6229), EH38E2310357 (+47934), EH38E2310403 (+85121), EH38E2310461 …
AFF2	EH38E2772181 (-128882), EH38E2772182 (-127516), EH38E2772184 (-120275), EH38E2772185 (-119778), EH38E2772309 (+134555), EH38E2772375 (+372452), EH38E2772397 (+448135), EH38E2772417 (+574000), EH38E2772439 (+755957), EH38E2772473 (+952632), EH38E2772489 (+991420)
AFF3	EH38E2019011 (-187398), EH38E2019000 (-179837), EH38E2018994 (-173144), EH38E2018993 (-170790), EH38E2018991 (-166909), EH38E2018986 (-161813), EH38E2018978 (-150912), EH38E2018974 (-144752), EH38E2018954 (-130226), EH38E2018948 (-125131), EH38E2018929 (-95863), EH38E2018918 (-87355), EH38E2018908 (-72182), EH38E2018864 (-5058), EH38E2018863 (-4708), EH38E2018837 (+32825), EH38E2018810 (+51903), …
AFF4	EH38E2408984 (-30646), EH38E2408981 (-16096), EH38E2408979 (-8691), EH38E2408978 (-8364), EH38E2408977 (-8037), EH38E2408956 (+22148), EH38E2408952 (+34945), EH38E2408951 (+35237), EH38E2408946 (+47744)
AFG1L	EH38E2492014 (-18696), EH38E2492027 (+7722), EH38E2492030 (+17892), EH38E2492031 (+18228), EH38E2492034 (+28028), EH38E2492036 (+29323), EH38E2492037 (+35679), EH38E2492038 (+36101), EH38E2492051 (+66195), EH38E2492052 (+66508), EH38E2492053 (+66783), EH38E2492080 (+148068), EH38E2492081 (+148415), EH38E2492091 (+158056), EH38E2492093 (+159687), EH38E2492113 (+203199), EH38E2492120 (+224276)
AFG3L2	EH38E1901131 (+3435), EH38E1901095 (+40867), EH38E1901092 (+42136), EH38E1901087 (+46031), EH38E1901086 (+46350)
AFM	EH38E2303267 (+92243), EH38E2303283 (+109040)
AFMID	EH38E1888836 (+10004), EH38E1888837 (+10227)
AFTPH	EH38E2003839 (-54863), EH38E2003851 (-44378), EH38E2003865 (-31839), EH38E2003866 (-30286), EH38E2003867 (-25144), EH38E2003871 (-9051), EH38E2003922 (+70513)
AGA	EH38E2346572 (-981092), EH38E2346567 (-953496), EH38E2346563 (-914416), EH38E2346562 (-898197), EH38E2346554 (-854356), EH38E2346553 (-851293), EH38E2346551 (-838063), EH38E2346548 (-833359), EH38E2346545 (-784097), EH38E2346541 (-756420), EH38E2346537 (-743233), EH38E2346528 (-706118), EH38E2346525 (-700425), EH38E2346524 (-696460), EH38E2346521 (-644002), EH38E2346514 (-614673), EH38E2346510 (-…
AGAP1	EH38E2085469 (-510505), EH38E2085470 (-510159), EH38E2085482 (-499383), EH38E2085508 (-483589), EH38E2085551 (-442231), EH38E2085585 (-394768), EH38E2085587 (-388692), EH38E2085588 (-388177), EH38E2085595 (-367413), EH38E2085622 (-322429), EH38E2085623 (-322142), EH38E2085631 (-292053), EH38E2085659 (-228598), EH38E2085670 (-207349), EH38E2085679 (-198053), EH38E2085688 (-181294), EH38E2085690 (-…
AGAP3	EH38E2601204 (+10886), EH38E2601213 (+22835), EH38E2601274 (+71067), EH38E2601275 (+71391)
AGAP5	EH38E1478414 (-7898)
AGAP9	EH38E1466046 (-706864), EH38E1466045 (-703833), EH38E1466044 (-702104), EH38E1466033 (-676195), EH38E1466022 (-666537), EH38E1466007 (-252354), EH38E1466006 (-244622)
AGBL1	EH38E1784908 (-343051), EH38E1784919 (-318442), EH38E1784920 (-317818), EH38E1784925 (-315403), EH38E1784926 (-314625), EH38E1784931 (-306504), EH38E1784932 (-306220), EH38E1784934 (-304843), EH38E1784948 (-272046), EH38E1784989 (-200379), EH38E1784990 (-199950), EH38E1785014 (-142310), EH38E1785024 (-107293), EH38E1785029 (-102155), EH38E1785047 (-67106), EH38E1785064 (-20860), EH38E1785065 (-20…
AGBL3	EH38E2593088 (-181457), EH38E2593113 (-154459), EH38E2593134 (-131467), EH38E2593187 (-84978), EH38E2593188 (-84674), EH38E2593190 (-82933), EH38E2593209 (-60581), EH38E2593214 (-53495), EH38E2593247 (-12357), EH38E2593248 (-11362), EH38E2593264 (+9040), EH38E2593265 (+9795), EH38E2593266 (+11134), EH38E2593268 (+15102), EH38E2593271 (+87805), EH38E2593274 (+91350)
AGBL4	EH38E1346292 (-4117), EH38E1346282 (+168931), EH38E1346275 (+221725), EH38E1346259 (+393557), EH38E1346258 (+400858), EH38E1346256 (+438379), EH38E1346243 (+575485), EH38E1346231 (+676901), EH38E1346228 (+683133), EH38E1346221 (+696840), EH38E1346220 (+702953), EH38E1346219 (+703245), EH38E1346218 (+704237), EH38E1346215 (+715808), EH38E1346209 (+730691)
AGBL5	EH38E1982467 (-9734), EH38E1982468 (-9392)
AGFG1	EH38E2080569 (-87303), EH38E2080570 (-87088), EH38E2080587 (-76524), EH38E2080594 (-70391), EH38E2080595 (-70150), EH38E2080611 (-57162), EH38E2080616 (-51856), EH38E2080617 (-51546), EH38E2080628 (-28079), EH38E2080629 (-27793), EH38E2080698 (+38137)
AGFG2	EH38E2575673 (-29738)
AGGF1	EH38E2384132 (-39558), EH38E2384147 (-917), EH38E2384148 (-440), EH38E2384162 (+35946)
AGK	EH38E2596755 (-436699), EH38E2596758 (-432256), EH38E2596769 (-400496), EH38E2596782 (-385483), EH38E2596792 (-355259), EH38E2596801 (-346896), EH38E2596802 (-344580), EH38E2596832 (-287505), EH38E2596853 (-259480), EH38E2596901 (-191216), EH38E2596917 (-179827), EH38E2596959 (-108202), EH38E2597017 (+26429), EH38E2597018 (+28783), EH38E2597066 (+121121), EH38E2597067 (+121867), EH38E2597069 (+12…
AGL	EH38E1371357 (-76518), EH38E1371366 (-60377), EH38E1371367 (-56450), EH38E1371368 (-48842), EH38E1371382 (-14065), EH38E1371387 (-5097), EH38E1371403 (+12238), EH38E1371412 (+79617), EH38E1371415 (+85262), EH38E1371417 (+92963), EH38E1371418 (+93248), EH38E1371419 (+93913), EH38E1371420 (+94214), EH38E1371422 (+100199), EH38E1371427 (+109020), EH38E1371429 (+112683), EH38E1371430 (+112922)
AGMAT	EH38E1321680 (-24704), EH38E1321668 (-11894)
AGMO	EH38E2535863 (-74875), EH38E2535845 (-38470), EH38E2535772 (+132249), EH38E2535762 (+165442), EH38E2535696 (+363200), EH38E2535677 (+430165), EH38E2535671 (+435050), EH38E2535652 (+493506), EH38E2535650 (+507483), EH38E2535649 (+507705), EH38E2535646 (+515977), EH38E2535634 (+549432), EH38E2535633 (+549701), EH38E2535630 (+554312), EH38E2535623 (+572581), EH38E2535622 (+572860)
AGO1	EH38E1337054 (-48783), EH38E1337062 (-37302), EH38E1337080 (-16008), EH38E1337081 (-13487)
AGO2	EH38E2673356 (-337647), EH38E2673342 (-320045), EH38E2673341 (-319746), EH38E2673336 (-314963), EH38E2673335 (-314246), EH38E2673334 (-313747), EH38E2673326 (-302748), EH38E2673304 (-263622), EH38E2673266 (-200619), EH38E2673231 (-156657), EH38E2673230 (-156359), EH38E2673213 (-138289), EH38E2673196 (-112907), EH38E2673154 (-61753), EH38E2673025 (+69458)
AGO3	EH38E1337145 (+52130), EH38E1337150 (+83873), EH38E1337151 (+84949), EH38E1337152 (+92216), EH38E1337153 (+92495)
AGO4	EH38E1337032 (-28287), EH38E1337034 (-12697), EH38E1337054 (+26254), EH38E1337062 (+37735), EH38E1337080 (+59029), EH38E1337081 (+61550)
AGPAT2	EH38E2737040 (-16224), EH38E2737039 (-16032), EH38E2737036 (-14428), EH38E2737034 (-13700), EH38E2737020 (-5855)
AGPAT3	EH38E2145671 (-112298), EH38E2145673 (-110073), EH38E2145674 (-109673), EH38E2145696 (-74094), EH38E2145697 (-70966), EH38E2145698 (-70473), EH38E2145705 (-65474), EH38E2145706 (-64880), EH38E2145740 (-34792), EH38E2145749 (-22353), EH38E2145768 (-7504), EH38E2145770 (-6690), EH38E2145773 (-4553), EH38E2145774 (-3316), EH38E2145777 (-1374), EH38E2145779 (-520), EH38E2145780 (-301), EH38E2145803 (…
AGPAT4	EH38E2522180 (-913306), EH38E2522178 (-910585), EH38E2522168 (-880141), EH38E2522157 (-849902), EH38E2522156 (-845481), EH38E2522147 (-796759), EH38E2522145 (-794565), EH38E2522138 (-782980), EH38E2522115 (-703067), EH38E2522098 (-660478), EH38E2522074 (-598522), EH38E2522044 (-548311), EH38E2522041 (-536137), EH38E2522040 (-533658), EH38E2522039 (-529282), EH38E2522031 (-500236), EH38E2522013 (-…
AGPAT5	EH38E2608077 (-132604), EH38E2608119 (-97260), EH38E2608122 (-91426), EH38E2608125 (-85673), EH38E2608148 (-60052), EH38E2608149 (-59591), EH38E2608150 (-59169), EH38E2608151 (-58879), EH38E2608152 (-57023), EH38E2608155 (-47637), EH38E2608159 (-42912), EH38E2608160 (-42569), EH38E2608189 (+3377), EH38E2608202 (+23585), EH38E2608229 (+59161), EH38E2608239 (+69584), EH38E2608261 (+109562)
AGPS	EH38E2054988 (-56409), EH38E2054989 (-54888), EH38E2054990 (-54311), EH38E2055008 (-29141), EH38E2055009 (-14238), EH38E2055031 (+12636), EH38E2055043 (+38916), EH38E2055052 (+74347), EH38E2055054 (+81886), EH38E2055066 (+127253), EH38E2055067 (+127546), EH38E2055087 (+153755)
AGR2	EH38E2536559 (-46900), EH38E2536542 (-31588), EH38E2536491 (+31021), EH38E2536481 (+45694)
AGR3	EH38E2536781 (-286171), EH38E2536774 (-271800), EH38E2536773 (-270936), EH38E2536753 (-252732), EH38E2536750 (-250186), EH38E2536738 (-239511), EH38E2536725 (-208980), EH38E2536712 (-181212), EH38E2536693 (-163092), EH38E2536692 (-162833), EH38E2536691 (-162586), EH38E2536682 (-157590), EH38E2536673 (-145950), EH38E2536661 (-126098), EH38E2536657 (-111713), EH38E2536597 (-39440), EH38E2536592 (-3…
AGRN	EH38E1310374 (-2563), EH38E1310375 (-2152), EH38E1310376 (-1694), EH38E1310428 (+42562), EH38E1310432 (+45356)
AGRP	EH38E1823021 (-32213), EH38E1823019 (-31312), EH38E1823018 (-30753), EH38E1823012 (-20784), EH38E1823005 (-6744), EH38E1823001 (-5244), EH38E1822999 (-3162)
AGT	EH38E1430921 (-26100), EH38E1430919 (-16866), EH38E1430913 (-6195), EH38E1430886 (+17860), EH38E1430875 (+30906)
AGTPBP1	EH38E2703058 (-158664), EH38E2703055 (-156009), EH38E2703054 (-142804), EH38E2703052 (-140480), EH38E2703051 (-139758), EH38E2703050 (-139187), EH38E2703049 (-138782), EH38E2703048 (-137210), EH38E2703039 (-122018), EH38E2703016 (-4074), EH38E2703014 (-2664), EH38E2702995 (+11927), EH38E2702933 (+209046), EH38E2702927 (+216524), EH38E2702925 (+218629), EH38E2702916 (+226752), EH38E2702910 (+23320…
AGTR1	EH38E2246400 (-973520), EH38E2246419 (-891331), EH38E2246430 (-832707), EH38E2246432 (-829120), EH38E2246457 (-786736), EH38E2246458 (-786457), EH38E2246467 (-767533), EH38E2246477 (-705945), EH38E2246484 (-687714), EH38E2246537 (-601918), EH38E2246562 (-517766), EH38E2246566 (-500247), EH38E2246568 (-496562), EH38E2246574 (-473758), EH38E2246583 (-449349), EH38E2246586 (-420547), EH38E2246587 (-…
AGTR2	EH38E2765371 (-491101), EH38E2765374 (-488368), EH38E2765376 (-482915), EH38E2765377 (-480590), EH38E2765381 (-477041), EH38E2765382 (-476695), EH38E2765404 (-231403), EH38E2765405 (-230747), EH38E2765437 (-160209), EH38E2765438 (-159690), EH38E2765460 (+75766), EH38E2765474 (+114911), EH38E2765476 (+119353), EH38E2765477 (+119807)
AGTRAP	EH38E1319052 (-3360), EH38E1319053 (-2773), EH38E1319054 (-478), EH38E1319076 (+17787), EH38E1319084 (+45314)
AGXT	EH38E2090165 (-24370), EH38E2090166 (-21047), EH38E2090167 (-19024), EH38E2090169 (-16594), EH38E2090174 (-10354), EH38E2090176 (-5465), EH38E2090177 (-5222), EH38E2090181 (-46), EH38E2090209 (+30529), EH38E2090221 (+43631), EH38E2090255 (+78478), EH38E2090260 (+85699)
AGXT2	EH38E2365426 (-176153), EH38E2365425 (-175924), EH38E2365415 (-167095), EH38E2365414 (-166735), EH38E2365390 (-148624), EH38E2365383 (-142050), EH38E2365373 (-132157), EH38E2365358 (-112805), EH38E2365355 (-110720), EH38E2365348 (-92929), EH38E2365340 (-85303), EH38E2365278 (+31696)
AHCTF1	EH38E1440221 (-75379), EH38E1440214 (-40117), EH38E1440212 (-32454), EH38E1440165 (+55926), EH38E1440137 (+117883), EH38E1440084 (+177343), EH38E1440083 (+179034), EH38E1440080 (+182282), EH38E1440077 (+185740), EH38E1440068 (+202207)
AHCY	EH38E2108369 (-47056), EH38E2108364 (-42001), EH38E2108361 (-40695), EH38E2108360 (-40414), EH38E2108358 (-36786), EH38E2108353 (-32537), EH38E2108348 (-28728), EH38E2108344 (-20480), EH38E2108343 (-19851), EH38E2108340 (-17950), EH38E2108338 (-17102), EH38E2108311 (+7193), EH38E2108306 (+21148), EH38E2108303 (+31209), EH38E2108290 (+47542), EH38E2108288 (+50776), EH38E2108279 (+63032), EH38E2108…
AHCYL1	EH38E1375306 (-30296), EH38E1375316 (-15108)
AHCYL2	EH38E2589523 (+7781), EH38E2589543 (+46909), EH38E2589544 (+54959), EH38E2589567 (+116055), EH38E2589600 (+165579)
AHI1	EH38E2506077 (-330471), EH38E2506060 (-304226), EH38E2506059 (-301797), EH38E2506037 (-225158), EH38E2506018 (-183689), EH38E2506003 (-147144), EH38E2505985 (-85994), EH38E2505984 (-85698), EH38E2505937 (+21913), EH38E2505932 (+32900), EH38E2505876 (+169412), EH38E2505875 (+170294), EH38E2505853 (+206319), EH38E2505828 (+235186), EH38E2505827 (+235485), EH38E2505821 (+242431), EH38E2505808 (+2582…
AHNAK	EH38E1542680 (-15026), EH38E1542504 (+116290)
AHNAK2	EH38E1746360 (-37770), EH38E1746359 (-37131), EH38E1746344 (-25885)
AHR	EH38E2536578 (-405843), EH38E2536590 (-383029), EH38E2536591 (-382319), EH38E2536592 (-381811), EH38E2536597 (-377195), EH38E2536657 (-304922), EH38E2536661 (-290537), EH38E2536673 (-270685), EH38E2536682 (-259045), EH38E2536691 (-254049), EH38E2536692 (-253802), EH38E2536693 (-253543), EH38E2536712 (-235423), EH38E2536725 (-207655), EH38E2536738 (-177124), EH38E2536750 (-166449), EH38E2536753 (-…
AHRR	EH38E2351891 (+33790), EH38E2351900 (+41913), EH38E2351901 (+42397), EH38E2351911 (+56283), EH38E2351912 (+56668), EH38E2351924 (+67225), EH38E2351948 (+76720), EH38E2351949 (+76961), EH38E2351952 (+82469), EH38E2351990 (+110982)
AHSA2	EH38E2001793 (-20105), EH38E2001834 (+30623), EH38E2001854 (+67360), EH38E2001865 (+89417), EH38E2001866 (+89749), EH38E2001875 (+100448), EH38E2001879 (+110681), EH38E2001880 (+111006), EH38E2001886 (+133868), EH38E2001929 (+202925), EH38E2001930 (+203277), EH38E2001938 (+226554), EH38E2001939 (+227065), EH38E2001947 (+243631), EH38E2001973 (+267254), EH38E2001981 (+278715)
AHSG	EH38E2265980 (-21858), EH38E2266001 (-3274)
AHSP	EH38E1812346 (+10520), EH38E1812354 (+135756), EH38E1812355 (+137047), EH38E1812356 (+137386), EH38E1812364 (+173110), EH38E1812365 (+173398)
AICDA	EH38E1591340 (-23614), EH38E1591339 (-23277), EH38E1591338 (-22924), EH38E1591332 (-6772), EH38E1591331 (-6441), EH38E1591330 (-5588), EH38E1591316 (+11738), EH38E1591311 (+21483), EH38E1591305 (+32853), EH38E1591304 (+33231), EH38E1591299 (+40150), EH38E1591298 (+46159), EH38E1591296 (+47564), EH38E1591293 (+50380), EH38E1591292 (+51686)
AIDA	EH38E1425389 (+85123)
AIF1	EH38E2459303 (-4941)
AIFM1	EH38E2768335 (+40523)
AIFM2	EH38E1475645 (-5490), EH38E1475644 (-5235), EH38E1475610 (+31666), EH38E1475602 (+40442), EH38E1475601 (+40661), EH38E1475600 (+41068)
AIG1	EH38E2510581 (-100230), EH38E2510582 (-99798), EH38E2510589 (-57985), EH38E2510608 (-1728), EH38E2510609 (-1466), EH38E2510622 (+3616), EH38E2510623 (+4255), EH38E2510634 (+24396), EH38E2510665 (+79187), EH38E2510686 (+118473), EH38E2510694 (+129125), EH38E2510703 (+138171), EH38E2510714 (+155089), EH38E2510738 (+190607), EH38E2510761 (+228166), EH38E2510785 (+275691), EH38E2510786 (+275961), EH3…
AIM2	EH38E1389620 (-11822), EH38E1389612 (-695), EH38E1389611 (-331), EH38E1389604 (+8530), EH38E1389601 (+20331), EH38E1389600 (+20685), EH38E1389599 (+20920), EH38E1389576 (+64221)
AIMP1	EH38E2317766 (-392801), EH38E2317779 (-369520), EH38E2317785 (-359738), EH38E2317805 (-327613), EH38E2317858 (-236703), EH38E2317860 (-226100), EH38E2317868 (-206357), EH38E2317869 (-204885), EH38E2317892 (-120739), EH38E2317896 (-108330), EH38E2317898 (-107255), EH38E2317910 (-67841), EH38E2317932 (-28935), EH38E2317940 (-16516), EH38E2317944 (-12739), EH38E2317946 (-11638)
AIP	EH38E1547164 (-6084), EH38E1547172 (+2136), EH38E1547173 (+3062), EH38E1547174 (+3472)
AIPL1	EH38E1843573 (-2489), EH38E1843562 (+14730), EH38E1843540 (+60721), EH38E1843533 (+73701), EH38E1843522 (+115888), EH38E1843521 (+128201), EH38E1843515 (+148767), EH38E1843506 (+179064), EH38E1843471 (+264624), EH38E1843469 (+268527), EH38E1843468 (+269227), EH38E1843467 (+271023), EH38E1843419 (+352701)
AIRE	EH38E2145961 (-18116), EH38E2145962 (-17865), EH38E2145966 (-2518)
AJAP1	EH38E1313141 (-746367), EH38E1313142 (-745749), EH38E1313150 (-737265), EH38E1313151 (-733078), EH38E1313152 (-732621), EH38E1313155 (-730744), EH38E1313165 (-722373), EH38E1313176 (-685889), EH38E1313178 (-678986), EH38E1313183 (-668011), EH38E1313194 (-647907), EH38E1313195 (-647235), EH38E1313203 (-631216), EH38E1313208 (-625431), EH38E1313213 (-609912), EH38E1313214 (-609302), EH38E1313231 (-…
AK1	EH38E2728939 (-19281), EH38E2728938 (-18756)
AK2	EH38E1335632 (-23804), EH38E1335630 (-20295), EH38E1335628 (-18915), EH38E1335627 (-18383), EH38E1335626 (-13709), EH38E1335623 (-11617), EH38E1335622 (-11095), EH38E1335620 (-8979), EH38E1335619 (-8436), EH38E1335618 (-7201), EH38E1335617 (-6914), EH38E1335614 (-3057)
AK3	EH38E2679334 (+51442)
AK4	EH38E1355489 (-171883), EH38E1355515 (-137692), EH38E1355518 (-126866), EH38E1355523 (-119905), EH38E1355528 (-108096), EH38E1355536 (-97694), EH38E1355575 (-56285), EH38E1355605 (+12532), EH38E1355606 (+15573), EH38E1355633 (+46425), EH38E1355634 (+47060), EH38E1355637 (+49284), EH38E1355650 (+65989), EH38E1355664 (+84746), EH38E1355665 (+84964), EH38E1355671 (+97682), EH38E1355704 (+130031), EH…
AK5	EH38E1360405 (+18713), EH38E1360415 (+37240), EH38E1360419 (+47056), EH38E1360420 (+51168), EH38E1360457 (+109161), EH38E1360471 (+123366), EH38E1360494 (+149523), EH38E1360495 (+150002), EH38E1360502 (+156442), EH38E1360507 (+176393), EH38E1360513 (+182167), EH38E1360520 (+187841), EH38E1360534 (+211138), EH38E1360554 (+249998), EH38E1360562 (+256812), EH38E1360563 (+257138), EH38E1360621 (+3731…
AK7	EH38E1739824 (+8596), EH38E1739825 (+11504), EH38E1739834 (+29797), EH38E1739839 (+35281)
AK9	EH38E2493029 (+3618), EH38E2493028 (+3901), EH38E2493027 (+4446), EH38E2492995 (+176991), EH38E2492994 (+177400), EH38E2492982 (+186323), EH38E2492981 (+187430), EH38E2492980 (+188766)
AKAIN1	EH38E1896777 (-78564), EH38E1896776 (-60191), EH38E1896772 (-47690), EH38E1896763 (-38917), EH38E1896736 (+35186), EH38E1896728 (+51191), EH38E1896720 (+93012), EH38E1896719 (+93619), EH38E1896717 (+100168), EH38E1896713 (+105617), EH38E1896706 (+137842), EH38E1896705 (+138192), EH38E1896704 (+138585), EH38E1896697 (+174005), EH38E1896687 (+290452), EH38E1896685 (+308378), EH38E1896677 (+342665),…
AKAP1	EH38E1872776 (-75839), EH38E1872777 (-75460), EH38E1872779 (-69444), EH38E1872780 (-69106), EH38E1872781 (-68825), EH38E1872784 (-63957), EH38E1872785 (-53161), EH38E1872804 (-35523), EH38E1872805 (-35190), EH38E1872817 (-15638), EH38E1872879 (+39264), EH38E1872894 (+57425), EH38E1872895 (+57872), EH38E1872916 (+112047), EH38E1872921 (+125334), EH38E1872924 (+127854)
AKAP10	EH38E1851906 (-85954), EH38E1851898 (-55812), EH38E1851878 (-14040), EH38E1851874 (-9636), EH38E1851873 (-9348), EH38E1851869 (-1282), EH38E1851847 (+34049), EH38E1851846 (+34601), EH38E1851810 (+85890), EH38E1851808 (+87848), EH38E1851805 (+95266)
AKAP11	EH38E1671249 (-137848), EH38E1671250 (-137640), EH38E1671257 (-119489), EH38E1671302 (-13239), EH38E1671342 (+33630), EH38E1671367 (+84593), EH38E1671369 (+88349), EH38E1671370 (+92274), EH38E1671371 (+92565), EH38E1671397 (+121854), EH38E1671437 (+213373), EH38E1671475 (+287496), EH38E1671478 (+295998)
AKAP12	EH38E2515204 (-361890), EH38E2515205 (-361274), EH38E2515206 (-361024), EH38E2515290 (-264697), EH38E2515335 (-227480), EH38E2515336 (-227156), EH38E2515337 (-226979), EH38E2515393 (-178902), EH38E2515398 (-174568), EH38E2515454 (-112677), EH38E2515456 (-111320), EH38E2515461 (-103791), EH38E2515486 (-61383), EH38E2515488 (-58997), EH38E2515495 (-43255), EH38E2515499 (-33597), EH38E2515505 (-2638…
AKAP13	EH38E1784195 (-378034), EH38E1784197 (-376633), EH38E1784198 (-376018), EH38E1784222 (-354639), EH38E1784223 (-354295), EH38E1784298 (-238917), EH38E1784299 (-238161), EH38E1784306 (-228681), EH38E1784309 (-215733), EH38E1784310 (-215481), EH38E1784317 (-203585), EH38E1784318 (-203344), EH38E1784330 (-100307), EH38E1784352 (-66365), EH38E1784356 (-62597), EH38E1784357 (-62261), EH38E1784400 (-317…
AKAP14	EH38E2766388 (-9748), EH38E2766389 (-9486), EH38E2766392 (-3679), EH38E2766393 (-3372), EH38E2766394 (+3482)
AKAP17A	EH38E2739146 (-40439), EH38E2739148 (-38271), EH38E2739152 (-26834), EH38E2739153 (-26590), EH38E2739161 (-10263), EH38E2739165 (-4604), EH38E2739167 (-1615)
AKAP4	EH38E2754663 (+12604), EH38E2754649 (+46370), EH38E2754647 (+48860), EH38E2754644 (+64535), EH38E2754642 (+84782), EH38E2754640 (+86786), EH38E2754636 (+92497)
AKAP5	EH38E1721088 (-27132)
AKAP6	EH38E1706595 (-203131), EH38E1706608 (-178644), EH38E1706612 (-163832), EH38E1706642 (-111769), EH38E1706656 (-84679), EH38E1706674 (-42827), EH38E1706676 (-42036), EH38E1706685 (-21271), EH38E1706686 (-20881), EH38E1706695 (-5027), EH38E1706696 (-4520), EH38E1706719 (+25652), EH38E1706723 (+34077), EH38E1706724 (+34679), EH38E1706751 (+67488), EH38E1706760 (+75699), EH38E1706766 (+80502), EH38E1…
AKAP7	EH38E2503155 (-65441), EH38E2503156 (-61814), EH38E2503174 (-27409), EH38E2503184 (-10081), EH38E2503187 (-1918), EH38E2503188 (-1066), EH38E2503214 (+50911), EH38E2503215 (+62290), EH38E2503229 (+77936), EH38E2503242 (+107445), EH38E2503259 (+122172), EH38E2503277 (+156688), EH38E2503278 (+156965), EH38E2503279 (+157790), EH38E2503280 (+158167), EH38E2503281 (+158685), EH38E2503283 (+159618), EH…
AKAP8	EH38E1941819 (+85566), EH38E1941818 (+85849)
AKAP9	EH38E2571201 (-42382), EH38E2571209 (-26038), EH38E2571286 (+139987)
AKIP1	EH38E1518819 (+18065), EH38E1518821 (+19493), EH38E1518826 (+22946), EH38E1518827 (+23851)
AKIRIN1	EH38E1338971 (-59220), EH38E1338972 (-58457), EH38E1338982 (-37586), EH38E1338988 (-32072), EH38E1338989 (-31579), EH38E1338990 (-31369), EH38E1338991 (-29472), EH38E1338992 (-28941), EH38E1338999 (-17897), EH38E1339001 (-13489), EH38E1339002 (-13216), EH38E1339004 (-9606), EH38E1339012 (-1042), EH38E1339041 (+23961)
AKIRIN2	EH38E2484188 (-311549), EH38E2484187 (-311002), EH38E2484186 (-310490), EH38E2484166 (-263778), EH38E2484137 (-217781), EH38E2484136 (-217417), EH38E2484131 (-214472), EH38E2484130 (-213951), EH38E2484109 (-198122), EH38E2484102 (-180013), EH38E2484094 (-171976), EH38E2484059 (-104114), EH38E2484058 (-103886), EH38E2484039 (-83237), EH38E2484038 (-82721), EH38E2484037 (-82231), EH38E2484036 (-820…
AKNA	EH38E2720287 (-84674), EH38E2720268 (-58587), EH38E2720260 (-54508), EH38E2720256 (-48204), EH38E2720254 (-43312), EH38E2720240 (-22090), EH38E2720230 (-7114), EH38E2720167 (+30721)
AKR1A1	EH38E1344087 (-4452), EH38E1344110 (+22849), EH38E1344111 (+23711), EH38E1344112 (+23967), EH38E1344113 (+25460)
AKR1B1	EH38E2592823 (-63368), EH38E2592820 (-61181), EH38E2592817 (-56473), EH38E2592816 (-56047), EH38E2592811 (-53293), EH38E2592801 (-41470), EH38E2592793 (-19795), EH38E2592785 (-12980), EH38E2592784 (-11919), EH38E2592749 (+18914), EH38E2592748 (+20021), EH38E2592723 (+80281), EH38E2592698 (+103908), EH38E2592697 (+104102)
AKR1B10	EH38E2592784 (-56531), EH38E2592785 (-55470), EH38E2592793 (-48655), EH38E2592801 (-26980), EH38E2592811 (-15157), EH38E2592816 (-12403), EH38E2592817 (-11977), EH38E2592820 (-7269), EH38E2592823 (-5082)
AKR1B15	EH38E2592841 (-2036), EH38E2592842 (-1628), EH38E2592843 (-1398), EH38E2592844 (-368), EH38E2592845 (-72), EH38E2592846 (+407), EH38E2592848 (+3128), EH38E2592849 (+5008), EH38E2592851 (+6819), EH38E2592854 (+13123), EH38E2592857 (+14996), EH38E2592864 (+31801), EH38E2592867 (+40644), EH38E2592868 (+45015), EH38E2592869 (+45447), EH38E2592874 (+54455), EH38E2592882 (+63265)
AKR1C1	EH38E1444031 (-109241), EH38E1444035 (-96734), EH38E1444036 (-96352), EH38E1444048 (-68648), EH38E1444050 (-59773), EH38E1444052 (-53956), EH38E1444055 (-28610), EH38E1444057 (-23304), EH38E1444066 (-19222), EH38E1444067 (-18318), EH38E1444068 (-17333), EH38E1444069 (-17064), EH38E1444071 (-15914), EH38E1444072 (-15295), EH38E1444073 (-14905), EH38E1444074 (-14666), EH38E1444079 (-9668), EH38E144…
AKR1C2	EH38E1444160 (-76024), EH38E1444159 (-75477), EH38E1444153 (-67862), EH38E1444152 (-67577), EH38E1444151 (-67186), EH38E1444150 (-66804), EH38E1444148 (-52853), EH38E1444147 (-51846), EH38E1444143 (-39898), EH38E1444141 (-37773), EH38E1444140 (-37335), EH38E1444139 (-36983), EH38E1444138 (-36262), EH38E1444135 (-32682), EH38E1444134 (-32166), EH38E1444124 (-19373), EH38E1444121 (-18095), EH38E144…
AKR1C3	EH38E1444112 (-78616), EH38E1444113 (-75729), EH38E1444114 (-75382), EH38E1444121 (-71675), EH38E1444124 (-70397), EH38E1444134 (-57604), EH38E1444135 (-57088), EH38E1444138 (-53508), EH38E1444139 (-52787), EH38E1444140 (-52435), EH38E1444141 (-51997), EH38E1444143 (-49872), EH38E1444147 (-37924), EH38E1444148 (-36917), EH38E1444150 (-22966), EH38E1444151 (-22584), EH38E1444152 (-22193), EH38E144…
AKR1C4	EH38E1444173 (-99633), EH38E1444180 (-78641), EH38E1444182 (-77108), EH38E1444185 (-57305), EH38E1444188 (-48055), EH38E1444189 (-47522), EH38E1444190 (-47033), EH38E1444210 (+4137), EH38E1444218 (+48199), EH38E1444220 (+56898), EH38E1444221 (+57197), EH38E1444230 (+80136), EH38E1444231 (+86086), EH38E1444242 (+96058), EH38E1444243 (+96377), EH38E1444244 (+96658), EH38E1444245 (+97104), EH38E1444…
AKR1D1	EH38E2594810 (-62051), EH38E2594811 (-61613), EH38E2594812 (-61117), EH38E2594817 (-50769), EH38E2594818 (-50489), EH38E2594819 (-49175), EH38E2594820 (-47812), EH38E2594821 (-47134), EH38E2594822 (-46320), EH38E2594823 (-45592), EH38E2594829 (-11271), EH38E2594831 (-9266), EH38E2594835 (-2183), EH38E2594836 (-1748), EH38E2594843 (+4731), EH38E2594852 (+19933), EH38E2594853 (+20775), EH38E2594854…
AKR1E2	EH38E1443264 (-956947), EH38E1443266 (-954427), EH38E1443280 (-946453), EH38E1443281 (-944938), EH38E1443282 (-944418), EH38E1443292 (-935303), EH38E1443293 (-935041), EH38E1443317 (-918517), EH38E1443379 (-856174), EH38E1443380 (-855806), EH38E1443389 (-847271), EH38E1443393 (-843310), EH38E1443446 (-781557), EH38E1443460 (-772040), EH38E1443487 (-745818), EH38E1443518 (-698540), EH38E1443523 (-…
AKR7A2	EH38E1324458 (+11786)
AKR7A3	EH38E1324458 (-11110), EH38E1324447 (+7086)
AKT1	EH38E1746117 (+26696), EH38E1746116 (+27033), EH38E1746113 (+34923)
AKT1S1	EH38E1961389 (-44110), EH38E1961384 (-35373), EH38E1961343 (-1468)
AKT2	EH38E1953964 (-27309), EH38E1953958 (-19090), EH38E1953957 (-18807), EH38E1953956 (-18576), EH38E1953955 (-17407), EH38E1953954 (-17013), EH38E1953906 (+23782)
AKT3	EH38E1438158 (-167135), EH38E1438115 (-83375), EH38E1438110 (-78022), EH38E1438092 (-48344), EH38E1438084 (-12840), EH38E1438083 (-12334), EH38E1438056 (+26341), EH38E1438051 (+39575), EH38E1438038 (+56584), EH38E1438035 (+66791), EH38E1438022 (+100260), EH38E1438013 (+111092), EH38E1438011 (+112677), EH38E1438010 (+113172), EH38E1438009 (+114900), EH38E1438008 (+115183), EH38E1437982 (+143489), …
AKTIP	EH38E1816343 (-131735), EH38E1816311 (-80306), EH38E1816306 (-60408), EH38E1816305 (-58089), EH38E1816270 (-10059), EH38E1816262 (-5778), EH38E1816259 (-1610), EH38E1816234 (+37161), EH38E1816217 (+64349)
ALAS1	EH38E2202089 (-30336), EH38E2202097 (-20919), EH38E2202109 (-8809)
ALAS2	EH38E2755686 (+22257)
ALB	EH38E2303170 (-68368)
ALCAM	EH38E2223423 (-998425), EH38E2223424 (-987729), EH38E2223426 (-974381), EH38E2223440 (-927904), EH38E2223441 (-927069), EH38E2223442 (-923597), EH38E2223443 (-921542), EH38E2223444 (-921104), EH38E2223445 (-920081), EH38E2223451 (-906038), EH38E2223453 (-905288), EH38E2223462 (-851945), EH38E2223465 (-847638), EH38E2223466 (-847223), EH38E2223467 (-846743), EH38E2223468 (-846425), EH38E2223469 (-…
ALDH16A1	EH38E1960891 (+15202)
ALDH18A1	EH38E1490635 (+11613), EH38E1490614 (+51920), EH38E1490613 (+52192), EH38E1490605 (+76371), EH38E1490604 (+76632)
ALDH1A1	EH38E2697257 (-192560), EH38E2697252 (-188367), EH38E2697240 (-180099), EH38E2697235 (-177456), EH38E2697233 (-175318), EH38E2697212 (-136757), EH38E2697203 (-125647), EH38E2697193 (-106435), EH38E2697161 (-57063), EH38E2697160 (-55375), EH38E2697159 (-55107), EH38E2697127 (-2881), EH38E2697058 (+79140), EH38E2697055 (+81089), EH38E2697054 (+88506), EH38E2697039 (+113736), EH38E2697026 (+128643),…
ALDH1A2	EH38E1765278 (-58370), EH38E1765273 (-45467), EH38E1765268 (-18234), EH38E1765265 (-14471), EH38E1765147 (+246043), EH38E1765146 (+260223), EH38E1765140 (+269726), EH38E1765113 (+298370), EH38E1765112 (+298662)
ALDH1A3	EH38E1793295 (-197719), EH38E1793317 (-176068), EH38E1793349 (-154027), EH38E1793358 (-146988), EH38E1793362 (-145438), EH38E1793370 (-130145), EH38E1793397 (-95956), EH38E1793404 (-72170), EH38E1793406 (-69567), EH38E1793442 (-19174), EH38E1793451 (-13126), EH38E1793452 (-12839), EH38E1793504 (+34105)
ALDH1B1	EH38E2693732 (-306559), EH38E2693768 (-250734), EH38E2693775 (-237157), EH38E2693776 (-231868), EH38E2693781 (-221600), EH38E2693782 (-221182), EH38E2693788 (-214189), EH38E2693791 (-210545), EH38E2693792 (-210125), EH38E2693797 (-206154), EH38E2693798 (-205821), EH38E2693803 (-196830), EH38E2693804 (-196424), EH38E2693808 (-193111), EH38E2693816 (-187219), EH38E2693819 (-184200), EH38E2693820 (-…
ALDH1L1	EH38E2234892 (-140876), EH38E2234890 (-136717), EH38E2234886 (-133771), EH38E2234881 (-124416), EH38E2234880 (-123704), EH38E2234868 (-109121), EH38E2234867 (-108708), EH38E2234837 (-84013), EH38E2234834 (-80635), EH38E2234828 (-71247), EH38E2234827 (-65343), EH38E2234826 (-65100), EH38E2234825 (-45984), EH38E2234801 (-16894), EH38E2234800 (-16407), EH38E2234799 (-13761), EH38E2234798 (-10260), E…
ALDH1L2	EH38E1640004 (-7907), EH38E1640001 (-5980), EH38E1639975 (+33150), EH38E1639947 (+65589), EH38E1639946 (+66352), EH38E1639935 (+91110), EH38E1639925 (+102125), EH38E1639920 (+109472), EH38E1639919 (+109734), EH38E1639918 (+110069), EH38E1639914 (+115015), EH38E1639912 (+119605), EH38E1639911 (+119942), EH38E1639909 (+120602), EH38E1639908 (+120816), EH38E1639896 (+129135), EH38E1639895 (+131048),…
ALDH2	EH38E1644742 (-7555), EH38E1644747 (-3019), EH38E1644750 (-1071), EH38E1644775 (+14354), EH38E1644784 (+34493), EH38E1644789 (+52556), EH38E1644790 (+53041), EH38E1644792 (+57142), EH38E1644793 (+57606), EH38E1644794 (+59606), EH38E1644796 (+61889)
ALDH3A1	EH38E1851785 (-85775), EH38E1851784 (-85456), EH38E1851779 (-60290), EH38E1851774 (-54525), EH38E1851773 (-51161), EH38E1851752 (-17225), EH38E1851713 (+21310)
ALDH3A2	EH38E1851588 (-106235), EH38E1851589 (-103665), EH38E1851601 (-94190), EH38E1851608 (-78459), EH38E1851614 (-70110), EH38E1851645 (-2953), EH38E1851646 (-2632), EH38E1851647 (-1774), EH38E1851648 (-1506), EH38E1851649 (-1184)
ALDH3B1	EH38E1547545 (-672), EH38E1547549 (+886)
ALDH3B2	EH38E1547513 (-304289), EH38E1547498 (-212207), EH38E1547497 (-211827), EH38E1547495 (-210731), EH38E1547494 (-210265), EH38E1547493 (-210010), EH38E1547492 (-209589), EH38E1547490 (-206100), EH38E1547488 (-177185), EH38E1547486 (-175351), EH38E1547485 (-174592), EH38E1547483 (-173424), EH38E1547481 (-155663), EH38E1547476 (-149044), EH38E1547441 (-95235), EH38E1547439 (-84914), EH38E1547438 (-84…
ALDH4A1	EH38E1324110 (-6944), EH38E1324109 (-6673), EH38E1324090 (+9475), EH38E1324087 (+10675), EH38E1324083 (+15734)
ALDH5A1	EH38E2454540 (+2485), EH38E2454541 (+2738), EH38E2454554 (+22812), EH38E2454555 (+23202), EH38E2454572 (+71281), EH38E2454585 (+90156), EH38E2454586 (+90500), EH38E2454589 (+97633), EH38E2454600 (+125999)
ALDH6A1	EH38E1727603 (+6885), EH38E1727590 (+36021), EH38E1727589 (+37229)
ALDH7A1	EH38E2405683 (-4722), EH38E2405682 (-4368), EH38E2405681 (-3982), EH38E2405646 (+69609), EH38E2405640 (+75100), EH38E2405636 (+77310), EH38E2405631 (+80435), EH38E2405630 (+81113), EH38E2405629 (+81504), EH38E2405628 (+81905), EH38E2405626 (+84784), EH38E2405618 (+92516), EH38E2405617 (+95328), EH38E2405612 (+99723), EH38E2405569 (+144567), EH38E2405568 (+144871), EH38E2405535 (+177874), EH38E240…
ALDH8A1	EH38E2505582 (-11420), EH38E2505579 (-4326), EH38E2505577 (-1883), EH38E2505565 (+15853), EH38E2505558 (+22365), EH38E2505541 (+43545), EH38E2505523 (+72162), EH38E2505522 (+75919), EH38E2505521 (+76323), EH38E2505520 (+76582), EH38E2505519 (+78558), EH38E2505474 (+135853), EH38E2505473 (+136294), EH38E2505458 (+170871), EH38E2505448 (+189590), EH38E2505446 (+191288), EH38E2505424 (+216110), EH38…
ALDH9A1	EH38E1393810 (-40150), EH38E1393783 (+9552), EH38E1393764 (+39155)
ALDOB	EH38E2713328 (-78023), EH38E2713327 (-77724), EH38E2713311 (-48865), EH38E2713307 (-44776), EH38E2713304 (-43226), EH38E2713303 (-42843), EH38E2713293 (-32453)
ALG1	EH38E1798951 (+4029)
ALG10	EH38E1604326 (-507178), EH38E1604332 (-490834), EH38E1604334 (-464989), EH38E1604340 (-434010), EH38E1604341 (-433749), EH38E1604363 (-365004), EH38E1604364 (-364706), EH38E1604367 (-350387), EH38E1604372 (-343496), EH38E1604373 (-336026), EH38E1604384 (-262757), EH38E1604392 (-196617), EH38E1604394 (-193750), EH38E1604395 (-192033), EH38E1604401 (-79948), EH38E1604434 (+100983), EH38E1604435 (+1…
ALG10B	EH38E1604560 (-193361), EH38E1604561 (-193057), EH38E1604563 (-192468), EH38E1604564 (-191933), EH38E1604565 (-191646), EH38E1604568 (-190178), EH38E1604580 (-171792), EH38E1604593 (-94398), EH38E1604614 (+52036), EH38E1604620 (+70301), EH38E1604625 (+83333), EH38E1604626 (+93815), EH38E1604631 (+128654), EH38E1604642 (+189133), EH38E1604648 (+221975), EH38E1604651 (+224280), EH38E1604656 (+23122…
ALG12	EH38E2172520 (+51649)
ALG13	EH38E2764583 (-137734), EH38E2764584 (-131620), EH38E2764585 (-131329), EH38E2764587 (-129269), EH38E2764589 (-125534), EH38E2764590 (-125001), EH38E2764593 (-112598), EH38E2764594 (-95578), EH38E2764595 (-85373), EH38E2764602 (-12246), EH38E2764603 (-10998), EH38E2764604 (-10710), EH38E2764616 (+50424), EH38E2764626 (+149606), EH38E2764634 (+174118), EH38E2764635 (+177619)
ALG14	EH38E1369636 (-16262), EH38E1369634 (-14421), EH38E1369633 (-14098), EH38E1369632 (-13559), EH38E1369625 (-2727), EH38E1369618 (+3110), EH38E1369617 (+3421), EH38E1369615 (+5671), EH38E1369613 (+11181), EH38E1369596 (+43806), EH38E1369566 (+71710), EH38E1369549 (+85980), EH38E1369534 (+95823), EH38E1369533 (+97921), EH38E1369527 (+101969), EH38E1369513 (+116748), EH38E1369512 (+117056), EH38E1369…
ALG1L	EH38E2234664 (-27701), EH38E2234659 (-15824), EH38E2234633 (+22039), EH38E2234629 (+35050), EH38E2234620 (+93827), EH38E2234617 (+97090), EH38E2234616 (+97464), EH38E2234615 (+98016), EH38E2234614 (+98244), EH38E2234613 (+98763), EH38E2234612 (+99097), EH38E2234610 (+100491), EH38E2234608 (+102337), EH38E2234607 (+102938), EH38E2234593 (+176563), EH38E2234591 (+191505), EH38E2234590 (+192001), EH…
ALG1L2	EH38E2237794 (-101733), EH38E2237795 (-98065), EH38E2237813 (-52705), EH38E2237821 (-23759), EH38E2237825 (-21957), EH38E2237827 (-8143), EH38E2237830 (+6419), EH38E2237855 (+42204), EH38E2237859 (+62582), EH38E2237864 (+93601), EH38E2237867 (+96958), EH38E2237868 (+97242), EH38E2237869 (+97747), EH38E2237870 (+98027), EH38E2237871 (+98367), EH38E2237872 (+98730), EH38E2237892 (+194540)
ALG2	EH38E2712243 (+28666), EH38E2712230 (+40131), EH38E2712226 (+42450), EH38E2712208 (+56208), EH38E2712177 (+94412)
ALG5	EH38E1668390 (+10631)
ALG6	EH38E1354364 (-5290), EH38E1354365 (-4822), EH38E1354377 (+47324), EH38E1354378 (+47622)
ALG8	EH38E1555147 (-41299), EH38E1555138 (-27411), EH38E1555125 (-3942), EH38E1555124 (-3723), EH38E1555092 (+48906), EH38E1555091 (+52864), EH38E1555090 (+53495)
ALG9	EH38E1569609 (+51183), EH38E1569608 (+51553), EH38E1569586 (+74322)
ALK	EH38E1984646 (-219837), EH38E1984644 (-217667), EH38E1984629 (-192569), EH38E1984618 (-175922), EH38E1984581 (-65348), EH38E1984571 (-8036), EH38E1984551 (+22340), EH38E1984527 (+101325), EH38E1984517 (+110992), EH38E1984430 (+289425), EH38E1984420 (+304811), EH38E1984416 (+306985), EH38E1984412 (+309547), EH38E1984411 (+309814), EH38E1984410 (+310093), EH38E1984398 (+343301), EH38E1984391 (+3729…
ALKAL1	EH38E2630990 (-130011), EH38E2630988 (-123103), EH38E2630979 (-89020), EH38E2630977 (-85289), EH38E2630976 (-84684), EH38E2630969 (-65474), EH38E2630968 (-64150), EH38E2630960 (-51654), EH38E2630955 (-36093), EH38E2630954 (-34441), EH38E2630953 (-33595), EH38E2630931 (+6403), EH38E2630895 (+111868), EH38E2630891 (+136677)
ALKAL2	EH38E1966879 (-368541), EH38E1966843 (-315283), EH38E1966775 (-172748), EH38E1966753 (-153545), EH38E1966750 (-152082), EH38E1966745 (-149902), EH38E1966740 (-137016), EH38E1966690 (-21111)
ALKBH1	EH38E1730363 (+12351), EH38E1730359 (+26152), EH38E1730339 (+50581), EH38E1730324 (+66773), EH38E1730323 (+67077), EH38E1730322 (+69086), EH38E1730321 (+69900), EH38E1730320 (+70345), EH38E1730316 (+84705)
ALKBH2	EH38E1642743 (+27719), EH38E1642742 (+28005)
ALKBH3	EH38E1535296 (-167936), EH38E1535305 (-144732), EH38E1535309 (-141783), EH38E1535310 (-141323), EH38E1535316 (-133457), EH38E1535317 (-133187), EH38E1535320 (-121735), EH38E1535328 (-95284), EH38E1535367 (-11693), EH38E1535414 (+47594), EH38E1535427 (+57215), EH38E1535428 (+57498), EH38E1535442 (+66334), EH38E1535445 (+68133), EH38E1535449 (+71659), EH38E1535450 (+71923), EH38E1535452 (+73654), E…
ALKBH5	EH38E1850869 (-55039), EH38E1850878 (-40984), EH38E1850879 (-40780)
ALKBH8	EH38E1567293 (-10936), EH38E1567290 (-2382), EH38E1567287 (-389), EH38E1567254 (+97235)
ALLC	EH38E1968618 (-5994), EH38E1968630 (+1974), EH38E1968631 (+2582), EH38E1968634 (+4244), EH38E1968642 (+22589)
ALMS1	EH38E2009784 (-43805), EH38E2009790 (-9333), EH38E2009800 (+21525), EH38E2009811 (+108444), EH38E2009833 (+226129), EH38E2009840 (+240730), EH38E2009843 (+252377), EH38E2009844 (+255025)
ALOX12	EH38E1843848 (-153681), EH38E1843855 (-142523), EH38E1843858 (-139821), EH38E1843863 (-131786), EH38E1843864 (-128148), EH38E1843865 (-127256), EH38E1843867 (-123773), EH38E1843894 (-67782), EH38E1843896 (-59499), EH38E1843900 (-55583), EH38E1843901 (-54686), EH38E1843903 (-47239), EH38E1843908 (-18798), EH38E1843909 (-17074), EH38E1843913 (-2111)
ALOX12B	EH38E1844941 (-12533), EH38E1844933 (+5245), EH38E1844917 (+18797), EH38E1844912 (+23747), EH38E1844910 (+24668), EH38E1844909 (+25108), EH38E1844908 (+25710), EH38E1844907 (+27291), EH38E1844905 (+28322), EH38E1844904 (+28686), EH38E1844903 (+29838), EH38E1844902 (+30539), EH38E1844901 (+30989), EH38E1844900 (+31347), EH38E1844898 (+33221)
ALOX15	EH38E1842540 (-15575), EH38E1842467 (+73393), EH38E1842466 (+75410), EH38E1842465 (+76532)
ALOX15B	EH38E1844874 (-17726), EH38E1844882 (-7676), EH38E1844883 (-7451), EH38E1844898 (+15465), EH38E1844900 (+17339), EH38E1844901 (+17697), EH38E1844902 (+18147), EH38E1844903 (+18848), EH38E1844904 (+20000), EH38E1844905 (+20364), EH38E1844907 (+21395), EH38E1844908 (+22976), EH38E1844909 (+23578), EH38E1844910 (+24018), EH38E1844912 (+24939), EH38E1844917 (+29889), EH38E1844933 (+43441)
ALOX5	EH38E1465088 (+9674), EH38E1465089 (+9906), EH38E1465104 (+34322), EH38E1465105 (+34879), EH38E1465107 (+36817), EH38E1465131 (+59663), EH38E1465132 (+60081), EH38E1465174 (+95852), EH38E1465175 (+96200), EH38E1465176 (+96514), EH38E1465185 (+114385), EH38E1465191 (+135448), EH38E1465197 (+152351)
ALOX5AP	EH38E1664646 (-89894), EH38E1664647 (-88623), EH38E1664670 (-53325), EH38E1664679 (-44962), EH38E1664698 (-23728), EH38E1664699 (-23044), EH38E1664700 (-22698), EH38E1664709 (-9366), EH38E1664731 (+9109), EH38E1664733 (+12388), EH38E1664735 (+14124), EH38E1664736 (+14674), EH38E1664793 (+60970), EH38E1664823 (+90448), EH38E1664830 (+95310), EH38E1664850 (+115889), EH38E1664851 (+116252), EH38E166…
ALOXE3	EH38E1844941 (+18811)
ALPI	EH38E2083474 (-33954), EH38E2083475 (-33188), EH38E2083476 (-32860), EH38E2083477 (-32566), EH38E2083479 (-31942), EH38E2083480 (-26689), EH38E2083499 (-3543)
ALPK1	EH38E2320630 (+18320), EH38E2320638 (+26557), EH38E2320644 (+33444), EH38E2320690 (+120964), EH38E2320698 (+145919)
ALPK2	EH38E1920495 (-28352), EH38E1920492 (-24595), EH38E1920491 (-24373), EH38E1920488 (-17648), EH38E1920487 (-16679), EH38E1920486 (-15427), EH38E1920485 (-12501), EH38E1920479 (-9722), EH38E1920460 (+4657), EH38E1920424 (+37876), EH38E1920417 (+48093), EH38E1920395 (+66051), EH38E1920393 (+67115), EH38E1920372 (+83852), EH38E1920371 (+84159), EH38E1920369 (+86019), EH38E1920366 (+87595), EH38E19203…
ALPK3	EH38E1784009 (-788)
ALPL	EH38E1326146 (-55219), EH38E1326158 (-18348), EH38E1326202 (+26979), EH38E1326203 (+27276), EH38E1326214 (+34899), EH38E1326215 (+36273), EH38E1326239 (+63042), EH38E1326243 (+73562)
ALPP	EH38E2083191 (-409517), EH38E2083195 (-392562), EH38E2083201 (-380282), EH38E2083229 (-328978), EH38E2083258 (-262936), EH38E2083272 (-239275), EH38E2083304 (-161061), EH38E2083323 (-142154), EH38E2083378 (-68729), EH38E2083423 (-24921), EH38E2083426 (-15889), EH38E2083441 (-3098), EH38E2083459 (+12299), EH38E2083460 (+12639), EH38E2083461 (+17253)
ALPPL2	EH38E2083459 (-16010), EH38E2083460 (-15670), EH38E2083461 (-11056), EH38E2083474 (+15326), EH38E2083475 (+16092), EH38E2083476 (+16420), EH38E2083477 (+16714), EH38E2083479 (+17338), EH38E2083480 (+22591)
ALS2	EH38E2066285 (-5130)
ALS2CL	EH38E2198369 (+19353), EH38E2198357 (+30449), EH38E2198349 (+46809), EH38E2198340 (+60718), EH38E2198339 (+63620), EH38E2198338 (+63946), EH38E2198333 (+67481), EH38E2198318 (+91028), EH38E2198308 (+108221), EH38E2198307 (+108750)
ALS2CR12	EH38E2066074 (-66738), EH38E2066042 (-25966), EH38E2066025 (+4447)
ALX1	EH38E1629320 (-190140), EH38E1629344 (-26053), EH38E1629399 (+85651), EH38E1629423 (+161121), EH38E1629426 (+165609), EH38E1629437 (+188776), EH38E1629438 (+189374), EH38E1629439 (+189907), EH38E1629444 (+229171), EH38E1629445 (+229864), EH38E1629449 (+247307), EH38E1629470 (+341109), EH38E1629472 (+346221), EH38E1629478 (+361845), EH38E1629479 (+362885), EH38E1629481 (+377905), EH38E1629482 (+37…
ALX4	EH38E1535862 (-244470), EH38E1535858 (-238050), EH38E1535856 (-233175), EH38E1535846 (-220731), EH38E1535845 (-220413), EH38E1535830 (-209154), EH38E1535823 (-197795), EH38E1535821 (-195817), EH38E1535810 (-157922), EH38E1535769 (-80223), EH38E1535766 (-72719), EH38E1535755 (-41001), EH38E1535631 (+106291), EH38E1535630 (+106703)
AMACR	EH38E2364681 (-14278), EH38E2364680 (-13575), EH38E2364679 (-12884), EH38E2364676 (-7726), EH38E2364675 (-6859), EH38E2364674 (-5747), EH38E2364672 (-2420), EH38E2364656 (+6210), EH38E2364655 (+6507)
AMBP	EH38E2719886 (+7126), EH38E2719849 (+66156), EH38E2719818 (+92088)
AMBRA1	EH38E1537567 (+36048)
AMD1	EH38E2493741 (-53582), EH38E2493745 (-48305), EH38E2493746 (-48048), EH38E2493747 (-47752), EH38E2493749 (-33285), EH38E2493751 (-24195), EH38E2493758 (-8294), EH38E2493759 (-8033), EH38E2493829 (+77740)
AMDHD1	EH38E1635308 (+29274)
AMELX	EH38E2742227 (-174426), EH38E2742233 (-163054), EH38E2742235 (-162073), EH38E2742258 (-106186), EH38E2742319 (+44442), EH38E2742336 (+60336), EH38E2742385 (+144339), EH38E2742415 (+180332), EH38E2742433 (+239466), EH38E2742436 (+242679), EH38E2742438 (+247489), EH38E2742439 (+247785), EH38E2742452 (+282451), EH38E2742462 (+298762), EH38E2742466 (+315196), EH38E2742467 (+315901), EH38E2742470 (+31…
AMELY	EH38E2774927 (-28285), EH38E2774918 (+86889), EH38E2774917 (+87774), EH38E2774916 (+88673), EH38E2774914 (+126710)
AMER1	EH38E2756398 (-8439), EH38E2756377 (+182622), EH38E2756374 (+247097)
AMER2	EH38E1661274 (-96416), EH38E1661262 (-71678), EH38E1661249 (-42833), EH38E1661248 (-42424), EH38E1661247 (-41611), EH38E1661238 (-25704), EH38E1661220 (-7781), EH38E1661219 (-7271), EH38E1661187 (+17848), EH38E1661186 (+18440), EH38E1661164 (+56010)
AMER3	EH38E2032913 (+29475), EH38E2032925 (+50197), EH38E2032949 (+78210), EH38E2032981 (+122199), EH38E2032983 (+126004), EH38E2032988 (+135154), EH38E2032993 (+142574), EH38E2032994 (+143158)
AMFR	EH38E1817944 (-12699), EH38E1817886 (+57520), EH38E1817882 (+65332), EH38E1817881 (+65591), EH38E1817843 (+98263), EH38E1817840 (+103780), EH38E1817839 (+104187), EH38E1817806 (+133783), EH38E1817798 (+142870), EH38E1817773 (+163628), EH38E1817737 (+202036), EH38E1817729 (+222270)
AMH	EH38E1932167 (-7031)
AMIGO2	EH38E1608804 (-573089), EH38E1608803 (-572774), EH38E1608792 (-533242), EH38E1608788 (-528941), EH38E1608786 (-524861), EH38E1608774 (-499158), EH38E1608773 (-498777), EH38E1608748 (-429775), EH38E1608745 (-425764), EH38E1608741 (-392398), EH38E1608720 (-321530), EH38E1608716 (-317123), EH38E1608706 (-311266), EH38E1608692 (-290768), EH38E1608688 (-286319), EH38E1608687 (-285973), EH38E1608682 (-…
AMMECR1	EH38E2764298 (-124616), EH38E2764246 (-79277), EH38E2764228 (-53791), EH38E2764093 (+176571), EH38E2764086 (+185290), EH38E2764040 (+272584)
AMN	EH38E1744327 (-128541), EH38E1744329 (-126892), EH38E1744330 (-126447), EH38E1744331 (-125911), EH38E1744390 (-64113)
AMOT	EH38E2764964 (-989372), EH38E2764962 (-981324), EH38E2764957 (-971468), EH38E2764950 (-961835), EH38E2764946 (-936568), EH38E2764927 (-810124), EH38E2764920 (-718129), EH38E2764910 (-650044), EH38E2764908 (-647254), EH38E2764907 (-599494), EH38E2764903 (-577398), EH38E2764902 (-577079), EH38E2764901 (-576617), EH38E2764896 (-547080), EH38E2764877 (-301697), EH38E2764876 (-299550), EH38E2764859 (-…
AMOTL1	EH38E1561962 (-198216), EH38E1561986 (-167264), EH38E1561993 (-138450), EH38E1561994 (-137935), EH38E1562001 (-128330), EH38E1562005 (-126796), EH38E1562007 (-120959), EH38E1562011 (-118197), EH38E1562012 (-117400), EH38E1562014 (-115423), EH38E1562015 (-114731), EH38E1562016 (-114465), EH38E1562018 (-113115), EH38E1562019 (-112828), EH38E1562021 (-111809), EH38E1562022 (-111567), EH38E1562023 (-…
AMOTL2	EH38E2240199 (-105262), EH38E2240195 (-101704), EH38E2240194 (-100986), EH38E2240166 (-67033), EH38E2240141 (-29151), EH38E2240050 (+33286), EH38E2240013 (+51333), EH38E2239979 (+74722), EH38E2239973 (+83687), EH38E2239959 (+114296)
AMPD2	EH38E1374998 (+28918), EH38E1374999 (+29147)
AMPD3	EH38E1519845 (-135787), EH38E1519851 (-131582), EH38E1519877 (-101835), EH38E1519878 (-101629), EH38E1519881 (-100652), EH38E1519890 (-95208), EH38E1519898 (-82544), EH38E1519920 (-62384), EH38E1519972 (-14265), EH38E1519973 (-13783), EH38E1519976 (-10193), EH38E1520015 (+24450)
AMPH	EH38E2549964 (-249667), EH38E2549958 (-240826), EH38E2549953 (-227131), EH38E2549952 (-226826), EH38E2549948 (-220677), EH38E2549886 (-85042), EH38E2549872 (-40667), EH38E2549862 (-1030), EH38E2549826 (+125335), EH38E2549825 (+125611), EH38E2549796 (+224698), EH38E2549789 (+236684), EH38E2549778 (+260501), EH38E2549748 (+294752), EH38E2549747 (+295218), EH38E2549696 (+340128), EH38E2549690 (+3492…
AMY1C	EH38E1372894 (+33561), EH38E1372905 (+162427), EH38E1372910 (+187643), EH38E1066340 (+332038), EH38E1372935 (+368468), EH38E1372938 (+375006), EH38E1372942 (+384496), EH38E1372943 (+384769), EH38E1372947 (+399124), EH38E1372956 (+484965), EH38E1372962 (+505580), EH38E1372964 (+509018), EH38E1372968 (+514781), EH38E1372978 (+637568), EH38E1372979 (+637907), EH38E1372985 (+656536), EH38E1372986 (+6…
AMY2B	EH38E1372886 (-6490)
AMZ1	EH38E2529828 (-12209), EH38E2529855 (+14500), EH38E2529856 (+14783), EH38E2529930 (+78046), EH38E2529966 (+108249), EH38E2529968 (+110117), EH38E2530004 (+130885), EH38E2530012 (+134813), EH38E2530014 (+135926), EH38E2530018 (+139890), EH38E2530028 (+145744)
AMZ2	EH38E1880983 (-194541), EH38E1881016 (-124829), EH38E1881026 (-85297), EH38E1881029 (-78126), EH38E1881033 (-70886), EH38E1881038 (-67867), EH38E1881040 (-66986), EH38E1881041 (-66702), EH38E1881050 (-61776), EH38E1881089 (-17718), EH38E1881093 (-14631), EH38E1881106 (-7438)
ANAPC1	EH38E2024928 (+183219), EH38E2024927 (+183543), EH38E2024922 (+188255), EH38E2024921 (+189046), EH38E2024920 (+189743), EH38E2024906 (+208697), EH38E2024898 (+215736), EH38E2024895 (+217436), EH38E2024887 (+224463), EH38E2024886 (+224738), EH38E2024885 (+225009), EH38E2024869 (+243989), EH38E2024865 (+250103), EH38E2024864 (+250456), EH38E2024858 (+257217), EH38E2024830 (+349095), EH38E2024802 (+…
ANAPC10	EH38E2332725 (-58643)
ANAPC13	EH38E2240199 (+5282), EH38E2240195 (+8840), EH38E2240194 (+9558), EH38E2240166 (+43511), EH38E2240141 (+81393)
ANAPC16	EH38E1477464 (-108182), EH38E1477509 (-44684), EH38E1477532 (-9276)
ANAPC4	EH38E2287143 (-39702), EH38E2287217 (+110052), EH38E2287241 (+159531), EH38E2287242 (+159823), EH38E2287281 (+235988)
ANAPC5	EH38E1650654 (-12530), EH38E1650643 (+6808), EH38E1650642 (+7113)
ANAPC7	EH38E1643837 (-14761), EH38E1643836 (-14156), EH38E1643835 (-13614), EH38E1643833 (-6586)
ANG	EH38E1701154 (-4034), EH38E1701185 (+22965), EH38E1701186 (+23325), EH38E1701187 (+23679), EH38E1701188 (+24184), EH38E1701190 (+27639), EH38E1701192 (+30918), EH38E1701193 (+31407), EH38E1701194 (+32004), EH38E1701198 (+39458), EH38E1701199 (+39823), EH38E1701204 (+49247)
ANGEL1	EH38E1729786 (-198450), EH38E1729764 (-184808), EH38E1729763 (-184534), EH38E1729742 (-165590), EH38E1729719 (-147347), EH38E1729701 (-135814), EH38E1729700 (-135469), EH38E1729678 (-117838), EH38E1729634 (-88396), EH38E1729633 (-87935), EH38E1729620 (-62028), EH38E1729610 (-50866), EH38E1729598 (-19871)
ANGEL2	EH38E1420678 (-30217), EH38E1420677 (-29789), EH38E1420676 (-29335), EH38E1420673 (-16456), EH38E1420653 (+30051)
ANGPT1	EH38E2656297 (-570741), EH38E2656230 (-310997), EH38E2656221 (-280876), EH38E2656210 (-257717), EH38E2656209 (-257341), EH38E2656199 (-242245), EH38E2656191 (-208228), EH38E2656184 (-199085), EH38E2656173 (-177410), EH38E2656152 (-131760), EH38E2656151 (-130392), EH38E2656150 (-128270), EH38E2656144 (-105785), EH38E2656140 (-102082), EH38E2656134 (-39345), EH38E2655890 (+349844), EH38E2655886 (+3…
ANGPT2	EH38E2608160 (-102379), EH38E2608159 (-102036), EH38E2608155 (-97311), EH38E2608152 (-87925), EH38E2608151 (-86069), EH38E2608150 (-85779), EH38E2608149 (-85357), EH38E2608148 (-84896), EH38E2608125 (-59275), EH38E2608122 (-53522), EH38E2608119 (-47688), EH38E2608077 (-12344), EH38E2608029 (+22329), EH38E2608028 (+22660), EH38E2607965 (+86731), EH38E2607964 (+87953), EH38E2607962 (+97774), EH38E2…
ANGPT4	EH38E2091820 (-51993), EH38E2091806 (-28019), EH38E2091803 (-17759), EH38E2091800 (-10434), EH38E2091784 (+10096), EH38E2091760 (+56218)
ANGPTL1	EH38E1401201 (-147893), EH38E1401149 (-65817), EH38E1401148 (-65582), EH38E1401140 (-59826), EH38E1401112 (-4111)
ANGPTL2	EH38E2728187 (-59294), EH38E2728166 (-43510), EH38E2728079 (+20491), EH38E2728064 (+37996), EH38E2728023 (+84784), EH38E2727974 (+137664), EH38E2727968 (+143732), EH38E2727955 (+163331)
ANGPTL3	EH38E1354045 (-64586), EH38E1354046 (-60450), EH38E1354070 (+24640), EH38E1354076 (+40415), EH38E1354078 (+49077), EH38E1354083 (+57428), EH38E1354087 (+79693)
ANGPTL4	EH38E1937248 (+12771), EH38E1937249 (+15381)
ANGPTL5	EH38E1564832 (-107798), EH38E1564827 (-94782)
ANGPTL7	EH38E1318733 (+64047)
ANK1	EH38E2627591 (-87461), EH38E2627491 (+76792), EH38E2627490 (+77051), EH38E2627489 (+77431), EH38E2627488 (+77903), EH38E2627487 (+78940), EH38E2627484 (+83555), EH38E2627482 (+84314), EH38E2627478 (+85912), EH38E2627428 (+136671), EH38E2627385 (+185252), EH38E2627374 (+209072)
ANK2	EH38E2320834 (-296166), EH38E2320845 (-283055), EH38E2320846 (-279501), EH38E2320861 (-237208), EH38E2320955 (-101181), EH38E2320978 (-70752), EH38E2321015 (-11153), EH38E2321032 (+3071), EH38E2321033 (+3405), EH38E2321050 (+22314), EH38E2321142 (+160422), EH38E2321150 (+179639), EH38E2321155 (+198843), EH38E2321245 (+383368), EH38E2321246 (+383657), EH38E2321247 (+384084), EH38E2321248 (+384417)…
ANK3	EH38E1471143 (-373049), EH38E1471136 (-357866), EH38E1471097 (-290630), EH38E1471096 (-289968), EH38E1471081 (-260480), EH38E1471080 (-260074), EH38E1471068 (-235802), EH38E1471067 (-234083), EH38E1471052 (-206311), EH38E1471004 (-135022), EH38E1471003 (-132917), EH38E1470910 (-21461), EH38E1470854 (+26386), EH38E1470760 (+128917), EH38E1470737 (+166555), EH38E1470669 (+254534), EH38E1470662 (+26…
ANKAR	EH38E2060369 (-3662), EH38E2060376 (+7580), EH38E2060381 (+22759), EH38E2060390 (+81825)
ANKDD1A	EH38E1770294 (-35829), EH38E1770308 (-19551), EH38E1770309 (-19193), EH38E1770310 (-18901), EH38E1770350 (+29504)
ANKDD1B	EH38E2383297 (-79572), EH38E2383313 (-39711), EH38E2383320 (-22553), EH38E2383326 (-9222), EH38E2383331 (-4608), EH38E2383332 (-4300), EH38E2383333 (-3947), EH38E2383343 (+2925), EH38E2383363 (+40356), EH38E2383410 (+99406)
ANKEF1	EH38E2097075 (-172429), EH38E2097077 (-163975), EH38E2097082 (-145272), EH38E2097090 (-115513), EH38E2097091 (-115252), EH38E2097100 (-89443), EH38E2097102 (-78683), EH38E2097104 (-71686), EH38E2097108 (-60542), EH38E2097109 (-57605), EH38E2097110 (-57229), EH38E2097122 (-31436), EH38E2097127 (-26751), EH38E2097129 (-20465), EH38E2097142 (+25443), EH38E2097143 (+26844), EH38E2097150 (+41259), EH3…
ANKFY1	EH38E1842216 (-76706), EH38E1842197 (-54526), EH38E1842151 (+10119), EH38E1842130 (+34019)
ANKH	EH38E2359093 (-577556), EH38E2359089 (-573420), EH38E2359081 (-555251), EH38E2359061 (-496280), EH38E2359045 (-481146), EH38E2359043 (-475174), EH38E2359034 (-449312), EH38E2359033 (-446397), EH38E2359030 (-419352), EH38E2359024 (-412302), EH38E2358975 (-238017), EH38E2358963 (-210545), EH38E2358955 (-156207), EH38E2358924 (-121509), EH38E2358923 (-121082), EH38E2358921 (-112068), EH38E2358920 (-…
ANKHD1-EIF4EBP3	EH38E2414295 (+22130)
ANKIB1	EH38E2571356 (+8725), EH38E2571357 (+9312), EH38E2571362 (+20805), EH38E2571363 (+30420), EH38E2571364 (+33313), EH38E2571365 (+33631), EH38E2571385 (+60177), EH38E2571412 (+156971), EH38E2571416 (+158310), EH38E2571417 (+171912), EH38E2571419 (+175681), EH38E2571420 (+176010)
ANKK1	EH38E1570624 (-67051), EH38E1570627 (-57889), EH38E1570662 (-12133), EH38E1570663 (-11821), EH38E1570664 (-11446)
ANKLE1	EH38E1943250 (-11204)
ANKLE2	EH38E1657870 (-48787), EH38E1657869 (-47660), EH38E1657831 (+1113), EH38E1657830 (+1629)
ANKMY1	EH38E2089944 (-1289), EH38E2089940 (+1068), EH38E2089938 (+6021), EH38E2089937 (+6537), EH38E2089936 (+17697), EH38E2089935 (+17924), EH38E2089918 (+62829)
ANKMY2	EH38E2536360 (+7043), EH38E2536347 (+30372), EH38E2536344 (+37921), EH38E0051281 (+43000), EH38E2536336 (+47664), EH38E2536330 (+57724), EH38E2536313 (+133552), EH38E2536303 (+154487), EH38E2536301 (+160312), EH38E2536300 (+160882)
ANKRA2	EH38E2381874 (+15476), EH38E2381867 (+23446), EH38E2381860 (+33277), EH38E2381853 (+41725), EH38E2381843 (+59051)
ANKRD1	EH38E1488078 (-280292), EH38E1488074 (-275930), EH38E1488045 (-220080), EH38E1488027 (-179133), EH38E1488026 (-178780), EH38E1488025 (-178526), EH38E1488024 (-178253), EH38E1488009 (-152230), EH38E1488005 (-140531), EH38E1487991 (-124926), EH38E1487983 (-115710), EH38E1487960 (-84342), EH38E1487959 (-82325), EH38E1487956 (-80975), EH38E1487942 (-66446), EH38E1487941 (-66160), EH38E1487940 (-65821…
ANKRD10	EH38E1698484 (-172993), EH38E1698482 (-156682), EH38E1698481 (-156242), EH38E1698473 (-149256), EH38E1698453 (-125964), EH38E1698439 (-113213), EH38E1698438 (-112687), EH38E1698429 (-91154), EH38E1698428 (-90879), EH38E1698427 (-90482), EH38E1698420 (-69455), EH38E1698406 (-52602), EH38E1698405 (-52324), EH38E1698403 (-50416), EH38E1698393 (-42615), EH38E1698392 (-42277), EH38E1698390 (-40232), E…
ANKRD11	EH38E1838238 (-11929), EH38E1838214 (+7558), EH38E1838213 (+7888), EH38E1838212 (+8202), EH38E1838204 (+16376), EH38E1838203 (+16676), EH38E1838156 (+55297), EH38E1838147 (+66468), EH38E1838146 (+66750), EH38E1838118 (+88730), EH38E1838117 (+89118), EH38E1838075 (+126275), EH38E1838072 (+127385), EH38E1838071 (+128139), EH38E1838047 (+143524), EH38E1838045 (+145110), EH38E1838025 (+159875), EH38E…
ANKRD12	EH38E1898946 (-29760), EH38E1898954 (-23342), EH38E1898955 (-23048), EH38E1899024 (+55036), EH38E1899065 (+154077), EH38E1899067 (+159691), EH38E1899068 (+160468), EH38E1899070 (+162196), EH38E1899073 (+168065), EH38E1899074 (+182801), EH38E1899075 (+184422)
ANKRD13A	EH38E1643545 (+49721), EH38E1643546 (+50405), EH38E1643547 (+51243), EH38E1643549 (+56193), EH38E1643556 (+64757), EH38E1643563 (+74679), EH38E1643564 (+75100), EH38E1643565 (+78439), EH38E1643566 (+80168), EH38E1643567 (+80428), EH38E1643571 (+88831), EH38E1643580 (+102955), EH38E1643582 (+104937), EH38E1643583 (+105324), EH38E1643585 (+108117), EH38E1643586 (+108445), EH38E1643592 (+112127), EH…
ANKRD13C	EH38E1358187 (+72982), EH38E1358186 (+73630)
ANKRD17	EH38E2303170 (-77086), EH38E2303150 (-2233), EH38E2303135 (+13615), EH38E2303110 (+71212), EH38E2303095 (+100253), EH38E2303077 (+154482), EH38E2303066 (+177696)
ANKRD2	EH38E1491939 (-16759), EH38E1491940 (-11308), EH38E1491941 (-10871), EH38E1491944 (-2938)
ANKRD23	EH38E2016953 (+2064), EH38E2016952 (+2780)
ANKRD26	EH38E1456895 (-5573), EH38E1456858 (+118250), EH38E1456857 (+118899), EH38E1456852 (+140462), EH38E1456848 (+148249), EH38E1456821 (+233239)
ANKRD27	EH38E1949194 (+14411)
ANKRD28	EH38E2182113 (-308672), EH38E2182110 (-292145), EH38E2182109 (-291558), EH38E2182108 (-291215), EH38E2182095 (-282003), EH38E2182091 (-277433), EH38E2182079 (-265359), EH38E2182069 (-254851), EH38E2182066 (-253500), EH38E2182065 (-253305), EH38E2182064 (-252938), EH38E2182055 (-242213), EH38E2182054 (-241876), EH38E2182053 (-241468), EH38E2182052 (-237626), EH38E2182038 (-218077), EH38E2182034 (-…
ANKRD30A	EH38E1462847 (-853981), EH38E1462848 (-853763), EH38E1462874 (-758845), EH38E1462879 (-741653), EH38E1462883 (-714189), EH38E1462884 (-712713), EH38E1462895 (-680598), EH38E1462918 (-652230), EH38E1462944 (-614776), EH38E1462953 (-591135), EH38E1462956 (-586692), EH38E1462971 (-532692), EH38E1462990 (-478098), EH38E1463029 (-395865), EH38E1463081 (-114883), EH38E1463084 (-109666), EH38E1463100 (-…
ANKRD30B	EH38E1902336 (-405917), EH38E1902339 (-329820), EH38E1902378 (-16911), EH38E1902405 (+157341), EH38E1902419 (+180333), EH38E1902440 (+223524), EH38E1902461 (+567984)
ANKRD33	EH38E1611982 (-3156), EH38E1611984 (-1843), EH38E1611990 (+4089)
ANKRD34B	EH38E2386255 (-74624), EH38E2386244 (-52457), EH38E2386235 (-38483), EH38E2386234 (-37553), EH38E2386217 (+15654), EH38E2386210 (+60201), EH38E2386198 (+76882)
ANKRD36B	EH38E2017187 (+230771), EH38E2017185 (+233902)
ANKRD36C	EH38E2016283 (+256038), EH38E2016247 (+320893), EH38E2016235 (+335021)
ANKRD40	EH38E1870290 (+35628), EH38E1870271 (+57460), EH38E1870270 (+58504)
ANKRD44	EH38E2063993 (-105818), EH38E2063969 (-45591), EH38E2063966 (-42137), EH38E2063960 (-29080), EH38E2063898 (+36114), EH38E2063887 (+46224), EH38E2063873 (+55715), EH38E2063858 (+71028), EH38E2063776 (+150541), EH38E2063677 (+255414), EH38E2063632 (+325531), EH38E2063613 (+352361), EH38E2063608 (+356514), EH38E2063604 (+361334), EH38E2063598 (+377923), EH38E2063596 (+378913)
ANKRD45	EH38E1398509 (-21451), EH38E1398505 (-12513), EH38E1398504 (-11718), EH38E1398502 (-1279), EH38E1398490 (+26921), EH38E1398489 (+27262), EH38E1398484 (+32031)
ANKRD46	EH38E2652139 (-63693), EH38E2652127 (-17810), EH38E2652112 (+12241), EH38E2652083 (+40230), EH38E2652070 (+51346), EH38E2652064 (+57257), EH38E2652063 (+57896), EH38E2652057 (+61482), EH38E2652056 (+62191), EH38E2652053 (+63640), EH38E2652052 (+64069), EH38E2652041 (+69193), EH38E2652025 (+84058), EH38E2652024 (+84898), EH38E2652014 (+92348), EH38E2652009 (+95938), EH38E2652008 (+96231), EH38E265…
ANKRD50	EH38E2325867 (-591285), EH38E2325865 (-585780), EH38E2325846 (-487003), EH38E2325826 (-419364), EH38E2325816 (-398787), EH38E2325812 (-389225), EH38E2325800 (-329518), EH38E2325795 (-310427), EH38E2325794 (-308641), EH38E2325793 (-307589), EH38E2325788 (-298568), EH38E2325777 (-267764), EH38E2325760 (-236532), EH38E2325751 (-230158), EH38E2325720 (-162759), EH38E2325716 (-157365), EH38E2325698 (-…
ANKRD53	EH38E2008386 (-1811), EH38E2008387 (-1530), EH38E2008388 (-1305), EH38E2008389 (-1097)
ANKRD6	EH38E2484866 (-122016), EH38E2484868 (-106483), EH38E2484869 (-106253), EH38E2484870 (-105485), EH38E2484871 (-103479), EH38E2484893 (-68049), EH38E2484908 (-55367), EH38E2484921 (-36427), EH38E2484958 (+12687)
ANKRD66	EH38E2470910 (+29116)
ANKRD7	EH38E2585135 (-9089), EH38E2585146 (+29131), EH38E2585154 (+57202), EH38E2585162 (+79615), EH38E2585164 (+82270), EH38E2585172 (+104351), EH38E2585179 (+125830), EH38E2585185 (+145597), EH38E2585186 (+148073), EH38E2585201 (+205351), EH38E2585207 (+268354), EH38E2585219 (+365617), EH38E2585230 (+402216), EH38E2585232 (+403038), EH38E2585237 (+416021), EH38E2585238 (+416852), EH38E2585248 (+457882…
ANKRD9	EH38E1744132 (-65915), EH38E1744131 (-65259), EH38E1744129 (-64050), EH38E1744124 (-60745), EH38E1744123 (-59076), EH38E1744122 (-58400), EH38E1744118 (-56015), EH38E1744117 (-55742), EH38E1744106 (-41468), EH38E1744101 (-38242), EH38E1744078 (-22613), EH38E1744077 (-21675), EH38E1744076 (-21309), EH38E1744066 (-14972), EH38E1743951 (+124543), EH38E1743950 (+125001)
ANKS1A	EH38E2461947 (+61502), EH38E2461981 (+102128), EH38E2461986 (+109387), EH38E2461987 (+109888), EH38E2461988 (+110928), EH38E2461989 (+112271), EH38E2462035 (+148248), EH38E2462036 (+148567), EH38E2462084 (+181098), EH38E2462085 (+182266), EH38E2462120 (+206998), EH38E2462121 (+207428), EH38E2462123 (+208449), EH38E2462124 (+213562), EH38E2462126 (+217306), EH38E2462127 (+218161), EH38E2462128 (+2…
ANKS1B	EH38E1637279 (-180258), EH38E1637277 (-179455), EH38E1637267 (-162505), EH38E1637266 (-162104), EH38E1637265 (-161562), EH38E1637232 (-95514), EH38E1637225 (-60199), EH38E1637213 (-35270), EH38E1637174 (+57217), EH38E1637173 (+63353), EH38E1637170 (+67474), EH38E1637169 (+68467), EH38E1637168 (+68810), EH38E1637158 (+93728), EH38E1637137 (+215243), EH38E1637123 (+237465), EH38E1637109 (+269947), …
ANKS4B	EH38E1806775 (+20005), EH38E1806776 (+22126), EH38E1806777 (+22856), EH38E1806785 (+31037), EH38E1806806 (+53824), EH38E1806807 (+67022)
ANKS6	EH38E2711828 (-3797), EH38E2711798 (+23921), EH38E2711795 (+31094), EH38E2711784 (+60153)
ANLN	EH38E2548315 (-180137), EH38E2548350 (-127288), EH38E2548369 (-110424), EH38E2548413 (-51350), EH38E2548452 (+3057), EH38E2548453 (+3428), EH38E2548454 (+3999), EH38E2548487 (+69640), EH38E2548488 (+69974), EH38E2548490 (+76283), EH38E2548492 (+78746), EH38E2548496 (+83752), EH38E2548497 (+84011), EH38E2548498 (+84286), EH38E2548499 (+84687), EH38E2548518 (+123736), EH38E2548548 (+178423), EH38E2…
ANO1	EH38E1549133 (-230729), EH38E1549155 (-185481), EH38E1549158 (-183809), EH38E1549159 (-183436), EH38E1549214 (-129301), EH38E1549215 (-129103), EH38E1549270 (-58603), EH38E1549285 (-18430), EH38E1549333 (+22099), EH38E1549367 (+61897), EH38E1549368 (+62632), EH38E1549381 (+81174), EH38E1549396 (+105385)
ANO10	EH38E2196260 (-56496), EH38E2196256 (-52812), EH38E2196251 (-27698), EH38E2196248 (-25519), EH38E2196241 (-17178), EH38E2196240 (-16721), EH38E2196238 (-14377), EH38E2196237 (-10672), EH38E2196236 (-10389), EH38E2196231 (-2727), EH38E2196212 (+37374), EH38E2196186 (+99002), EH38E2196185 (+99267), EH38E2196184 (+99522), EH38E2196160 (+130523), EH38E2196157 (+135936), EH38E2196156 (+136875), EH38E2…
ANO2	EH38E1589532 (-151307), EH38E1589531 (-147706), EH38E1589530 (-147134), EH38E1589529 (-146766), EH38E1589425 (+21595), EH38E1589410 (+58206), EH38E1589345 (+226881), EH38E1589257 (+385721), EH38E1589243 (+409325), EH38E1589181 (+491949)
ANO3	EH38E1527784 (-943502), EH38E1527790 (-907794), EH38E1527791 (-907432), EH38E1527795 (-877730), EH38E1527798 (-843046), EH38E1527801 (-808247), EH38E1527802 (-803395), EH38E1527808 (-786647), EH38E1527809 (-783022), EH38E1527815 (-751630), EH38E1527816 (-742549), EH38E1527821 (-634601), EH38E1527838 (-552591), EH38E1527840 (-544958), EH38E1527869 (-403450), EH38E1527870 (-403151), EH38E1527873 (-…
ANO4	EH38E1637516 (-151858), EH38E1637517 (-151490), EH38E1637518 (-147868), EH38E1637520 (-144401), EH38E1637521 (-143101), EH38E1637528 (-133225), EH38E1637541 (-106936), EH38E1637545 (-88742), EH38E1637561 (-57574), EH38E1637565 (-41907), EH38E1637616 (+65900), EH38E1637617 (+71071), EH38E1637650 (+160398), EH38E1637652 (+162204), EH38E1637670 (+192901), EH38E1637671 (+193201), EH38E1637679 (+20829…
ANO5	EH38E1526749 (-935537), EH38E1526772 (-789895), EH38E1526782 (-766024), EH38E1526804 (-663769), EH38E1526843 (-566988), EH38E1526875 (-440504), EH38E1526876 (-440182), EH38E1526890 (-386050), EH38E1526893 (-381340), EH38E1526894 (-378750), EH38E1526900 (-366032), EH38E1526901 (-340738), EH38E1526939 (-207091), EH38E1526940 (-206638), EH38E1526956 (-107923), EH38E1526957 (-103349), EH38E1526958 (-…
ANO6	EH38E1607139 (-107341), EH38E1607150 (-49789), EH38E1607161 (-31315), EH38E1607176 (-6805), EH38E1607191 (+4458), EH38E1607248 (+68195), EH38E1607297 (+127401), EH38E1607355 (+220090), EH38E1607362 (+242869), EH38E1607371 (+257725), EH38E1607389 (+331493), EH38E1607390 (+331948), EH38E1607395 (+341116), EH38E1607410 (+368187), EH38E1607411 (+368453), EH38E1607412 (+371121), EH38E1607414 (+372237)…
ANO7	EH38E2090481 (+25903), EH38E2090488 (+30140), EH38E2090489 (+30371), EH38E2090490 (+30682)
ANO9	EH38E1513527 (-1782), EH38E1513519 (+19516)
ANOS1	EH38E2741035 (-26759), EH38E2741032 (-25616), EH38E2741031 (-23114), EH38E2741014 (+7758), EH38E2741010 (+19859), EH38E2740992 (+68671), EH38E2740991 (+68999), EH38E2740990 (+74135), EH38E2740989 (+74861), EH38E2740986 (+88398), EH38E2740976 (+104187), EH38E2740966 (+225165), EH38E2740965 (+225587), EH38E2740961 (+231197)
ANP32A	EH38E1773567 (-29149), EH38E1773560 (-23104), EH38E1773552 (-8279), EH38E1773493 (+29767), EH38E1773473 (+45095), EH38E1773372 (+176661), EH38E1773352 (+187003), EH38E1773351 (+187476), EH38E1773347 (+189919), EH38E1773328 (+205381), EH38E1773324 (+207712), EH38E1773310 (+218983)
ANP32B	EH38E2711249 (+38500), EH38E2711250 (+39311), EH38E2711267 (+56346), EH38E2711269 (+59778), EH38E2711271 (+61887), EH38E2711272 (+62170), EH38E2711273 (+62590), EH38E2711274 (+62948), EH38E2711275 (+63789), EH38E2711277 (+66636)
ANP32D	EH38E1609433 (-98026), EH38E1609434 (-92625), EH38E1609435 (-91911), EH38E1609449 (-52425), EH38E1609461 (-24677), EH38E1609469 (+34368), EH38E1609470 (+37648)
ANP32E	EH38E1383457 (-13978), EH38E1383436 (+28374), EH38E1383435 (+28696), EH38E1383433 (+41338), EH38E1383410 (+62652), EH38E1383409 (+62956), EH38E1383406 (+67014), EH38E1383405 (+69989), EH38E1383404 (+70307), EH38E1383403 (+70666), EH38E0114249 (+71161)
ANPEP	EH38E1787004 (-51552), EH38E1787003 (-50680), EH38E1786996 (-45781), EH38E1786994 (-43013), EH38E1786910 (+31614), EH38E1786909 (+32245), EH38E1786908 (+32632)
ANTXR1	EH38E2006971 (+143642), EH38E2007021 (+179610), EH38E2007037 (+195031), EH38E2007069 (+224811), EH38E2007087 (+242773), EH38E2007088 (+247047), EH38E2007090 (+250345), EH38E2007112 (+285890), EH38E2007128 (+296154)
ANTXR2	EH38E2306938 (-107234), EH38E2306937 (-101472), EH38E2306934 (-99763), EH38E2306932 (-98874), EH38E2306921 (-80422), EH38E2306916 (-71273), EH38E2306910 (-67737), EH38E2306908 (-66548), EH38E2306857 (-5995), EH38E2306852 (-2198), EH38E0731007 (+38098), EH38E2306805 (+46228), EH38E2306797 (+57798), EH38E2306789 (+64543), EH38E2306788 (+64983), EH38E2306761 (+126019), EH38E2306744 (+194849), EH38E2…
ANTXRL	EH38E1465398 (-233802), EH38E1465399 (-233549), EH38E1465400 (-232921), EH38E1465406 (-218676), EH38E1465416 (-209552), EH38E1465417 (-209028), EH38E1465418 (-208701), EH38E1465419 (-206879), EH38E1465438 (-191902), EH38E1465445 (-184541), EH38E1465462 (-65978), EH38E1465463 (-64279), EH38E1465481 (-30846), EH38E1465490 (-17328), EH38E1465551 (+32592), EH38E1465552 (+34461), EH38E1465553 (+34949)…
ANXA1	EH38E2697159 (-149492), EH38E2697160 (-149224), EH38E2697161 (-147536), EH38E2697193 (-98164), EH38E2697203 (-78952), EH38E2697212 (-67842), EH38E2697233 (-29281), EH38E2697235 (-27143), EH38E2697240 (-24500), EH38E2697252 (-16232), EH38E2697257 (-12039), EH38E2697303 (+15396), EH38E2697306 (+19032), EH38E2697317 (+37684), EH38E2697322 (+45507), EH38E2697330 (+61983), EH38E2697331 (+62418), EH38E…
ANXA10	EH38E2342174 (-711374), EH38E2342175 (-702785), EH38E2342177 (-673148), EH38E2342178 (-672888), EH38E2342179 (-672590), EH38E2342180 (-670405), EH38E2342181 (-649817), EH38E2342198 (-417986), EH38E2342221 (-195201), EH38E2342222 (-189128), EH38E2342223 (-188941), EH38E2342226 (-162196), EH38E2342241 (-63745), EH38E2342242 (-63383), EH38E2342248 (-30996), EH38E2342250 (-21375), EH38E2342254 (-1463…
ANXA11	EH38E1483140 (-63384), EH38E1483123 (-29556), EH38E1483099 (+5530), EH38E1483096 (+7431), EH38E1483085 (+17922), EH38E1483059 (+46209)
ANXA13	EH38E2663209 (-100916), EH38E2663208 (-100634), EH38E2663200 (-88059), EH38E2663182 (-58017), EH38E2663150 (-20942), EH38E2663137 (-5163), EH38E2663134 (-2293), EH38E2663133 (-1941), EH38E2663126 (+7820), EH38E2663110 (+19547), EH38E2663105 (+28480), EH38E2663104 (+28749), EH38E2663070 (+57128)
ANXA2	EH38E1766938 (-21952), EH38E1766934 (-18796), EH38E1766918 (-3177), EH38E1766913 (-1046), EH38E1766853 (+24996), EH38E1766852 (+25529), EH38E1766823 (+44344), EH38E1766804 (+54590), EH38E1766792 (+79963), EH38E1766769 (+161794), EH38E1766713 (+275105), EH38E1766698 (+300260), EH38E1766697 (+301616), EH38E1766658 (+363611), EH38E1766657 (+364315), EH38E1766652 (+376230), EH38E1766649 (+379993)
ANXA2R	EH38E2369435 (-52329), EH38E2369434 (-49620), EH38E2369429 (-35980), EH38E2369426 (-32388), EH38E2369425 (-30891), EH38E2369424 (-28186), EH38E2369408 (-20895), EH38E2369405 (-15507), EH38E2369404 (-15194), EH38E2369403 (-7289), EH38E2369376 (+6842), EH38E2369365 (+17627), EH38E2369348 (+33314), EH38E2369343 (+35154), EH38E2369342 (+35450), EH38E2369332 (+46146), EH38E2369313 (+57122), EH38E23693…
ANXA3	EH38E2305870 (-458950), EH38E2305906 (-385505), EH38E2305917 (-372874), EH38E2305964 (-298498), EH38E2305970 (-264367), EH38E2306006 (-219376), EH38E2306010 (-216140), EH38E2306023 (-189019), EH38E2306024 (-188321), EH38E2306047 (-124357), EH38E2306064 (-71026), EH38E2306102 (-5468), EH38E2306111 (+5328), EH38E2306116 (+8811), EH38E2306117 (+9249), EH38E2306127 (+15547), EH38E2306128 (+15830), EH…
ANXA4	EH38E2007399 (-74020), EH38E2007425 (-47678), EH38E2007436 (-37323), EH38E2007442 (-25790), EH38E2007460 (-7532), EH38E2007461 (-6987), EH38E2007463 (-6417), EH38E2007464 (-6083), EH38E2007467 (-2181), EH38E2007504 (+33146), EH38E2007505 (+33537), EH38E2007506 (+33791), EH38E2007508 (+35455), EH38E2007519 (+47430), EH38E2007520 (+47956), EH38E2007521 (+48421), EH38E2007527 (+52247), EH38E2007528 …
ANXA5	EH38E2324124 (-52297), EH38E2324121 (-45868), EH38E2324096 (-15357), EH38E2324093 (-13119), EH38E2324091 (-3093), EH38E2324089 (-1113), EH38E2324088 (-691), EH38E2324046 (+40158), EH38E2324028 (+102117), EH38E2324019 (+131949), EH38E2324014 (+143470), EH38E2324008 (+182418), EH38E2323995 (+238728), EH38E2323976 (+299464)
ANXA6	EH38E2421697 (-59699), EH38E2421630 (+3925), EH38E2421629 (+4430)
ANXA7	EH38E1478230 (+47046)
ANXA8	EH38E1465984 (+25443), EH38E1465982 (+27223), EH38E1465966 (+60493), EH38E1465965 (+61891), EH38E1465964 (+62352), EH38E1465963 (+62705)
ANXA8L1	EH38E1465551 (-56137), EH38E1465552 (-54268), EH38E1465553 (-53780), EH38E1465554 (-52334)
ANXA9	EH38E1383968 (+17237)
AOAH	EH38E2549239 (-707162), EH38E2549231 (-700796), EH38E2549194 (-658339), EH38E2549190 (-652104), EH38E2549186 (-645626), EH38E2549166 (-629278), EH38E2549165 (-628692), EH38E2549147 (-616984), EH38E2549099 (-560721), EH38E2549098 (-560419), EH38E2549090 (-553940), EH38E2549085 (-549222), EH38E2549084 (-548739), EH38E2549071 (-531076), EH38E2549043 (-491081), EH38E2548966 (-376719), EH38E2548942 (-…
AOC1	EH38E2600878 (-45451), EH38E2600882 (-37420), EH38E2600887 (-28767), EH38E2600921 (+23461), EH38E2600930 (+39375), EH38E2600932 (+43429), EH38E2600933 (+44460), EH38E2600942 (+50051), EH38E2600943 (+50296), EH38E2600954 (+71253), EH38E2600955 (+75263), EH38E2600958 (+79025)
AOC3	EH38E1863958 (+37311)
AOX1	EH38E2065472 (+8251), EH38E2065475 (+11107), EH38E2065535 (+79151), EH38E2065544 (+89167), EH38E2065551 (+102288), EH38E2065552 (+102628), EH38E2065585 (+143008), EH38E2065609 (+166064), EH38E2065623 (+179537), EH38E2065624 (+179841), EH38E2065625 (+180296), EH38E2065627 (+181238), EH38E2065628 (+181447), EH38E2065629 (+181715)
AP1AR	EH38E2320518 (-83830), EH38E2320553 (-23254), EH38E2320554 (-18416), EH38E2320555 (-17685), EH38E2320584 (+39552), EH38E2320597 (+51338)
AP1B1	EH38E2157017 (-43577), EH38E2157008 (-26869), EH38E2157007 (-26442), EH38E2156958 (+36449), EH38E2156953 (+41677)
AP1G1	EH38E1825982 (+46812)
AP1M1	EH38E1942355 (-9039), EH38E1942429 (+81439), EH38E1942451 (+99873)
AP1M2	EH38E1938455 (-26477)
AP1S2	EH38E2744250 (-257961), EH38E2744244 (-246989), EH38E2744240 (-244298), EH38E2744239 (-243989), EH38E2744230 (-206681), EH38E2744229 (-205692), EH38E2744228 (-201268), EH38E2744224 (-190033), EH38E2744223 (-188393), EH38E2744222 (-187961), EH38E2744218 (-178753), EH38E2744217 (-174359), EH38E2744213 (-169199), EH38E2744207 (-155849), EH38E2744204 (-143795), EH38E2744195 (-116253), EH38E2744193 (-…
AP1S3	EH38E2078685 (-102057), EH38E2078682 (-99375), EH38E2078676 (-93105), EH38E2078675 (-92704), EH38E2078649 (-59682), EH38E2078627 (-30622), EH38E2078621 (-25512), EH38E2078611 (-17371), EH38E2078606 (-13884), EH38E2078567 (+29892), EH38E2078561 (+37976), EH38E2078560 (+38442), EH38E2078552 (+50439), EH38E2078523 (+92805), EH38E2078514 (+105056), EH38E2078506 (+111370), EH38E2078501 (+113420), EH38…
AP2A1	EH38E1961196 (+8839)
AP2A2	EH38E1514120 (-8793), EH38E1514151 (+17225), EH38E1514169 (+31659), EH38E1514170 (+31927), EH38E1514171 (+32483)
AP2S1	EH38E1958746 (-48663), EH38E1958681 (+8454), EH38E1958663 (+28135), EH38E1958662 (+28649), EH38E1958648 (+53359)
AP3B1	EH38E2384791 (-60597), EH38E2384789 (-56526), EH38E2384771 (-5886), EH38E2384752 (+22767), EH38E2384741 (+49419), EH38E2384601 (+401464), EH38E2384591 (+413974), EH38E2384549 (+481674), EH38E2384542 (+511646)
AP3B2	EH38E1783095 (-79896), EH38E1783086 (-54200), EH38E1783078 (-40146), EH38E1783077 (-39855), EH38E1783070 (-20432), EH38E1783059 (+1554)
AP3D1	EH38E1932070 (-7191), EH38E1932067 (-3163), EH38E1932033 (+42210)
AP3M1	EH38E1478757 (+98948)
AP3M2	EH38E2627667 (-84527), EH38E2627678 (-51771), EH38E2627679 (-49749)
AP3S2	EH38E1787031 (-13150), EH38E1787004 (+27928), EH38E1787003 (+28800), EH38E1786996 (+33699), EH38E1786994 (+36467)
AP4E1	EH38E1761528 (-115314), EH38E1761531 (-109788), EH38E1761534 (-100639), EH38E1761541 (-82527), EH38E1761544 (-77496), EH38E1761545 (-77052), EH38E1761548 (-67975), EH38E1761562 (-41341), EH38E1761565 (-35370), EH38E1761566 (-34590), EH38E1761567 (-34360), EH38E1761574 (-27347), EH38E1761575 (-26845), EH38E1761577 (-26068), EH38E1761579 (-24574), EH38E1761588 (-8129), EH38E1761589 (-5940), EH38E17…
AP4S1	EH38E1705963 (-59569), EH38E1705964 (-59018), EH38E1705965 (-58153), EH38E1705968 (-53873), EH38E1705969 (-53410), EH38E1705991 (-28314)
AP5B1	EH38E1545516 (+5046), EH38E1545514 (+6538), EH38E1545505 (+36199), EH38E1545504 (+36567), EH38E1545503 (+37028), EH38E1545501 (+38202), EH38E1545500 (+42046), EH38E1545499 (+53964)
AP5M1	EH38E1717045 (-394312), EH38E1717068 (-363393), EH38E1717069 (-355992), EH38E1717071 (-345380), EH38E1717073 (-318919), EH38E1717087 (-276372), EH38E1717103 (-237210), EH38E1717113 (-210406), EH38E1717148 (-127138), EH38E1717149 (-126299), EH38E1717185 (-13830)
AP5S1	EH38E2093793 (+18966)
AP5Z1	EH38E2531026 (-78202), EH38E2531123 (+18717), EH38E2531124 (+19214), EH38E2531125 (+19523), EH38E2531127 (+21684), EH38E2531146 (+39026), EH38E2531178 (+76634), EH38E2531179 (+77438)
APAF1	EH38E1636685 (+51271), EH38E1636718 (+96140), EH38E1636728 (+106775), EH38E1636733 (+110877), EH38E1636734 (+112011), EH38E1636815 (+277903), EH38E1636831 (+338609), EH38E1636832 (+338970), EH38E1636857 (+390233), EH38E1636875 (+416264), EH38E1636886 (+434883), EH38E1636901 (+473990), EH38E1636940 (+579284), EH38E1636944 (+604581), EH38E1636979 (+698990), EH38E1636981 (+721324), EH38E1636992 (+73…
APBA1	EH38E2695316 (+25586), EH38E2695315 (+26581), EH38E2695309 (+60885), EH38E2695308 (+61452), EH38E2695296 (+88847), EH38E2695295 (+89197), EH38E2695242 (+173641), EH38E2695241 (+174329), EH38E2695218 (+225505), EH38E2695200 (+262167), EH38E2695199 (+265314), EH38E2695198 (+267791), EH38E2695197 (+271655), EH38E2695195 (+274799), EH38E2695164 (+308870), EH38E2695159 (+324425)
APBA2	EH38E1749681 (-12037), EH38E1749709 (+12437), EH38E1749766 (+60085), EH38E1749788 (+82870), EH38E1749794 (+91572), EH38E1749805 (+100955), EH38E1749806 (+101616), EH38E1749823 (+118077), EH38E1749852 (+156084), EH38E1749858 (+158838), EH38E1749880 (+185794), EH38E1749892 (+213407), EH38E1749920 (+254031), EH38E1749921 (+254305), EH38E1749932 (+273273), EH38E1749963 (+376982)
APBB1	EH38E1517423 (-15456)
APBB1IP	EH38E1456444 (-189570), EH38E1456471 (-105881), EH38E1456473 (-104604), EH38E1456494 (-70689), EH38E1456501 (-64574), EH38E1456503 (-61357), EH38E1456517 (-43844), EH38E1456523 (-25059), EH38E1456530 (-1128), EH38E1456603 (+54667), EH38E1456616 (+78554), EH38E1456617 (+79054), EH38E1456619 (+81786), EH38E1456621 (+86047), EH38E1456622 (+86408), EH38E1456638 (+116233), EH38E1456648 (+135662), EH38…
APBB2	EH38E2293299 (-20529), EH38E2293298 (-20143), EH38E2293230 (+48851), EH38E2293214 (+59874), EH38E2293195 (+72455), EH38E2293106 (+185948), EH38E2293105 (+189432), EH38E2293101 (+192241), EH38E2293083 (+217449), EH38E2293056 (+241586), EH38E2293019 (+289853), EH38E2293018 (+290226), EH38E2292990 (+327400), EH38E2292989 (+331621), EH38E2292988 (+332012), EH38E2292982 (+338631), EH38E2292924 (+45870…
APC	EH38E2399123 (-292025), EH38E2399124 (-290372), EH38E2399125 (-286620), EH38E2399127 (-268579), EH38E2399138 (-253939), EH38E2399155 (-213853), EH38E2399158 (-208211), EH38E2399160 (-205549), EH38E2399173 (-189434), EH38E2399174 (-189100), EH38E2399176 (-188545), EH38E2399193 (-171448), EH38E2399194 (-166131), EH38E2399202 (-156465), EH38E2399204 (-155663), EH38E2399205 (-152894), EH38E2399212 (-…
APC2	EH38E1931296 (-8316)
APCDD1	EH38E1899630 (-501391), EH38E1899631 (-501092), EH38E1899649 (-470282), EH38E1899674 (-443410), EH38E1899708 (-413289), EH38E1899723 (-400568), EH38E1899728 (-397010), EH38E1899757 (-371565), EH38E1899762 (-365707), EH38E1899786 (-337789), EH38E1899789 (-333993), EH38E1899804 (-320892), EH38E1899823 (-300469), EH38E1899842 (-258585), EH38E1899859 (-232521), EH38E1899860 (-232011), EH38E1899861 (-…
APCDD1L	EH38E2125588 (-125724), EH38E2125585 (-123534), EH38E2125567 (-107185), EH38E2125543 (-83524), EH38E2125473 (-24037), EH38E2125471 (-12378), EH38E2125451 (+11065), EH38E2125449 (+17139)
APCS	EH38E1389789 (-25489), EH38E1389797 (+2376), EH38E1389823 (+115383), EH38E1389831 (+124395)
APEH	EH38E2200424 (-86267)
APELA	EH38E2341254 (-465610), EH38E2341262 (-437804), EH38E2341266 (-428463), EH38E2341267 (-428193), EH38E2341285 (-375703), EH38E2341309 (-263811), EH38E2341312 (-261812), EH38E2341320 (-227977), EH38E2341324 (-176442), EH38E2341331 (-142816), EH38E2341347 (-105754), EH38E2341359 (-77399), EH38E2341371 (-52202), EH38E2341404 (+49503), EH38E2341408 (+55111), EH38E2341409 (+58561), EH38E2341410 (+59072…
APEX2	EH38E2755686 (+8450)
APH1B	EH38E1768874 (-50861), EH38E1768875 (-50555), EH38E1768876 (-50265), EH38E1768892 (-38666), EH38E1768893 (-38375), EH38E1768897 (-33604), EH38E1768900 (-32089), EH38E1768901 (-30919), EH38E1768902 (-30638), EH38E1768903 (-30297), EH38E1768947 (+14101), EH38E1768954 (+22603)
API5	EH38E1534922 (-996523), EH38E1534923 (-995894), EH38E1534929 (-970639), EH38E1534988 (-670020), EH38E1535002 (-549601), EH38E1535035 (-421026), EH38E1535036 (-420672), EH38E1535041 (-377504), EH38E1535043 (-360539), EH38E1535055 (-302301), EH38E1535057 (-299825), EH38E1535062 (-281843), EH38E1535074 (-238917), EH38E1535076 (-236613), EH38E1535080 (-205543), EH38E1535089 (-147671), EH38E1535091 (-…
APIP	EH38E1532281 (+13160), EH38E1532279 (+17255), EH38E1532278 (+17845), EH38E1532269 (+30595), EH38E1532268 (+30871), EH38E1532266 (+45799), EH38E1532265 (+46862), EH38E1532233 (+106733), EH38E1532232 (+107099), EH38E1532219 (+125726), EH38E1532212 (+140881), EH38E1532172 (+240115), EH38E1532170 (+245194)
APLF	EH38E2006436 (-48940), EH38E2006437 (-48620), EH38E2006438 (-48389), EH38E2006450 (-39210), EH38E2006452 (-37933), EH38E2006466 (-27099), EH38E2006467 (-26816), EH38E2006476 (-13849), EH38E2006494 (+4601), EH38E2006505 (+38744), EH38E2006516 (+68660), EH38E2006520 (+71937), EH38E2006533 (+138919), EH38E2006534 (+153412), EH38E2006535 (+154187)
APLN	EH38E2768086 (-73033), EH38E2768075 (-58515), EH38E2768064 (-33884), EH38E2768063 (-33284), EH38E2767998 (+46102), EH38E2767992 (+50838)
APLNR	EH38E1539334 (-60209), EH38E1539333 (-59249), EH38E1539320 (-47386), EH38E1539319 (-46570), EH38E1539317 (-44533), EH38E1539313 (-41694), EH38E1539304 (-37901), EH38E1539300 (-26373), EH38E1539299 (-26144), EH38E1539252 (+39273)
APLP2	EH38E1582164 (-53546), EH38E1582165 (-50649), EH38E1582166 (-50346), EH38E1582209 (+7084), EH38E1582222 (+19564), EH38E1582223 (+20001), EH38E1582289 (+80823), EH38E1582290 (+81074)
APMAP	EH38E2105175 (-62240), EH38E2105137 (-39361), EH38E2105136 (-38452), EH38E2105124 (-24527), EH38E2105051 (+39578)
APOA1	EH38E1572936 (-183352), EH38E1572935 (-183080), EH38E1572934 (-182537), EH38E1572933 (-182184), EH38E1572894 (-143742), EH38E1572893 (-143479), EH38E1572886 (-134946), EH38E1572866 (-108657), EH38E1572846 (-87246)
APOB	EH38E1979372 (-797424), EH38E1979363 (-776306), EH38E1979328 (-666643), EH38E1979325 (-660002), EH38E1979324 (-658505), EH38E1979318 (-642842), EH38E1979316 (-633134), EH38E1979265 (-457520), EH38E1979253 (-423992), EH38E1979251 (-422641), EH38E1979235 (-399834), EH38E1979216 (-352863), EH38E1979192 (-315679), EH38E1979190 (-314643), EH38E1979169 (-264224), EH38E1979168 (-263381), EH38E1979167 (-…
APOBEC1	EH38E1590864 (-2498), EH38E1590852 (+19605), EH38E1590851 (+20039), EH38E1590850 (+20300), EH38E1590848 (+22133), EH38E1590847 (+22849), EH38E1590846 (+23263), EH38E1590845 (+23624), EH38E1590843 (+24784), EH38E1590842 (+25100), EH38E1590841 (+25449), EH38E1590840 (+26389), EH38E1590839 (+26684), EH38E1590838 (+27058), EH38E1590837 (+27324), EH38E1590836 (+27673), EH38E1590835 (+28071), EH38E1590…
APOBEC3A	EH38E2164166 (-51851), EH38E2164167 (-51437), EH38E2164172 (-30820), EH38E2164174 (-28726), EH38E2164193 (-7451), EH38E2164194 (-6866), EH38E2164196 (-5286), EH38E2164224 (+19933)
APOBEC3B	EH38E2164224 (-9725), EH38E2164233 (+2039), EH38E2164234 (+2297), EH38E2164240 (+20897)
APOBEC3C	EH38E2164233 (-29635), EH38E2164234 (-29377), EH38E2164240 (-10777), EH38E2164243 (-1280), EH38E2164244 (-791), EH38E2164245 (-315)
APOBEC3D	EH38E2164252 (-930)
APOBEC3F	EH38E2164266 (-2255), EH38E2164277 (+18943), EH38E2164278 (+20871), EH38E2164280 (+21892), EH38E2164281 (+23514), EH38E2164283 (+24948), EH38E2164284 (+25768), EH38E2164285 (+26223), EH38E2164286 (+26763), EH38E2164287 (+27333), EH38E2164288 (+27767), EH38E2164289 (+28047), EH38E2164290 (+30417)
APOBEC3G	EH38E2164277 (-17458), EH38E2164278 (-15530), EH38E2164280 (-14509), EH38E2164281 (-12887), EH38E2164283 (-11453), EH38E2164284 (-10633), EH38E2164285 (-10178), EH38E2164286 (-9638), EH38E2164287 (-9068), EH38E2164288 (-8634), EH38E2164289 (-8354), EH38E2164290 (-5984), EH38E2164291 (-4075), EH38E2164293 (-2861), EH38E2164294 (-653), EH38E2164301 (+3573)
APOBEC3H	EH38E2164301 (-16697), EH38E2164311 (-4690), EH38E2164312 (-2398), EH38E2164313 (-2091), EH38E2164324 (+13514), EH38E2164325 (+13808), EH38E2164326 (+14139), EH38E2164329 (+17090), EH38E2164330 (+17627), EH38E2164331 (+18035), EH38E2164332 (+18915), EH38E2164333 (+19584), EH38E2164334 (+20468), EH38E2164335 (+20784), EH38E2164340 (+31500), EH38E2164341 (+31993), EH38E2164342 (+33108), EH38E216434…
APOBEC4	EH38E1404346 (-259173), EH38E1404288 (-217271), EH38E1404183 (-111893), EH38E1404137 (-44721), EH38E1404118 (-3255)
APOC1	EH38E1957022 (-130), EH38E1957023 (+135)
APOD	EH38E2272097 (-130663), EH38E2272075 (-110355), EH38E2272054 (-63922), EH38E2272052 (-46031), EH38E2272040 (-25736), EH38E2272039 (-25265), EH38E2272037 (-21073), EH38E2272036 (-20452), EH38E2272035 (-18006), EH38E2272022 (-5749), EH38E2272010 (+9095), EH38E2271988 (+30732), EH38E2271982 (+35547)
APOF	EH38E1615739 (-80660), EH38E1615735 (-75025), EH38E1615730 (-51758), EH38E1615726 (-38724), EH38E1615722 (-24572), EH38E1615717 (-13438)
APOH	EH38E1879567 (-47353), EH38E1879559 (-39288), EH38E1879553 (-21468), EH38E1879533 (+21322)
APOL1	EH38E2161615 (-2615), EH38E2161617 (-1793), EH38E2161627 (+5410), EH38E2161628 (+5946), EH38E2161635 (+10462), EH38E2161636 (+10925), EH38E2161637 (+11381), EH38E2161640 (+23755), EH38E2161777 (+118017), EH38E2161778 (+118332)
APOL2	EH38E2161588 (+15495), EH38E2161585 (+19260), EH38E2161583 (+26230), EH38E2161580 (+28506), EH38E2161578 (+29484)
APOL3	EH38E2161568 (-42743), EH38E2161567 (-42437), EH38E2161566 (-42170), EH38E2161562 (-37121), EH38E2161561 (-36827), EH38E2161547 (-21314), EH38E2161545 (-19525), EH38E2161540 (-11284), EH38E2161539 (-6069), EH38E2161537 (-5345), EH38E2161536 (-4857), EH38E2161535 (-4418), EH38E2161532 (-1653), EH38E2161530 (-1069), EH38E2161529 (-775), EH38E2161511 (+7027), EH38E2161504 (+13063), EH38E2161498 (+17…
APOL4	EH38E2161588 (-19626), EH38E2161585 (-15861), EH38E2161583 (-8891), EH38E2161580 (-6615), EH38E2161578 (-5637), EH38E2161577 (-4921), EH38E2161576 (-4342), EH38E2161568 (+1161), EH38E2161567 (+1467), EH38E2161566 (+1734), EH38E2161562 (+6783), EH38E2161561 (+7077), EH38E2161547 (+22590), EH38E2161545 (+24379), EH38E2161540 (+32620), EH38E2161539 (+37835), EH38E2161537 (+38559)
APOL5	EH38E2161084 (-57360), EH38E2161085 (-56866), EH38E2161088 (-54820), EH38E2161089 (-54530), EH38E2161090 (-54278), EH38E2161093 (-50459), EH38E2161094 (-49915), EH38E2161096 (-42420), EH38E2161098 (-39744), EH38E2161102 (-33410), EH38E2161105 (-31401), EH38E2161108 (-28398), EH38E2161110 (-27662), EH38E2161111 (-27285), EH38E2161112 (-27050), EH38E2161124 (+1803), EH38E2161127 (+7072), EH38E21611…
APOL6	EH38E2161060 (-18829), EH38E2161062 (-17813), EH38E2161068 (-10430), EH38E2161069 (-10175), EH38E2161084 (+12117), EH38E2161085 (+12611), EH38E2161088 (+14657), EH38E2161089 (+14947), EH38E2161090 (+15199), EH38E2161093 (+19018), EH38E2161094 (+19562), EH38E2161096 (+27057), EH38E2161098 (+29733), EH38E2161102 (+36067), EH38E2161105 (+38076), EH38E2161108 (+41079), EH38E2161110 (+41815), EH38E216…
APOLD1	EH38E1593797 (+19826), EH38E1593798 (+20131), EH38E1593800 (+21525), EH38E1593803 (+23693), EH38E1593810 (+33755), EH38E1593827 (+65936), EH38E1593837 (+73398), EH38E1593842 (+77487)
APOO	EH38E2747069 (-106999), EH38E2747055 (-52088), EH38E2747050 (-45416), EH38E2747049 (-45151), EH38E2747044 (-29321), EH38E2747038 (-1107), EH38E2747037 (-878), EH38E2747031 (+3648), EH38E2747006 (+23884), EH38E2747005 (+24165), EH38E2747004 (+24382), EH38E2746986 (+63283), EH38E2746971 (+84858), EH38E2746968 (+88063), EH38E2746959 (+103339), EH38E2746958 (+103759), EH38E2746950 (+112537)
APOOL	EH38E2760091 (-297657), EH38E2760092 (-297436), EH38E2760094 (-292914), EH38E2760100 (-268662), EH38E2760101 (-266066), EH38E2760104 (-258997), EH38E2760110 (-141834), EH38E2760111 (-140194), EH38E2760112 (-132417), EH38E2760118 (-111320), EH38E2760124 (-45711), EH38E2760134 (+22521), EH38E2760136 (+47955)
APOPT1	EH38E1745133 (+8112), EH38E1745142 (+19218), EH38E1745144 (+21720), EH38E1745154 (+44364), EH38E1745162 (+54206)
APP	EH38E2134407 (-386042), EH38E2134374 (-330334), EH38E2134373 (-325035), EH38E2134358 (-299920), EH38E2134355 (-293570), EH38E2134352 (-282796), EH38E2134343 (-274193), EH38E2134342 (-270604), EH38E2134322 (-235250), EH38E2134320 (-233959), EH38E2134317 (-227126), EH38E2134314 (-222223), EH38E2134302 (-198486), EH38E2134301 (-198162), EH38E2134298 (-181176), EH38E2134293 (-153861), EH38E2134290 (-…
APPBP2	EH38E1875575 (-64046), EH38E1875562 (-47596), EH38E1875552 (-39370), EH38E1875547 (-34865), EH38E1875546 (-34560), EH38E1875545 (-33888), EH38E1875544 (-31813), EH38E1158108 (-27022), EH38E1875534 (-9843), EH38E1875533 (-9485), EH38E1875531 (-8165), EH38E1875496 (+34221), EH38E1875461 (+92979), EH38E1875442 (+122094), EH38E1875441 (+122787)
APPL2	EH38E1640772 (-867431), EH38E1640744 (-844141), EH38E1640717 (-814170), EH38E1640713 (-812367), EH38E1640710 (-809376), EH38E1640709 (-808876), EH38E1640692 (-789248), EH38E1640663 (-751488), EH38E1640662 (-751001), EH38E1640636 (-723282), EH38E1640635 (-721597), EH38E1640616 (-699670), EH38E1640615 (-699287), EH38E1640613 (-697818), EH38E1640607 (-693270), EH38E1640604 (-691677), EH38E1640587 (-…
APRT	EH38E1837508 (-18519), EH38E1837479 (+2684), EH38E1837478 (+2871)
APTX	EH38E2690133 (+58652), EH38E2690117 (+127844), EH38E2690108 (+162302), EH38E2690107 (+172510), EH38E2690106 (+177680), EH38E2690105 (+178300)
AQP1	EH38E2545705 (+38705), EH38E2545706 (+39022)
AQP10	EH38E1386022 (-29369), EH38E1386023 (-14767), EH38E1386024 (-8649), EH38E1386026 (-6645)
AQP11	EH38E1554767 (-109535), EH38E1554784 (-72298), EH38E1554787 (-67946), EH38E1554801 (-39614), EH38E1554802 (-39275), EH38E1554803 (-35859), EH38E1554804 (-34130), EH38E1554805 (-33756), EH38E1554817 (-18547), EH38E1554818 (-18217), EH38E1554819 (-17187), EH38E1554820 (-16851), EH38E1554822 (-13337), EH38E1554823 (-8712), EH38E1554845 (+22825), EH38E1554859 (+46824)
AQP12A	EH38E2090066 (+13731), EH38E2090092 (+48161), EH38E2090102 (+67863), EH38E2090122 (+98939), EH38E2090127 (+101002), EH38E2090130 (+105291)
AQP12B	EH38E2090056 (-3690), EH38E2090055 (-3384), EH38E2090054 (-3046), EH38E2090047 (+12463), EH38E2090041 (+28367), EH38E2090037 (+36513), EH38E2090021 (+60528), EH38E2090019 (+61212)
AQP2	EH38E1610531 (-16712)
AQP3	EH38E2690565 (+11012)
AQP4	EH38E1906279 (-287881), EH38E1906278 (-287593), EH38E1906266 (-255485), EH38E1906260 (-244942), EH38E1906246 (-197200), EH38E1906220 (-128259), EH38E1906199 (-75151), EH38E1906198 (-65028), EH38E1906196 (-63053), EH38E1906195 (-62151), EH38E1906188 (-53567), EH38E1906182 (-36649), EH38E1906172 (-5142), EH38E1906150 (+59303), EH38E1906129 (+93484), EH38E1906116 (+111635), EH38E1906103 (+121122), E…
AQP6	EH38E1610604 (+8282)
AQP7	EH38E2690565 (-34080), EH38E2690491 (+61140), EH38E2690488 (+69328), EH38E2690483 (+73172), EH38E2690473 (+91141), EH38E2690464 (+104844)
AQP8	EH38E1808802 (-76236), EH38E1808804 (-72806), EH38E1808807 (-68521), EH38E1808808 (-68170), EH38E1808809 (-67917), EH38E1808810 (-67523), EH38E1808811 (-64715), EH38E1808812 (-63894), EH38E1808839 (-21969)
AQP9	EH38E1765265 (-57307), EH38E1765268 (-53544), EH38E1765273 (-26311), EH38E1765278 (-13408), EH38E1765311 (+63165), EH38E1765312 (+63522), EH38E1765316 (+71020), EH38E1765322 (+83524), EH38E1765325 (+86069), EH38E1765341 (+97977), EH38E1765349 (+107001), EH38E1765350 (+108049), EH38E1765354 (+110712), EH38E1765362 (+116104), EH38E1765366 (+120880), EH38E1765367 (+121863), EH38E1765368 (+122187), E…
AQR	EH38E1752619 (-17159), EH38E1752618 (-16682), EH38E1752610 (-6438), EH38E1752571 (+90516), EH38E1752539 (+156652)
AR	EH38E2756804 (-775447), EH38E2756827 (-452552), EH38E2756828 (-449820), EH38E2756834 (-335581), EH38E2756961 (+245711), EH38E2756965 (+417304), EH38E2756967 (+441599), EH38E2757002 (+631748), EH38E2757005 (+639966), EH38E2757007 (+642568), EH38E2757008 (+643045), EH38E2757024 (+694734), EH38E2757027 (+709922), EH38E2757028 (+711069), EH38E2757029 (+711423), EH38E2757032 (+730023), EH38E2757040 (+…
ARAF	EH38E2753667 (-71019), EH38E2753668 (-65711), EH38E2753670 (-63668), EH38E2753671 (-62519), EH38E2753672 (-61588), EH38E2753673 (-60329), EH38E2753674 (-59670), EH38E2753675 (-59225), EH38E2753676 (-58558), EH38E2753677 (-58285), EH38E2753678 (-57742), EH38E2753693 (-31346), EH38E2753701 (-7949), EH38E2753707 (-1111), EH38E2753708 (-679)
ARAP1	EH38E1551020 (+35948)
ARAP2	EH38E2290090 (+10164), EH38E2290030 (+160705), EH38E2289992 (+300721), EH38E2289988 (+310355), EH38E2289986 (+329043), EH38E2289984 (+335680), EH38E2289983 (+343712), EH38E2289982 (+343986), EH38E2289965 (+505587), EH38E2289962 (+519164), EH38E2289949 (+681465), EH38E2289935 (+724222), EH38E2289932 (+780786), EH38E2289930 (+836668), EH38E2289926 (+885899), EH38E2289925 (+886266), EH38E2289923 (+9…
ARAP3	EH38E2415074 (-148879), EH38E2414971 (-51184), EH38E2414967 (-44209), EH38E2414966 (-43895), EH38E2414964 (-42851), EH38E2414921 (-9348), EH38E2414920 (-8625)
ARC	EH38E2674568 (-39228), EH38E2674567 (-35527), EH38E2674554 (-17551), EH38E2674504 (+45919)
AREG	EH38E2303804 (-53322), EH38E2303805 (-52847), EH38E2303811 (-46907), EH38E2303812 (-46440), EH38E2303834 (-16730), EH38E2303835 (-16063), EH38E2303838 (-11338), EH38E2303842 (-6329), EH38E2303844 (-4602), EH38E2303897 (+45834), EH38E2303903 (+58625), EH38E2303933 (+100532), EH38E2303954 (+153663), EH38E2304031 (+288785)
AREL1	EH38E1728028 (+30048), EH38E1727997 (+63708), EH38E1727977 (+78381), EH38E1727965 (+92329)
ARF1	EH38E1428779 (+2749), EH38E1428781 (+3470)
ARF4	EH38E2205628 (-91121), EH38E2205624 (-81824), EH38E2205618 (-73307), EH38E2205594 (-1832), EH38E2205593 (-1519)
ARF6	EH38E1712361 (-34537), EH38E1712372 (-27537), EH38E1712382 (-12730), EH38E1712383 (-12488), EH38E1712384 (-11924), EH38E1712386 (-11276), EH38E1712387 (-10132), EH38E1712388 (-9599), EH38E1712389 (-8358), EH38E1712434 (+30421), EH38E1712435 (+30975), EH38E1712436 (+31315), EH38E1712442 (+37851), EH38E1712456 (+52532), EH38E1712492 (+80911), EH38E1712496 (+82973), EH38E1712497 (+83660), EH38E17124…
ARFGAP1	EH38E2129062 (-11238), EH38E2129068 (-6506), EH38E2129070 (-4357), EH38E2129071 (-3996)
ARFGAP2	EH38E1537948 (+38920), EH38E1537906 (+89034), EH38E1537842 (+208991), EH38E1537838 (+224999)
ARFGAP3	EH38E2167712 (-120350), EH38E2167644 (-72618), EH38E2167588 (-25777), EH38E2167574 (-6437), EH38E2167558 (+8207), EH38E2167515 (+57696), EH38E2167502 (+82537), EH38E2167501 (+82919), EH38E2167482 (+101160), EH38E2167481 (+101609), EH38E2167478 (+103527), EH38E2167470 (+109162), EH38E2167469 (+109520), EH38E2167468 (+112054), EH38E2167466 (+114339), EH38E2167464 (+116582), EH38E2167463 (+116915), …
ARFGEF1	EH38E2637773 (-386909), EH38E2637769 (-383872), EH38E2637764 (-376783), EH38E2637763 (-376277), EH38E2637758 (-373163), EH38E2637752 (-362418), EH38E2637751 (-360088), EH38E2637725 (-304796), EH38E2637724 (-304411), EH38E2637706 (-255747), EH38E2637694 (-213754), EH38E2637687 (-178813), EH38E2637686 (-178428), EH38E2637675 (-160687), EH38E2637657 (-113339), EH38E2637655 (-96511), EH38E2637644 (-5…
ARFGEF2	EH38E2118234 (-82196), EH38E2118238 (-78566), EH38E2118269 (-48619), EH38E2118273 (-44396), EH38E2118286 (-28843), EH38E2118291 (-21828), EH38E2118300 (-12997), EH38E2118301 (-12669), EH38E2118302 (-11254), EH38E2118304 (-10023), EH38E2118305 (-9633), EH38E2118307 (-2104)
ARFIP1	EH38E2336763 (+147166), EH38E2336766 (+149781), EH38E2336844 (+201526), EH38E2336845 (+202064), EH38E2336875 (+225047), EH38E2336883 (+233866), EH38E2336906 (+260769), EH38E2336916 (+283780), EH38E2336920 (+286382), EH38E2336930 (+299156), EH38E2336949 (+310416), EH38E2336950 (+310919), EH38E2336959 (+331669), EH38E2336960 (+331888), EH38E2336966 (+335039), EH38E2336967 (+335410), EH38E2336983 (+…
ARFIP2	EH38E1517470 (-8073)
ARFRP1	EH38E2129565 (+1951), EH38E2129561 (+4501)
ARG1	EH38E2503214 (-386648), EH38E2503215 (-375269), EH38E2503229 (-359623), EH38E2503242 (-330114), EH38E2503259 (-315387), EH38E2503277 (-280871), EH38E2503278 (-280594), EH38E2503279 (-279769), EH38E2503280 (-279392), EH38E2503281 (-278874), EH38E2503283 (-277941), EH38E2503284 (-277631), EH38E2503285 (-272208), EH38E2503300 (-235331), EH38E2503303 (-228808), EH38E2503320 (-195705), EH38E2503321 (-…
ARG2	EH38E1722872 (-10556), EH38E1722874 (-9117)
ARGFX	EH38E2231682 (-18129)
ARGLU1	EH38E1696316 (-965250), EH38E1696306 (-910030), EH38E1696302 (-898358), EH38E1696287 (-854470), EH38E1696278 (-828175), EH38E1696269 (-807979), EH38E1696268 (-806580), EH38E1696262 (-802458), EH38E1696252 (-783286), EH38E1696243 (-733876), EH38E1696237 (-716556), EH38E1696232 (-708248), EH38E1696231 (-707974), EH38E1696230 (-703261), EH38E1696226 (-690701), EH38E1696199 (-630379), EH38E1696198 (-…
ARHGAP1	EH38E1537634 (+57436), EH38E1537630 (+60370), EH38E1537629 (+60965), EH38E1537626 (+62850)
ARHGAP10	EH38E2333974 (-39363), EH38E2333987 (-21081), EH38E2333995 (-8585), EH38E2334015 (+4818), EH38E2334022 (+16184), EH38E2334045 (+38957), EH38E2334094 (+81504), EH38E2334100 (+89152), EH38E2334105 (+92400), EH38E2334106 (+92727), EH38E2334119 (+101418), EH38E2334126 (+105505), EH38E2334180 (+177432), EH38E2334215 (+232674), EH38E2334223 (+243481), EH38E2334240 (+265003), EH38E2334242 (+274121), EH3…
ARHGAP11B	EH38E1750433 (+23924), EH38E1750434 (+24221), EH38E1750435 (+24529), EH38E1750473 (+233023), EH38E1750474 (+233300), EH38E1750478 (+243977), EH38E1750480 (+244956)
ARHGAP12	EH38E1460165 (-121585), EH38E1460141 (-76363), EH38E1460140 (-76069), EH38E1460139 (-75576), EH38E1460127 (-43913), EH38E1460120 (-34249), EH38E1460119 (-33817), EH38E1460118 (-33105), EH38E1460117 (-32743), EH38E1460116 (-31169), EH38E1460114 (-30253), EH38E1460113 (-23396), EH38E1460112 (-20698), EH38E1460111 (-20399), EH38E1460102 (-11298), EH38E1460100 (-8331), EH38E1460097 (-6412), EH38E1460…
ARHGAP15	EH38E2037350 (-236425), EH38E2037354 (-229832), EH38E2037355 (-226460), EH38E2037356 (-225829), EH38E2037357 (-225370), EH38E2037358 (-224314), EH38E2037359 (-223875), EH38E2037361 (-221434), EH38E2037362 (-214422), EH38E2037368 (-198137), EH38E2037370 (-192530), EH38E2037374 (-187689), EH38E2037383 (-175990), EH38E2037389 (-155283), EH38E2037390 (-154798), EH38E2037392 (-153877), EH38E2037393 (-…
ARHGAP17	EH38E1808754 (-64849), EH38E1808753 (-58692), EH38E1808746 (-49817), EH38E1808745 (-48734), EH38E1808739 (-42033), EH38E1808725 (-28844), EH38E1808721 (-23080), EH38E1808720 (-22509), EH38E1808711 (-15309), EH38E1808688 (+4026), EH38E1808588 (+159494)
ARHGAP18	EH38E2502460 (-79127), EH38E2502450 (-65092), EH38E2502449 (-64602), EH38E2502448 (-63326), EH38E2502425 (-26814), EH38E2502392 (+13206), EH38E2502369 (+30280), EH38E2502315 (+72587), EH38E2502265 (+134472), EH38E2502247 (+164784), EH38E2502246 (+165152), EH38E2502235 (+187813), EH38E2502234 (+188105), EH38E2502182 (+261149), EH38E2502172 (+293529), EH38E2502170 (+300270), EH38E2502169 (+301365),…
ARHGAP19	EH38E1491706 (-15054), EH38E1491697 (+1508), EH38E1491687 (+24056), EH38E1491685 (+25573), EH38E1491648 (+88868), EH38E1491647 (+89238)
ARHGAP20	EH38E1569035 (-514155), EH38E1569033 (-510581), EH38E1569009 (-465684), EH38E1569008 (-464771), EH38E1568984 (-384666), EH38E1568979 (-375082), EH38E1568978 (-373535), EH38E1568967 (-347199), EH38E1568924 (-258572), EH38E1568906 (-222693), EH38E1568905 (-222230), EH38E1568882 (-170750), EH38E1568849 (-105998), EH38E1568786 (+80949), EH38E1568785 (+82946), EH38E1568732 (+232830), EH38E1568717 (+24…
ARHGAP21	EH38E1455996 (-212027), EH38E1455988 (-198786), EH38E1455961 (-164119), EH38E1455960 (-163841), EH38E1455948 (-150020), EH38E1455934 (-135895), EH38E1455933 (-135302), EH38E1455926 (-127389), EH38E1455918 (-121263), EH38E1455887 (-60115), EH38E1455875 (-8460), EH38E1455834 (+26677), EH38E1455833 (+28098), EH38E1455816 (+58475), EH38E1455810 (+72478), EH38E1455763 (+154215), EH38E1455755 (+167334)…
ARHGAP22	EH38E1466379 (-29928), EH38E1466364 (-7866), EH38E1466361 (-5943), EH38E1466335 (+9896), EH38E1466318 (+29770), EH38E1466315 (+33150), EH38E1466313 (+50101), EH38E1466312 (+50437), EH38E1466225 (+136676), EH38E1466155 (+213529), EH38E1466151 (+214921), EH38E1466147 (+220605), EH38E1466144 (+226073), EH38E1466129 (+258494), EH38E1466118 (+270903), EH38E1466116 (+272230), EH38E1466115 (+272552)
ARHGAP24	EH38E2309283 (-480715), EH38E2309295 (-445456), EH38E2309308 (-389891), EH38E2309309 (-389526), EH38E2309312 (-381970), EH38E2309318 (-349234), EH38E2309319 (-347761), EH38E2309336 (-322021), EH38E2309346 (-264536), EH38E2309347 (-256182), EH38E2309369 (-107171), EH38E2309377 (-91571), EH38E2309382 (-81709), EH38E2309383 (-79225), EH38E2309387 (-72532), EH38E2309469 (+39866), EH38E2309500 (+10240…
ARHGAP25	EH38E2006565 (-48862), EH38E2006567 (-45440), EH38E2006576 (-38659), EH38E2006577 (-38072), EH38E2006585 (-19311), EH38E2006602 (-2128), EH38E2006723 (+103337), EH38E2006735 (+120695)
ARHGAP26	EH38E2415890 (-67060), EH38E2415906 (-44957), EH38E2415912 (-42180), EH38E2415913 (-36154), EH38E2415921 (-27911), EH38E2415927 (-22052), EH38E2415928 (-21629), EH38E2415930 (-20838), EH38E2415931 (-19429), EH38E2415944 (-2257), EH38E2415945 (-1853), EH38E2415989 (+29560), EH38E2416009 (+43504), EH38E2416018 (+48862), EH38E2416041 (+62078), EH38E2416044 (+64324), EH38E2416050 (+69443), EH38E24160…
ARHGAP27	EH38E1866021 (+95602), EH38E1866010 (+109764), EH38E1866009 (+110177)
ARHGAP28	EH38E1897268 (-405301), EH38E1897269 (-404029), EH38E1897270 (-403737), EH38E1897277 (-389854), EH38E1897290 (-346317), EH38E1897293 (-332174), EH38E1897294 (-330337), EH38E1897295 (-329623), EH38E1897326 (-270934), EH38E1897334 (-263692), EH38E1897336 (-263035), EH38E1897382 (-200888), EH38E1897388 (-189455), EH38E1897548 (+89222), EH38E1897551 (+90664), EH38E1897552 (+91392), EH38E1897569 (+113…
ARHGAP29	EH38E1368982 (-138004), EH38E1368976 (-114965), EH38E1368974 (-112888), EH38E1368973 (-112498), EH38E1368968 (-105084), EH38E1368966 (-104086), EH38E1368963 (-99626), EH38E1368962 (-99244), EH38E1368943 (-86706), EH38E1368942 (-86426), EH38E1368928 (-73551), EH38E1368916 (-64212), EH38E1368915 (-63780), EH38E1368905 (-48399), EH38E1368901 (-47082), EH38E1368887 (-34114), EH38E1368886 (-33413), EH…
ARHGAP30	EH38E1391012 (+6387)
ARHGAP31	EH38E2230521 (-38039), EH38E2230522 (-37057), EH38E2230523 (-36835), EH38E2230524 (-36509), EH38E2230525 (-36114), EH38E2230527 (-35247), EH38E2230529 (-34345), EH38E2230531 (-17474), EH38E2230569 (+16858), EH38E2230570 (+17197), EH38E2230582 (+27852), EH38E2230633 (+80932), EH38E2230677 (+163061)
ARHGAP32	EH38E1581754 (-135699), EH38E1581745 (-125545), EH38E1581691 (-75648), EH38E1581667 (-42606), EH38E1581656 (-23850), EH38E1581655 (-23509), EH38E1581618 (+49846), EH38E1581611 (+75812), EH38E1581610 (+76274), EH38E1581606 (+116273), EH38E1581569 (+179067)
ARHGAP35	EH38E1958746 (-19697), EH38E1958805 (+29420), EH38E1958828 (+55734)
ARHGAP36	EH38E2768616 (-105694)
ARHGAP39	EH38E2676532 (-90125), EH38E2676528 (-86067), EH38E2676527 (-85804), EH38E2676511 (-70487), EH38E2676510 (-69954), EH38E2676509 (-69577), EH38E2676508 (-68616), EH38E2676507 (-68113), EH38E2676494 (-42487)
ARHGAP40	EH38E2111724 (-3113), EH38E2111733 (+8785), EH38E2111753 (+47580), EH38E2111754 (+49406), EH38E2111782 (+116011)
ARHGAP42	EH38E1564050 (-800001), EH38E1564054 (-768641), EH38E1564055 (-766873), EH38E1564056 (-766552), EH38E1564058 (-758344), EH38E1564072 (-682932), EH38E1564075 (-677081), EH38E1564099 (-575397), EH38E1564106 (-513885), EH38E1564125 (-452352), EH38E1564159 (-280952), EH38E1564160 (-252435), EH38E1564176 (-177126), EH38E1564187 (-128920), EH38E1564194 (-123363), EH38E1564203 (-100763), EH38E1564217 (-…
ARHGAP44	EH38E1847541 (-63291), EH38E1847586 (+10936), EH38E1847612 (+70133), EH38E1847613 (+76885), EH38E1847614 (+77340), EH38E1847624 (+121067), EH38E1847644 (+163798), EH38E1847650 (+173100), EH38E1847676 (+209500), EH38E1847681 (+214118)
ARHGAP5	EH38E1706346 (-424263), EH38E1706353 (-381621), EH38E1706355 (-374043), EH38E1706356 (-370159), EH38E1706364 (-324314), EH38E1706395 (-200345), EH38E1706402 (-195546), EH38E1706406 (-192296), EH38E1706407 (-192060), EH38E1706412 (-182780), EH38E1706416 (-179536), EH38E1706467 (-121198), EH38E1706472 (-115798), EH38E1706523 (-63935), EH38E1706525 (-61922), EH38E1706527 (-60602), EH38E1706534 (-545…
ARHGAP6	EH38E2742514 (-78661), EH38E2742512 (-75348), EH38E2742511 (-74246), EH38E2742509 (-71227), EH38E2742500 (-32103), EH38E2742481 (+16378), EH38E2742470 (+53517), EH38E2742467 (+56387), EH38E2742466 (+57092), EH38E2742462 (+73526), EH38E2742452 (+89837), EH38E2742439 (+124503), EH38E2742438 (+124799), EH38E2742436 (+129609), EH38E2742433 (+132822), EH38E2742415 (+191956), EH38E2742385 (+227949), EH…
ARHGAP8	EH38E2168980 (-46461), EH38E2168984 (-42559), EH38E2168994 (-31162), EH38E2169014 (-12674), EH38E2169020 (-5174), EH38E2169057 (+43911), EH38E2169060 (+45857), EH38E2169067 (+62688), EH38E2169081 (+101664), EH38E2169083 (+103516), EH38E2169086 (+106663), EH38E2169087 (+107984), EH38E2169088 (+110605), EH38E2169089 (+110909), EH38E2169090 (+111605), EH38E2169091 (+113873), EH38E2169093 (+116796), …
ARHGDIG	EH38E1794525 (-1491)
ARHGEF10	EH38E2606491 (-58102), EH38E2606505 (-44380), EH38E2606513 (-39670), EH38E2606526 (-23200), EH38E2606527 (-22845), EH38E2606528 (-21705), EH38E2606529 (-21457), EH38E2606530 (-21064), EH38E2606531 (-20816), EH38E2606673 (+122411), EH38E2606699 (+136206), EH38E2606700 (+136811)
ARHGEF10L	EH38E1323187 (-75646), EH38E1323194 (-69590), EH38E1323195 (-69229), EH38E1323196 (-66755), EH38E1323205 (-59282), EH38E1323206 (-58765), EH38E1323209 (-51810), EH38E1323213 (-47903), EH38E1323261 (+5335), EH38E1323266 (+8726), EH38E1323285 (+25348), EH38E1323439 (+163766), EH38E1323440 (+178224), EH38E1323445 (+188489), EH38E1323454 (+207156)
ARHGEF11	EH38E1388566 (+118969), EH38E1388549 (+133598)
ARHGEF12	EH38E1575806 (-5732), EH38E1575807 (-5519), EH38E1575836 (+9348), EH38E1575900 (+117659)
ARHGEF15	EH38E1845183 (-9172), EH38E1845199 (+15560), EH38E1845201 (+16357), EH38E1845204 (+22515), EH38E1845206 (+24151)
ARHGEF16	EH38E1312425 (-280185), EH38E1312578 (-120332), EH38E1312749 (+63976), EH38E1312755 (+70330), EH38E1312756 (+70593), EH38E1312793 (+103050), EH38E1312794 (+104080), EH38E1312800 (+109768), EH38E1312809 (+121372), EH38E1312820 (+132736), EH38E1312821 (+133129), EH38E1312829 (+143323)
ARHGEF17	EH38E1551563 (-36934), EH38E1551564 (-36571), EH38E1551574 (-30389), EH38E1551672 (+50020)
ARHGEF18	EH38E1936475 (+16247), EH38E1936476 (+17638), EH38E1936496 (+42157)
ARHGEF26	EH38E2249815 (-888437), EH38E2249832 (-868119), EH38E2249834 (-866935), EH38E2249854 (-835678), EH38E2249855 (-834777), EH38E2249857 (-833762), EH38E2249878 (-792109), EH38E2249893 (-747139), EH38E2249919 (-676862), EH38E2249922 (-656898), EH38E2249935 (-552069), EH38E2249936 (-543494), EH38E2249981 (-472913), EH38E2249995 (-441087), EH38E2249997 (-439013), EH38E2249998 (-438797), EH38E2250001 (-…
ARHGEF28	EH38E2381899 (-29274), EH38E2381909 (-8538), EH38E2381947 (+20826), EH38E2381964 (+39853), EH38E2381965 (+40315), EH38E2381966 (+42023), EH38E2381967 (+42465), EH38E2381978 (+48711), EH38E2381999 (+83553), EH38E2382013 (+107264), EH38E2382178 (+332257), EH38E2382195 (+348903), EH38E2382196 (+349170), EH38E2382235 (+414115), EH38E2382292 (+477720), EH38E2382303 (+494641), EH38E2382334 (+523445), E…
ARHGEF3	EH38E2205281 (+64876), EH38E2205256 (+87050), EH38E2205221 (+127034), EH38E2205220 (+127402), EH38E2205117 (+234215), EH38E2205116 (+234604), EH38E2205099 (+253159), EH38E2205098 (+253540), EH38E2204960 (+387668)
ARHGEF33	EH38E1989548 (+43963), EH38E1989597 (+140930), EH38E1989630 (+217434), EH38E1989631 (+217679)
ARHGEF37	EH38E2420071 (-8718), EH38E2420072 (-8412), EH38E2420073 (-6140), EH38E2420085 (+5437), EH38E2420110 (+26609), EH38E2420116 (+29685), EH38E2420122 (+35596), EH38E2420131 (+44485), EH38E2420152 (+66313), EH38E2420206 (+110563)
ARHGEF38	EH38E2317567 (-47658), EH38E2317570 (-42170), EH38E2317571 (-31598), EH38E2317580 (-3981), EH38E2317594 (+4981), EH38E2317604 (+17957), EH38E2317605 (+18263), EH38E2317611 (+34188), EH38E2317626 (+50766), EH38E2317631 (+66784), EH38E2317632 (+68486), EH38E2317636 (+72783)
ARHGEF4	EH38E2032913 (-130885), EH38E2032925 (-110163), EH38E2032949 (-82150), EH38E2032981 (-38161), EH38E2032983 (-34356), EH38E2032988 (-25206), EH38E2032993 (-17786), EH38E2032994 (-17202), EH38E2033022 (+68916), EH38E2033030 (+88349)
ARHGEF5	EH38E2598414 (+33808)
ARHGEF6	EH38E2770792 (-53781), EH38E2770789 (-46928), EH38E2770788 (-43857), EH38E2770787 (-41956), EH38E2770786 (-41286), EH38E2770784 (-40431), EH38E2770778 (-30127), EH38E2770771 (-2631), EH38E2770770 (-2352), EH38E2770742 (+30522), EH38E2770725 (+53514), EH38E2770686 (+117257)
ARHGEF7	EH38E1698374 (-189881), EH38E1698376 (-180112), EH38E1698377 (-172767), EH38E1698390 (-159976), EH38E1698392 (-157931), EH38E1698393 (-157593), EH38E1698403 (-149792), EH38E1698405 (-147884), EH38E1698406 (-147606), EH38E1698420 (-130753), EH38E1698427 (-109726), EH38E1698428 (-109329), EH38E1698429 (-109054), EH38E1698438 (-87521), EH38E1698439 (-86995), EH38E1698453 (-74244), EH38E1698473 (-509…
ARHGEF9	EH38E2756377 (-268009), EH38E2756374 (-203534), EH38E2756295 (+133309), EH38E2756293 (+173540), EH38E2756278 (+245533), EH38E2756277 (+248598), EH38E2756273 (+251377), EH38E2756270 (+280030), EH38E2756268 (+283918), EH38E2756267 (+284415), EH38E2756266 (+284902), EH38E2756265 (+288168), EH38E2756262 (+320301), EH38E2756261 (+320643), EH38E2756259 (+324923), EH38E2756258 (+326580), EH38E2756256 (+…
ARID1A	EH38E1330640 (-96924), EH38E1330673 (-60361), EH38E1330674 (-60020), EH38E1330675 (-59309), EH38E1330676 (-58942), EH38E1330681 (-56271), EH38E1330684 (-48145), EH38E1330685 (-47769), EH38E1330686 (-47516), EH38E1330775 (+49369)
ARID1B	EH38E2517829 (-994803), EH38E2517841 (-926846), EH38E2517842 (-926619), EH38E2517843 (-922426), EH38E2517878 (-808911), EH38E2517908 (-755422), EH38E2517963 (-603108), EH38E2517964 (-602783), EH38E2517980 (-545788), EH38E2518005 (-494148), EH38E2518014 (-465891), EH38E2518026 (-417252), EH38E2518064 (-354067), EH38E2518069 (-349797), EH38E2518082 (-322288), EH38E2518101 (-220625), EH38E2518113 (-…
ARID2	EH38E1607191 (-509122), EH38E1607248 (-445385), EH38E1607297 (-386179), EH38E1607355 (-293490), EH38E1607362 (-270711), EH38E1607371 (-255855), EH38E1607389 (-182087), EH38E1607390 (-181632), EH38E1607395 (-172464), EH38E1607410 (-145393), EH38E1607411 (-145127), EH38E1607412 (-142459), EH38E1607414 (-141343), EH38E1607420 (-124950), EH38E1607458 (-49115), EH38E1607462 (-32092), EH38E1607546 (+14…
ARID3A	EH38E1930599 (+17702), EH38E1930625 (+29929), EH38E1930631 (+33046), EH38E1930632 (+33719)
ARID3B	EH38E1777715 (-52275), EH38E1777720 (-43456), EH38E1777724 (-38725), EH38E1777728 (-34822), EH38E1777731 (-28864), EH38E1777734 (-24319), EH38E1777742 (-17041), EH38E1777743 (-15697), EH38E1777744 (-14976), EH38E1777751 (-5721), EH38E1777752 (-5298), EH38E1777813 (+57194), EH38E1777821 (+64261)
ARID4A	EH38E1717609 (+15509)
ARID4B	EH38E1434223 (+22172), EH38E1434222 (+22531), EH38E1434204 (+47635), EH38E1434198 (+52027)
ARID5A	EH38E2016755 (+39193)
ARID5B	EH38E1471589 (-436249), EH38E1471590 (-435987), EH38E1471595 (-427921), EH38E1471600 (-422236), EH38E1471602 (-419509), EH38E1471614 (-358525), EH38E1471668 (-265127), EH38E1471758 (-116848), EH38E1471773 (-105660), EH38E1471789 (-71369), EH38E1471821 (-33810), EH38E1471822 (-33133), EH38E1471823 (-32359), EH38E1471890 (+26655), EH38E1471970 (+85783), EH38E1471987 (+97859), EH38E1472027 (+121129)…
ARIH1	EH38E1776321 (-52694), EH38E1776364 (+29046), EH38E1776375 (+66812), EH38E1776383 (+89983)
ARL1	EH38E1637837 (-52231)
ARL11	EH38E1675966 (-30909), EH38E1675972 (-21090), EH38E1675978 (-17937), EH38E1676004 (+7454), EH38E1676005 (+7785), EH38E1676007 (+10003), EH38E1676009 (+13372)
ARL14	EH38E2253546 (-64277), EH38E2253547 (-60767), EH38E2253555 (-54430), EH38E2253556 (-54000), EH38E2253561 (-32925), EH38E2253562 (-32633), EH38E2253568 (-12420), EH38E2253570 (-11753), EH38E2253592 (+6981), EH38E2253603 (+18923), EH38E2253607 (+21835), EH38E2253612 (+61683), EH38E2253617 (+70984), EH38E2253618 (+71272)
ARL14EP	EH38E1529572 (-82197), EH38E1529574 (-78543), EH38E1529577 (-68578), EH38E1529578 (-68289), EH38E1529608 (+19850), EH38E1529609 (+20801), EH38E1529619 (+32481), EH38E1529656 (+111055), EH38E1529689 (+151689), EH38E1529704 (+180066), EH38E1529705 (+180332), EH38E1529708 (+185543), EH38E1529747 (+232427), EH38E1529748 (+234964)
ARL15	EH38E2372026 (-135869), EH38E2372018 (-123841), EH38E2372017 (-117754), EH38E2372003 (-91846), EH38E2372000 (-87796), EH38E2371999 (-80195), EH38E2371990 (-75648), EH38E2371988 (-73541), EH38E2371980 (-52093), EH38E2371971 (-34285), EH38E2371968 (-19963), EH38E2371967 (-19487), EH38E2371966 (-19210), EH38E2371950 (-2942), EH38E2371907 (+44320), EH38E2371896 (+57795), EH38E2371886 (+79089), EH38E2…
ARL16	EH38E1892527 (+3529), EH38E1892523 (+7929)
ARL2	EH38E1544643 (-5923)
ARL2BP	EH38E1818665 (-18874)
ARL4A	EH38E2534665 (-98853), EH38E2534666 (-98499), EH38E2534667 (-98144), EH38E2534668 (-97609), EH38E2534669 (-97213), EH38E2534670 (-96496), EH38E2534672 (-91958), EH38E2534673 (-91178), EH38E2534674 (-90696), EH38E2534702 (-40995), EH38E2534712 (-27384), EH38E2534713 (-26667), EH38E2534721 (-15933), EH38E2534726 (-5412), EH38E2534762 (+26516), EH38E2534796 (+60709), EH38E2534797 (+60956), EH38E2534…
ARL4C	EH38E2085414 (-451121), EH38E2085399 (-420246), EH38E2085396 (-417467), EH38E2085381 (-385261), EH38E2085360 (-360773), EH38E2085344 (-343898), EH38E2085337 (-332020), EH38E2085326 (-322256), EH38E2085323 (-319670), EH38E2085320 (-301528), EH38E2085319 (-301172), EH38E2085300 (-273648), EH38E2085295 (-267105), EH38E2085291 (-256539), EH38E2085283 (-237400), EH38E2085282 (-233865), EH38E2085281 (-…
ARL4D	EH38E1864198 (-74271), EH38E1864202 (-71161), EH38E1864203 (-70734), EH38E1864206 (-67895), EH38E1864209 (-66510), EH38E1864210 (-65235), EH38E1864211 (-64859), EH38E1864212 (-64609), EH38E1864214 (-63746), EH38E1864215 (-60757), EH38E1864216 (-59862), EH38E1864217 (-57587), EH38E1864218 (-57068), EH38E1864219 (-56656), EH38E1864220 (-56317), EH38E1864221 (-55678), EH38E1864223 (-51754), EH38E186…
ARL5A	EH38E2041827 (-255191), EH38E2041816 (-223118), EH38E2041811 (-219714), EH38E2041809 (-218709), EH38E2041782 (-187275), EH38E2041731 (-114495), EH38E2041719 (-92892), EH38E2041679 (-21356), EH38E2041674 (-15962), EH38E2041647 (+12206)
ARL5B	EH38E1452682 (+64594), EH38E1452688 (+93229), EH38E1452694 (+119982), EH38E1452703 (+197396), EH38E1452704 (+197756), EH38E1452711 (+216292), EH38E1452716 (+253926), EH38E1452717 (+255068), EH38E1452728 (+320917)
ARL5C	EH38E1860646 (-1939)
ARL6	EH38E2220138 (-868627), EH38E2220148 (-831485), EH38E2220153 (-804424), EH38E2220155 (-803412), EH38E2220157 (-798146), EH38E2220164 (-772365), EH38E2220169 (-753101), EH38E2220171 (-745601), EH38E2220198 (-533847), EH38E2220199 (-531712), EH38E2220210 (-500169), EH38E2220211 (-498806), EH38E2220215 (-487546), EH38E2220216 (-487180), EH38E2220217 (-485814), EH38E2220229 (-303694), EH38E2220249 (-…
ARL6IP6	EH38E2041976 (-347860), EH38E2041977 (-346981), EH38E2041978 (-346553), EH38E2042069 (-280771), EH38E2042148 (-224415), EH38E2042154 (-220030), EH38E2042180 (-195261), EH38E2042205 (-171341), EH38E2042207 (-169231), EH38E2042231 (-152499), EH38E2042247 (-134194), EH38E2042254 (-131140), EH38E2042330 (-11327)
ARL8B	EH38E2175269 (-126057), EH38E2175270 (-125748), EH38E2175303 (-100310), EH38E2175304 (-99753), EH38E2175321 (-83820), EH38E2175325 (-76369), EH38E2175350 (-40151), EH38E2175351 (-39501), EH38E2175359 (-25759), EH38E2175360 (-25521), EH38E2175361 (-25126), EH38E2175362 (-23650), EH38E2175367 (-6398), EH38E2175370 (-1589), EH38E2175390 (+18156), EH38E2175391 (+18891), EH38E2175392 (+21476), EH38E21…
ARL9	EH38E2298696 (+81268), EH38E2298697 (+100431), EH38E2298720 (+130256), EH38E2298721 (+132137), EH38E2298724 (+136050)
ARMC1	EH38E2636554 (+47832), EH38E2636552 (+65812), EH38E2636532 (+143133), EH38E2636513 (+215035), EH38E2636497 (+272997), EH38E2636490 (+333420), EH38E2636452 (+449189), EH38E2636451 (+449714), EH38E2636415 (+501286), EH38E2636407 (+574057), EH38E2636405 (+592333), EH38E2636392 (+625504), EH38E2636366 (+731146), EH38E2636365 (+731479), EH38E2636360 (+746759), EH38E2636345 (+787894), EH38E2636338 (+79…
ARMC10	EH38E2577540 (+2071)
ARMC12	EH38E2462726 (+2868), EH38E2462731 (+17554), EH38E2462732 (+18101), EH38E2462734 (+20499), EH38E2462735 (+20860), EH38E2462737 (+27197), EH38E2462738 (+27605), EH38E2462741 (+33888)
ARMC2	EH38E2492305 (-160286), EH38E2492334 (-130947), EH38E2492335 (-130690), EH38E2492356 (-109175), EH38E2492368 (-101398), EH38E2492372 (-97384), EH38E2492384 (-85839), EH38E2492393 (-79071), EH38E2492394 (-76802), EH38E2492396 (-69786), EH38E2492419 (-47720), EH38E2492423 (-43253), EH38E2492433 (-15939), EH38E2492446 (-1626), EH38E2492473 (+32151), EH38E2492500 (+72492), EH38E2492508 (+93188), EH38…
ARMC3	EH38E1454774 (-200175), EH38E1454782 (-187682), EH38E1454812 (-117169), EH38E1454817 (-111505), EH38E1454818 (-110888), EH38E1454819 (-110392), EH38E1454827 (-102361), EH38E1454828 (-102027), EH38E1454843 (-76665), EH38E1454855 (-52248), EH38E1454922 (+119504), EH38E1454923 (+119808), EH38E1454926 (+123985), EH38E1454927 (+124331), EH38E1454932 (+128382), EH38E1454933 (+129128), EH38E1454934 (+13…
ARMC4	EH38E1457384 (-181844), EH38E1457377 (-173023), EH38E1457368 (-140246), EH38E1457367 (-139858), EH38E1457350 (-114385), EH38E1457339 (-89093), EH38E1457317 (-45081), EH38E1457311 (-22463), EH38E1457310 (-22124), EH38E1457306 (-9233), EH38E1457296 (+15941), EH38E1457264 (+158541), EH38E1457260 (+164575), EH38E1457245 (+204727), EH38E1457241 (+215179), EH38E1457240 (+222185)
ARMC5	EH38E1812258 (-5201)
ARMC6	EH38E1944956 (+17498)
ARMC7	EH38E1885613 (+7703)
ARMC8	EH38E2241770 (+39132), EH38E2241819 (+136901), EH38E2241820 (+137428), EH38E2241822 (+139813)
ARMC9	EH38E2082567 (-23507), EH38E2082572 (-18258), EH38E2082575 (-15981), EH38E2082590 (-269), EH38E2082609 (+22215), EH38E2082610 (+22541), EH38E2082647 (+78239), EH38E2082654 (+84282), EH38E2082681 (+105981), EH38E2082699 (+128142), EH38E2082700 (+128492), EH38E2082709 (+135050), EH38E2082714 (+142136), EH38E2082734 (+159751), EH38E2082751 (+170159), EH38E2082752 (+170799), EH38E2082761 (+180441)
ARMCX1	EH38E2761883 (-42312), EH38E2761885 (-33755), EH38E2761886 (-19422)
ARMCX2	EH38E2761924 (-17345), EH38E2761923 (-16963), EH38E2761918 (-130)
ARMCX4	EH38E2761853 (-70699), EH38E2761854 (-70449), EH38E2761860 (-68392), EH38E2761868 (-33218), EH38E2761869 (-27165), EH38E2761883 (+20175), EH38E2761885 (+28732), EH38E2761886 (+43065)
ARMS2	EH38E1506391 (-76455), EH38E1506392 (-75384), EH38E1506430 (-9999), EH38E1506436 (-5829)
ARMT1	EH38E2515708 (+3662), EH38E2515718 (+23547)
ARNT	EH38E1383874 (+24358)
ARNT2	EH38E1781621 (-131187), EH38E1781622 (-129626), EH38E1781623 (-129173), EH38E1781626 (-120620), EH38E1781629 (-116101), EH38E1781630 (-115768), EH38E1781638 (-93378), EH38E1781639 (-92972), EH38E1781645 (-83295), EH38E1781653 (-60575), EH38E1781656 (-37050), EH38E1781775 (+95353), EH38E1781799 (+130892), EH38E1781801 (+132091), EH38E1781843 (+181434), EH38E1781876 (+211808), EH38E1781890 (+232494…
ARNTL	EH38E1522236 (-226370), EH38E1522252 (-187296), EH38E1522265 (-174478), EH38E1522278 (-166179), EH38E1522279 (-165814), EH38E1522286 (-160346), EH38E1522294 (-153816), EH38E1522320 (-129044), EH38E1522329 (-115149), EH38E1522379 (-48466), EH38E1522433 (+26005), EH38E1522494 (+84126), EH38E1522526 (+137559), EH38E1522532 (+155366)
ARNTL2	EH38E1600987 (-23560), EH38E1601021 (+11534), EH38E1601026 (+18617), EH38E1601045 (+61792), EH38E1601053 (+92448), EH38E1601056 (+94963), EH38E1601057 (+95313), EH38E1601065 (+103203)
ARPC1A	EH38E2574848 (+40886)
ARPC1B	EH38E2574848 (-7934), EH38E2574875 (+12344), EH38E2574878 (+17594)
ARPC2	EH38E2075165 (-36554), EH38E2075166 (-36248), EH38E2075169 (-30106), EH38E2075179 (-11813), EH38E2075205 (+15824)
ARPC3	EH38E1643837 (+31916), EH38E1643836 (+32521), EH38E1643835 (+33063), EH38E1643833 (+40091)
ARPC5	EH38E1404101 (-4591), EH38E1404068 (+22633), EH38E1404066 (+24546), EH38E1404043 (+39821)
ARPC5L	EH38E2726431 (-2549)
ARPIN	EH38E1787076 (-71623), EH38E1787075 (-69557), EH38E1787074 (-63441), EH38E1787060 (-34581), EH38E1787059 (-34183), EH38E1787058 (-33922), EH38E1787056 (-25487), EH38E1787054 (-24576)
ARPP19	EH38E1762725 (-29103), EH38E1762707 (+8716), EH38E1762706 (+9000), EH38E1762694 (+29283)
ARPP21	EH38E2191335 (-997141), EH38E2191336 (-995777), EH38E2191337 (-993040), EH38E2191339 (-986950), EH38E2191349 (-937413), EH38E2191352 (-907567), EH38E2191353 (-906927), EH38E2191365 (-841317), EH38E2191398 (-760572), EH38E2191407 (-731082), EH38E2191423 (-681469), EH38E2191433 (-637094), EH38E2191434 (-636579), EH38E2191442 (-549594), EH38E2191444 (-532930), EH38E2191445 (-532308), EH38E2191454 (-…
ARRB1	EH38E1553078 (-36221), EH38E1553077 (-35756), EH38E1553076 (-35434), EH38E1553060 (-18401), EH38E1553058 (-15336), EH38E1553008 (+19261), EH38E1553007 (+19735), EH38E1553006 (+20228)
ARRB2	EH38E1842570 (-2060), EH38E1842571 (-1537), EH38E1842572 (-1191)
ARRDC1	EH38E2738145 (-2855)
ARRDC2	EH38E1943811 (-47863), EH38E1943875 (+14167), EH38E1943890 (+27058), EH38E1943908 (+49603), EH38E1943914 (+52540), EH38E1943919 (+56822)
ARRDC3	EH38E2390936 (-982776), EH38E2390918 (-930285), EH38E2390898 (-794758), EH38E2390839 (-555699), EH38E2390834 (-542104), EH38E2390816 (-465926), EH38E2390815 (-465297), EH38E2390808 (-446195), EH38E2390796 (-361653), EH38E2390795 (-361136), EH38E2390780 (-319979), EH38E2390778 (-318742), EH38E2390744 (-104251), EH38E2390735 (-75174), EH38E2390717 (-45196), EH38E2390716 (-41901), EH38E2390649 (+213…
ARRDC4	EH38E1791252 (-989801), EH38E1791255 (-976375), EH38E1791266 (-947012), EH38E1791277 (-930237), EH38E1791282 (-907971), EH38E1791317 (-870233), EH38E1791320 (-858488), EH38E1791367 (-632280), EH38E1791390 (-459176), EH38E1791431 (-281806), EH38E1791438 (-271480), EH38E1791463 (-192870), EH38E1791479 (-85028), EH38E1791480 (-84578), EH38E1791481 (-84220), EH38E1791484 (-70184), EH38E1791494 (-5810…
ARSA	EH38E2173400 (-96618), EH38E2173329 (-28646), EH38E2173328 (-28302), EH38E2173322 (-12246), EH38E2173309 (+5109), EH38E2173308 (+5641), EH38E2173307 (+5929), EH38E2173306 (+6402)
ARSB	EH38E2385331 (-25870), EH38E2385309 (+6273), EH38E2385300 (+13267), EH38E2385299 (+13635), EH38E2385283 (+53551), EH38E2385275 (+62277), EH38E2385263 (+75399), EH38E2385261 (+76059), EH38E2385204 (+161661), EH38E2385181 (+184167), EH38E2385158 (+208958), EH38E2385153 (+214313), EH38E2385130 (+237637), EH38E2385117 (+249562), EH38E2385091 (+267934), EH38E2385089 (+269390), EH38E2385079 (+287116), …
ARSD	EH38E2739823 (-33294), EH38E2739822 (-32368), EH38E2739821 (-31968), EH38E2739819 (-12719), EH38E2739808 (+1551), EH38E2739807 (+2914), EH38E2739802 (+16036), EH38E2739799 (+26645), EH38E2739796 (+30312), EH38E2739795 (+30771), EH38E2739794 (+31039), EH38E2739793 (+31462), EH38E2739792 (+31742), EH38E2739788 (+37279), EH38E2739786 (+37780), EH38E2739785 (+37948), EH38E2739784 (+38297), EH38E27397…
ARSE	EH38E2739833 (-9245), EH38E2739832 (-8122), EH38E2739823 (+1808), EH38E2739822 (+2734), EH38E2739821 (+3134), EH38E2739819 (+22383)
ARSF	EH38E2739854 (+98696), EH38E2739859 (+103998), EH38E2739860 (+104433), EH38E2739875 (+143872), EH38E2739881 (+178408), EH38E2739885 (+203082), EH38E2739891 (+215584)
ARSH	EH38E2739832 (-34038), EH38E2739833 (-32915)
ARSI	EH38E2420857 (-20313), EH38E2420855 (-19021), EH38E2420854 (-18455), EH38E2420853 (-17374), EH38E2420849 (-15236)
ARSJ	EH38E2321854 (-584405), EH38E2321853 (-583986), EH38E2321851 (-582702), EH38E2321850 (-582387), EH38E2321849 (-582089), EH38E2321848 (-578958), EH38E2321847 (-574241), EH38E2321842 (-547992), EH38E2321837 (-516069), EH38E2321836 (-514746), EH38E2321834 (-511505), EH38E2321832 (-500060), EH38E2321827 (-430640), EH38E2321822 (-419891), EH38E2321821 (-419536), EH38E2321819 (-417271), EH38E2321818 (-…
ARSK	EH38E2392380 (+35961)
ART1	EH38E1516307 (-139), EH38E1516308 (+2767)
ART3	EH38E2304633 (+10053), EH38E2304636 (+14806), EH38E2304640 (+18352)
ART4	EH38E1595106 (+1545), EH38E1595102 (+3641), EH38E1595101 (+4054)
ART5	EH38E1516307 (-2737), EH38E1516277 (+59396), EH38E1516265 (+96139), EH38E1516264 (+121769), EH38E1516263 (+125060), EH38E1516262 (+126192), EH38E1516261 (+126652), EH38E1516258 (+127535), EH38E1516257 (+128127), EH38E1516256 (+128776), EH38E1516255 (+129263), EH38E1516254 (+129528), EH38E1516253 (+129989), EH38E1516252 (+130269), EH38E1516251 (+130681), EH38E1516249 (+131448), EH38E1516247 (+1340…
ARTN	EH38E1342720 (-222107), EH38E1342725 (-214118), EH38E1342733 (-197697), EH38E1342738 (-185398), EH38E1342761 (-156695), EH38E1342783 (-133475), EH38E1342820 (-93819), EH38E1342821 (-93536), EH38E1342822 (-91607), EH38E1342823 (-91292), EH38E1342825 (-89015), EH38E1342870 (-50041)
ARV1	EH38E1431068 (-102955), EH38E1431138 (+5961), EH38E1431139 (+6229), EH38E1431150 (+33091), EH38E1431181 (+67247), EH38E1431196 (+83690), EH38E1431198 (+86739), EH38E1431200 (+91893), EH38E1431202 (+93153), EH38E1431203 (+96127), EH38E1431232 (+172965), EH38E1431233 (+173284)
ARVCF	EH38E2150206 (+15946), EH38E2150138 (+64902), EH38E2150137 (+65275), EH38E2150136 (+65910), EH38E2150134 (+67100), EH38E2150130 (+68894), EH38E2150129 (+69270), EH38E2150128 (+69549)
ARX	EH38E2747646 (-940502), EH38E2747635 (-739430), EH38E2747623 (-533063), EH38E2747613 (-488057), EH38E2747590 (-259401), EH38E2747540 (-19151), EH38E2747375 (+319521)
AS3MT	EH38E1495489 (+40708)
ASAH1	EH38E2613685 (-124168), EH38E2613682 (-112823), EH38E2613676 (-99338), EH38E2613669 (-85402), EH38E2613663 (-58934), EH38E2613661 (-56090), EH38E2613654 (-37861), EH38E2613653 (-37427), EH38E2613652 (-37133), EH38E2613651 (-36018), EH38E2613650 (-34198), EH38E2613644 (-24708), EH38E2613643 (-12734), EH38E2613642 (-12303), EH38E2613629 (+2370), EH38E2613588 (+53915)
ASAH2	EH38E1467501 (-344558), EH38E1467494 (-334926), EH38E1467451 (-304403), EH38E1467450 (-303876), EH38E1467444 (-297495), EH38E1467443 (-297124), EH38E1467418 (-265559), EH38E1467401 (-254752), EH38E1467351 (-172835), EH38E1467329 (-158291), EH38E1467257 (-83312), EH38E1467210 (-23480), EH38E1467199 (+4436), EH38E1467191 (+24069), EH38E1467187 (+31560)
ASAP1	EH38E2668849 (-595517), EH38E2668828 (-525310), EH38E2668793 (-384868), EH38E2668783 (-359412), EH38E2668782 (-359119), EH38E2668778 (-320591), EH38E2668777 (-320047), EH38E2668776 (-319334), EH38E2668771 (-315838), EH38E2668769 (-296828), EH38E2668765 (-287793), EH38E2668759 (-278106), EH38E2668758 (-258244), EH38E2668747 (-238591), EH38E2668746 (-238261), EH38E2668744 (-236926), EH38E2668736 (-…
ASAP2	EH38E1971384 (-151212), EH38E1971385 (-151008), EH38E1971387 (-148148), EH38E1971388 (-146312), EH38E1971394 (-135532), EH38E1971399 (-131147), EH38E1971401 (-129279), EH38E1971418 (-103747), EH38E1971460 (-52913), EH38E1971462 (-45908), EH38E1971463 (-43747), EH38E1971468 (-40898), EH38E1971475 (-37273), EH38E1971476 (-36881), EH38E1971477 (-36112), EH38E1971478 (-35789), EH38E1971479 (-35519), …
ASAP3	EH38E1327828 (+4994), EH38E1327824 (+8631), EH38E1327823 (+8898), EH38E1327811 (+24652)
ASB1	EH38E2088232 (-64227), EH38E2088276 (-11613), EH38E2088283 (-4960), EH38E2088326 (+31983), EH38E2088327 (+32467), EH38E2088347 (+78859), EH38E2088351 (+86728), EH38E2088364 (+100480), EH38E2088365 (+100966), EH38E2088379 (+127854), EH38E2088389 (+144222), EH38E2088391 (+146705), EH38E2088394 (+155545), EH38E2088397 (+160304), EH38E2088422 (+210906), EH38E2088444 (+242400), EH38E2088448 (+257437),…
ASB11	EH38E2743889 (+13522), EH38E2743885 (+16594), EH38E2743880 (+37841)
ASB12	EH38E2756414 (-163629), EH38E2756409 (-121682), EH38E2756398 (+16448)
ASB13	EH38E1444627 (-11151), EH38E1444626 (-7621), EH38E1444625 (-7119), EH38E1444605 (+9626), EH38E1444601 (+12156), EH38E1444593 (+19775), EH38E1444592 (+20177), EH38E1444578 (+36630), EH38E1444577 (+37010), EH38E1444573 (+38702), EH38E1444522 (+79475), EH38E1444521 (+79905), EH38E1444483 (+101519), EH38E1444481 (+102347), EH38E1444463 (+115313), EH38E1444462 (+115810)
ASB14	EH38E2205531 (-203523), EH38E2205528 (-172363), EH38E2205525 (-159246), EH38E2205523 (-158310), EH38E2205517 (-143873), EH38E2205516 (-141567), EH38E2205509 (-90922), EH38E2205508 (-90443), EH38E2205497 (-16028), EH38E2205496 (-11028), EH38E2205495 (-5581)
ASB15	EH38E2587080 (+53370)
ASB16	EH38E1864955 (-11034), EH38E1864956 (-10765)
ASB17	EH38E1359842 (-108131), EH38E1359815 (-57934), EH38E1359809 (-45592), EH38E1359804 (-32479), EH38E1359802 (-32007), EH38E1359776 (+94160), EH38E1359774 (+120257)
ASB18	EH38E2086445 (-236888), EH38E2086442 (-234172), EH38E2086441 (-229156), EH38E2086427 (-151875), EH38E2086417 (-105563), EH38E2086393 (-57279), EH38E2086379 (+1950), EH38E2086378 (+2713)
ASB2	EH38E1738047 (-13358), EH38E1738034 (-1636), EH38E1738013 (+10647), EH38E1737952 (+51096), EH38E1737948 (+60076), EH38E1737946 (+66843), EH38E1737938 (+74809), EH38E1737937 (+80672)
ASB3	EH38E1998179 (+2327)
ASB4	EH38E2573041 (-39097), EH38E2573094 (+26023), EH38E2573095 (+26993), EH38E2573127 (+68244)
ASB5	EH38E2345800 (-39414), EH38E2345794 (-35416), EH38E2345793 (-34943), EH38E2345786 (-29051), EH38E2345784 (-21488)
ASB7	EH38E1793249 (-1136), EH38E1793295 (+79123), EH38E1793317 (+100774), EH38E1793349 (+122815), EH38E1793358 (+129854), EH38E1793362 (+131404), EH38E1793370 (+146697), EH38E1793397 (+180886), EH38E1793404 (+204672), EH38E1793406 (+207275), EH38E1793442 (+257668), EH38E1793451 (+263716), EH38E1793452 (+264003)
ASB8	EH38E1609276 (+44559)
ASB9	EH38E2743889 (-31986), EH38E2743885 (-28914), EH38E2743880 (-7667), EH38E2743878 (-2795), EH38E2743833 (+141105), EH38E2743829 (+207594), EH38E2743820 (+243481), EH38E2743817 (+301314), EH38E2743816 (+305412), EH38E2743815 (+305796), EH38E2743814 (+306100), EH38E2743808 (+320755), EH38E2743802 (+323866), EH38E2743800 (+328648)
ASCC1	EH38E1477570 (-30031)
ASCC2	EH38E2157350 (-4707), EH38E2157298 (+39770)
ASCC3	EH38E2488810 (-421416), EH38E2488803 (-412872), EH38E2488797 (-360771), EH38E2488792 (-345611), EH38E2488791 (-345414), EH38E2488782 (-318300), EH38E2488777 (-286225), EH38E2488765 (-236178), EH38E2488756 (-230279), EH38E2488746 (-202741), EH38E2488745 (-202335), EH38E2488736 (-144299), EH38E2488733 (-130335), EH38E2488732 (-129969), EH38E2488731 (-129379), EH38E2488729 (-119887), EH38E2488726 (-…
ASCL1	EH38E1638581 (+33008), EH38E1638590 (+64320), EH38E1638596 (+122612), EH38E1638667 (+370189), EH38E1638678 (+393962), EH38E1638700 (+474575), EH38E1638702 (+476712), EH38E1638755 (+569878), EH38E1638760 (+580907), EH38E1638762 (+589445), EH38E1638773 (+601408), EH38E1638776 (+603716)
ASCL2	EH38E1515244 (-23168), EH38E1515243 (-22933), EH38E1515242 (-22654), EH38E1515218 (+4588), EH38E1515217 (+4840), EH38E1515199 (+49899), EH38E1515198 (+51809)
ASCL3	EH38E1518827 (+3220), EH38E1518826 (+4125), EH38E1518821 (+7578), EH38E1518819 (+9006)
ASCL4	EH38E1641856 (+52727), EH38E1641865 (+89944), EH38E1641866 (+90181), EH38E1641867 (+90530), EH38E1641877 (+126417), EH38E1641893 (+216144), EH38E1641913 (+274073), EH38E1641928 (+317054), EH38E1641929 (+317456), EH38E1641940 (+338324), EH38E1641950 (+343221), EH38E1641951 (+345047), EH38E1641952 (+345373)
ASF1A	EH38E2497702 (-168089), EH38E2497721 (-137774), EH38E2497722 (-135781), EH38E2497724 (-132326), EH38E2497750 (-107435), EH38E2497751 (-107016), EH38E2497762 (-89495), EH38E2497781 (-49163), EH38E2497798 (-17208), EH38E2497810 (-2430)
ASF1B	EH38E1941120 (-41022)
ASGR1	EH38E1844068 (+11554), EH38E1844067 (+14378), EH38E1844065 (+18355), EH38E1844064 (+19729), EH38E1844062 (+31500), EH38E1844056 (+37540), EH38E1844054 (+39951), EH38E1844053 (+40563), EH38E1844048 (+45474), EH38E1844047 (+45960), EH38E1844037 (+55536), EH38E1844034 (+58130)
ASGR2	EH38E1844068 (-53357), EH38E1844067 (-50533), EH38E1844065 (-46556), EH38E1844064 (-45182), EH38E1844062 (-33411), EH38E1844056 (-27371), EH38E1844054 (-24960), EH38E1844053 (-24348), EH38E1844048 (-19437), EH38E1844047 (-18951), EH38E1844037 (-9375), EH38E1844034 (-6781), EH38E1844021 (+13417), EH38E1844016 (+18827), EH38E1844015 (+19714), EH38E1844014 (+20167), EH38E1844013 (+20483), EH38E18440…
ASH1L	EH38E1387162 (+90467), EH38E1387131 (+149156), EH38E1387130 (+150098)
ASH2L	EH38E2625156 (-46853), EH38E2625157 (-46537), EH38E2625165 (-34350), EH38E2625167 (-33377), EH38E2625170 (-28686), EH38E2625175 (-24073), EH38E2625176 (-23538), EH38E2625177 (-23122), EH38E2625178 (-22829), EH38E2625179 (-22504), EH38E2625180 (-21663), EH38E2625184 (-19017), EH38E2625185 (-18795), EH38E2625190 (-15588), EH38E2625191 (-15157), EH38E2625192 (-14633), EH38E2625194 (-13827), EH38E262…
ASIC2	EH38E1857656 (-853678), EH38E1857655 (-843437), EH38E1857619 (-727616), EH38E1857612 (-696218), EH38E1857578 (-662663), EH38E1857568 (-638325), EH38E1857534 (-580367), EH38E1857505 (-472532), EH38E1857484 (-374919), EH38E1857468 (-345014), EH38E1857460 (-310986), EH38E1857451 (-273502), EH38E1857434 (-232378), EH38E1857379 (-97693), EH38E1857376 (-95641), EH38E1857375 (-95251), EH38E1857374 (-946…
ASIC4	EH38E2076285 (+20197)
ASIC5	EH38E2338445 (-12305), EH38E2338444 (-11928), EH38E2338443 (-9679), EH38E2338442 (-8078), EH38E2338439 (+11168), EH38E2338438 (+11543), EH38E2338402 (+77751), EH38E2338394 (+83416)
ASIP	EH38E2108217 (-64739), EH38E2108220 (-60794), EH38E2108229 (-38529), EH38E2108230 (-38066), EH38E2108231 (-36669), EH38E2108232 (-35170), EH38E2108233 (-34379), EH38E2108242 (-14688), EH38E2108264 (+10773), EH38E2108265 (+11101), EH38E2108267 (+15577), EH38E2108268 (+15911), EH38E2108269 (+16183), EH38E2108270 (+18822), EH38E2108279 (+45747), EH38E2108288 (+58003), EH38E2108290 (+61237), EH38E210…
ASL	EH38E2559770 (-84407), EH38E2559771 (-83059), EH38E2559773 (-70563), EH38E2559774 (-70268), EH38E2559776 (-68375), EH38E2559791 (-36356)
ASMT	EH38E2739184 (-4628), EH38E2739185 (-3607), EH38E2739195 (+34797), EH38E2739196 (+37481), EH38E2739197 (+38489), EH38E2739205 (+58457), EH38E2739207 (+63978), EH38E2739208 (+64469), EH38E2739217 (+76312), EH38E2739226 (+112678), EH38E2739229 (+123304), EH38E2739231 (+128877), EH38E2739239 (+148503), EH38E2739256 (+221187), EH38E2739257 (+221447), EH38E2739273 (+299770), EH38E2739280 (+323376), EH…
ASMTL	EH38E2739121 (-63982), EH38E2739113 (-50549), EH38E2739112 (-50183), EH38E2739111 (-49585), EH38E2739108 (-43139), EH38E2739101 (-39954), EH38E2739100 (-39678), EH38E2739064 (-9614), EH38E2739063 (-8170), EH38E2739057 (-4497), EH38E2739056 (-2820), EH38E2739044 (+4144), EH38E2739038 (+9976), EH38E2739035 (+15509), EH38E2739024 (+34195)
ASNS	EH38E2573998 (-100884), EH38E2573991 (-81715), EH38E2573989 (-64982), EH38E2573980 (-3121), EH38E2573956 (+99187)
ASPA	EH38E1841558 (+70658)
ASPDH	EH38E1961807 (-2779)
ASPG	EH38E1745456 (-154008), EH38E1745480 (-105976), EH38E1745487 (-83667), EH38E1745489 (-73402), EH38E1745512 (-46366), EH38E1745515 (-41906), EH38E1745516 (-41445), EH38E1745523 (-16886), EH38E1745529 (-7515), EH38E1745532 (-2228), EH38E1745535 (-860)
ASPH	EH38E2635537 (-500252), EH38E2635535 (-480448), EH38E2635528 (-449682), EH38E2635527 (-449405), EH38E2635520 (-437187), EH38E2635519 (-436191), EH38E2635511 (-407272), EH38E2635508 (-399549), EH38E2635505 (-366885), EH38E2635431 (-128533), EH38E2635429 (-126572), EH38E2635428 (-125837), EH38E2635425 (-124858), EH38E2635420 (-120195), EH38E2635419 (-119506), EH38E2635412 (-109138), EH38E2635409 (-…
ASPHD1	EH38E1811044 (+15090), EH38E1811045 (+16438)
ASPHD2	EH38E2154611 (-202508), EH38E2154631 (-157633), EH38E2154678 (-43920), EH38E2154679 (-43545), EH38E2154680 (-42972), EH38E2154689 (-29779), EH38E2154690 (-27352), EH38E2154694 (-20834), EH38E2154732 (+21366)
ASPM	EH38E1409040 (-30325), EH38E1409032 (-4106), EH38E1409031 (-3832), EH38E1409004 (+15555), EH38E1409003 (+15815)
ASPN	EH38E2707596 (-41242)
ASPRV1	EH38E2007706 (-68976), EH38E2007702 (-66458)
ASPSCR1	EH38E1892836 (+1615), EH38E1892837 (+2972), EH38E1892838 (+3339), EH38E1892839 (+3697), EH38E1892847 (+13539), EH38E1892860 (+19353), EH38E1892861 (+19606)
ASRGL1	EH38E1542409 (-14717), EH38E1542413 (-11765), EH38E1542422 (+982), EH38E1542432 (+8569), EH38E1542433 (+12481), EH38E1542440 (+31699), EH38E1542441 (+33469), EH38E1542444 (+39682), EH38E1542445 (+41233), EH38E1542448 (+43476), EH38E1542451 (+44881), EH38E1542452 (+45455)
ASS1	EH38E2731450 (-76160), EH38E2731475 (-27131), EH38E2731572 (+77323), EH38E2731573 (+77593), EH38E2731596 (+101677), EH38E2731598 (+104295), EH38E2731599 (+111221), EH38E2731600 (+111868)
ASTE1	EH38E2238269 (+6489), EH38E2238256 (+38344), EH38E2238240 (+66224), EH38E2238239 (+66475), EH38E2238227 (+82305), EH38E2238178 (+161036), EH38E2238176 (+168931)
ASTL	EH38E2016380 (+2105)
ASTN1	EH38E1400114 (+86793), EH38E1400081 (+170690), EH38E1400060 (+224084), EH38E1400046 (+260654), EH38E1400045 (+260983), EH38E1400020 (+306811), EH38E1399981 (+379463), EH38E1399973 (+418534), EH38E1399965 (+447100), EH38E1399964 (+447341), EH38E1399932 (+559284), EH38E1399925 (+563161), EH38E1399924 (+563578)
ASTN2	EH38E2722248 (-258037), EH38E2722236 (-228298), EH38E2722234 (-227266), EH38E2722229 (-205367), EH38E2722219 (-162330), EH38E2722211 (-141355), EH38E2722195 (-100852), EH38E2722173 (-49060), EH38E2722124 (+39019), EH38E2722123 (+39372), EH38E2722080 (+130389), EH38E2722079 (+132371), EH38E2722069 (+149572), EH38E2722047 (+203895), EH38E2722024 (+261836), EH38E2722009 (+309789), EH38E2722008 (+310…
ASXL1	EH38E2106881 (-2690), EH38E2106882 (-2236), EH38E2107025 (+136337)
ASXL2	EH38E1981598 (-136331), EH38E1981585 (-105808), EH38E1981583 (-103200), EH38E1981582 (-102920), EH38E1981567 (-74473), EH38E1981530 (-24269), EH38E1981519 (-6896), EH38E1981483 (+68163), EH38E1981482 (+68420)
ASXL3	EH38E1908232 (-678558), EH38E1908233 (-675781), EH38E1908246 (-659466), EH38E1908261 (-633796), EH38E1908290 (-481206), EH38E1908294 (-462006), EH38E1908302 (-432359), EH38E1908303 (-431891), EH38E1908312 (-376918), EH38E1908324 (-262080), EH38E1908336 (-157155), EH38E1908349 (-108152), EH38E1908476 (+216974), EH38E1908477 (+217388), EH38E1908478 (+217984), EH38E1908488 (+235342), EH38E1908490 (+…
ASZ1	EH38E2584702 (+21801), EH38E2584701 (+25220), EH38E2584699 (+26012), EH38E2584695 (+37939), EH38E2584671 (+89300)
ATAD1	EH38E1486023 (-39149), EH38E1486005 (-20524), EH38E1485972 (+57781), EH38E1485965 (+67988), EH38E1485950 (+87619), EH38E1485949 (+88017)
ATAD2	EH38E2662787 (+54719), EH38E2662773 (+85572), EH38E2662766 (+110834), EH38E2662762 (+114763), EH38E2662761 (+116970)
ATAD2B	EH38E1980220 (+66923), EH38E1980218 (+76315), EH38E1980179 (+144747), EH38E1980147 (+192490), EH38E1980078 (+275218), EH38E1980059 (+300762), EH38E1980010 (+355409), EH38E1980007 (+358250), EH38E1979982 (+378627), EH38E1979976 (+383732), EH38E1979975 (+384125), EH38E1979970 (+386353), EH38E1979945 (+407709), EH38E1979934 (+418469), EH38E1979933 (+418962), EH38E1979869 (+474590), EH38E1979867 (+47…
ATAD3A	EH38E1310958 (-11154), EH38E1310960 (-7156), EH38E1310961 (-6335), EH38E1310963 (-1052)
ATAD3B	EH38E1310946 (-7375), EH38E1310947 (-1257), EH38E1310948 (-927), EH38E1310949 (-671), EH38E1310950 (-444), EH38E1310958 (+29252), EH38E1310960 (+33250), EH38E1310961 (+34071)
ATAD3C	EH38E1310946 (+14705)
ATCAY	EH38E1933681 (+33813)
ATE1	EH38E1505989 (-7887), EH38E1505987 (-2586), EH38E1505974 (+6242), EH38E1505973 (+6555), EH38E1505961 (+36711), EH38E1505960 (+36989), EH38E1505948 (+65179), EH38E1505946 (+73053), EH38E1505945 (+73351), EH38E1505925 (+99813), EH38E1505889 (+166731), EH38E1505885 (+180501), EH38E1505818 (+279333)
ATF1	EH38E1611103 (-154530), EH38E1611220 (-14485), EH38E1611221 (-13712), EH38E1611233 (+1139), EH38E1611234 (+1479), EH38E1611237 (+3430), EH38E1611239 (+3926), EH38E1611240 (+4320), EH38E1611241 (+4603), EH38E1611242 (+5166), EH38E1611252 (+21260), EH38E1611253 (+21595)
ATF2	EH38E2053597 (+67568), EH38E2053583 (+104999), EH38E2053582 (+105372), EH38E2053580 (+110933), EH38E2053578 (+115791)
ATF3	EH38E1420219 (-157924), EH38E1420226 (-150718), EH38E1420240 (-140414), EH38E1420249 (-130537), EH38E1420343 (-28572)
ATF5	EH38E1961384 (-15742), EH38E1961389 (-7005)
ATF6	EH38E1391548 (-2603), EH38E1391557 (+4192), EH38E1391592 (+59326), EH38E1391593 (+59736), EH38E1391608 (+88132), EH38E1391618 (+123270), EH38E1391635 (+154436), EH38E1391636 (+154795), EH38E1391651 (+173381)
ATF6B	EH38E2459771 (+4356)
ATF7IP	EH38E1594627 (-350892), EH38E1594635 (-335400), EH38E1594639 (-325456), EH38E1594643 (-318856), EH38E1594645 (-315854), EH38E1594652 (-284911), EH38E1594653 (-273615), EH38E1594654 (-273357), EH38E1594671 (-228222), EH38E1594672 (-228023), EH38E1594673 (-227694), EH38E1594674 (-227436), EH38E1594675 (-226874), EH38E1594701 (-177384), EH38E1594702 (-176911), EH38E1594703 (-176640), EH38E1594704 (-…
ATF7IP2	EH38E1800808 (-183224), EH38E1800809 (-180152), EH38E1800815 (-163764), EH38E1800835 (-126973), EH38E1800836 (-126586), EH38E1800837 (-124328), EH38E1800840 (-119884), EH38E1800849 (-110267), EH38E1800850 (-105607), EH38E1800851 (-105279), EH38E1800852 (-104954), EH38E1800853 (-103481), EH38E1800854 (-102541), EH38E1800855 (-88863), EH38E1800856 (-88471), EH38E1800857 (-88149), EH38E1800859 (-848…
ATG10	EH38E2386880 (-205216), EH38E2386894 (-192367), EH38E2386895 (-191999), EH38E2386916 (-153858), EH38E2386917 (-152133), EH38E2386918 (-151819), EH38E2386920 (-148531), EH38E2386925 (-143940), EH38E2386932 (-133297), EH38E2386957 (-93560), EH38E2386978 (-20855), EH38E2386981 (-17053), EH38E2386984 (-7056), EH38E2386985 (-6312), EH38E2386986 (-1923), EH38E2386987 (-1599), EH38E2386994 (+835), EH38E…
ATG101	EH38E1612254 (+19227), EH38E1612264 (+46420), EH38E1612265 (+46809), EH38E1612266 (+47051), EH38E1612267 (+48293), EH38E1612269 (+48972), EH38E1612279 (+54126), EH38E1612280 (+55308), EH38E1612325 (+91285), EH38E1612335 (+98542)
ATG12	EH38E2400842 (-97435), EH38E2400840 (-94364), EH38E2400835 (-89263), EH38E2400834 (-88927), EH38E2400833 (-88487), EH38E2400831 (-87369), EH38E2400830 (-86889), EH38E2400826 (-78533), EH38E2400810 (-43514), EH38E2400809 (-33762), EH38E2400792 (-9371)
ATG13	EH38E1537626 (+20149), EH38E1537629 (+22034), EH38E1537630 (+22629), EH38E1537634 (+25563)
ATG14	EH38E1716090 (+64540), EH38E1716069 (+86822), EH38E1716059 (+98056), EH38E1716058 (+100340), EH38E1716057 (+100771), EH38E1716027 (+133735), EH38E1716024 (+135053)
ATG16L1	EH38E2083974 (-165617), EH38E2083975 (-164906), EH38E2083980 (-160084), EH38E2083981 (-159793), EH38E2083990 (-151574), EH38E2084007 (-134030), EH38E2084047 (-71382), EH38E2084056 (-60350), EH38E2084075 (-33509), EH38E2084079 (-30078), EH38E2084086 (-24858), EH38E2084087 (-24639), EH38E2084091 (-20282), EH38E2084111 (-865), EH38E2084157 (+47600)
ATG16L2	EH38E1551139 (-7240), EH38E1551142 (-5634), EH38E1551221 (+61655), EH38E1551247 (+137069), EH38E1551252 (+140744), EH38E1551309 (+212495), EH38E1551310 (+213313), EH38E1551311 (+214500), EH38E1551320 (+234319), EH38E1551344 (+278814)
ATG2B	EH38E1739810 (-4811)
ATG3	EH38E2227365 (-2923), EH38E2227345 (+15273), EH38E2227334 (+42805), EH38E2227332 (+47199), EH38E2227330 (+50679)
ATG4A	EH38E2763545 (+128498), EH38E2763557 (+154748), EH38E2763569 (+178815), EH38E2763623 (+284112)
ATG4B	EH38E2090847 (+1966), EH38E2090876 (+36955)
ATG4C	EH38E1354108 (-76270), EH38E1354114 (-61126), EH38E1354115 (-60059), EH38E1354120 (-56266), EH38E1354133 (-29018), EH38E1354134 (-28249), EH38E1354135 (-27685), EH38E1354139 (-23553), EH38E1354141 (-21402), EH38E1354149 (-6026), EH38E1354150 (-5703), EH38E1354172 (+23215), EH38E1354227 (+180150), EH38E1354241 (+247589), EH38E1354294 (+445323)
ATG4D	EH38E1938386 (-8097), EH38E1938403 (+8851)
ATG5	EH38E2490758 (-176947), EH38E2490729 (-131169), EH38E2490723 (-124622), EH38E2490700 (-94352), EH38E2490699 (-90721), EH38E2490692 (-86056), EH38E2490691 (-85687), EH38E2490675 (-55648), EH38E2490654 (-28916), EH38E2490622 (+39172), EH38E2490614 (+54139), EH38E2490592 (+90366), EH38E2490578 (+128114), EH38E2490542 (+162704), EH38E2490537 (+166729), EH38E2490531 (+176971)
ATG7	EH38E2178328 (-17330), EH38E2178366 (+31948), EH38E2178389 (+78174), EH38E2178431 (+120226), EH38E2178432 (+120499), EH38E2178437 (+135663), EH38E2178482 (+205381), EH38E2178505 (+235572), EH38E2178512 (+239806), EH38E2178513 (+241425), EH38E2178568 (+288567), EH38E2178583 (+301238), EH38E2178630 (+334082), EH38E2178637 (+338881), EH38E2178638 (+339251)
ATG9B	EH38E2601110 (-3069), EH38E2601109 (-2779), EH38E2601108 (-2371)
ATIC	EH38E2072653 (-105350), EH38E2072654 (-104594), EH38E2072655 (-103578), EH38E2072672 (-31284), EH38E2072681 (-17698), EH38E2072686 (-12112), EH38E2072691 (+3277), EH38E2072692 (+3641), EH38E2072693 (+8584), EH38E2072694 (+9025), EH38E2072713 (+30156), EH38E2072758 (+65714)
ATL1	EH38E1712898 (-18735), EH38E1712899 (-18458), EH38E1712900 (-16813), EH38E1712901 (-14940), EH38E1712902 (-14222), EH38E1712925 (+42191), EH38E1712952 (+90599), EH38E1712953 (+91098), EH38E1712958 (+99500), EH38E1712959 (+99939)
ATL2	EH38E1989279 (-221147), EH38E1989267 (-210674), EH38E1989236 (-165795), EH38E1989220 (-155442), EH38E1989202 (-138614), EH38E1989201 (-138311), EH38E1989192 (-128743), EH38E1989190 (-125559), EH38E1989177 (-112798), EH38E1989171 (-107067), EH38E1989170 (-106724), EH38E1989141 (-66745), EH38E1989114 (-41653), EH38E1989089 (-11523), EH38E1989021 (+92122), EH38E1989017 (+98895), EH38E1989016 (+99276…
ATL3	EH38E1543338 (+7613)
ATM	EH38E1567613 (-3509), EH38E1567638 (+16440), EH38E1567650 (+55883), EH38E1567701 (+179237), EH38E1567707 (+210193), EH38E1567710 (+212420)
ATMIN	EH38E1831067 (-3727), EH38E1831094 (+36170), EH38E1831096 (+37919)
ATOH1	EH38E2312733 (-955949), EH38E2312740 (-875629), EH38E2312765 (-735760), EH38E2312792 (-641399), EH38E2312794 (-640667), EH38E2312796 (-639269), EH38E2312810 (-554875), EH38E2312817 (-525670), EH38E2312818 (-525083), EH38E2312831 (-472840), EH38E2312833 (-459615), EH38E2312843 (-419518), EH38E0735393 (-168016), EH38E2312903 (-97760), EH38E2312963 (+15209), EH38E2312980 (+155643), EH38E2312988 (+17…
ATOH7	EH38E1474434 (-31615), EH38E1474422 (-17412), EH38E1474413 (+7425), EH38E1474412 (+8316), EH38E1474384 (+68166)
ATOH8	EH38E2014015 (-54810), EH38E2014018 (-52225), EH38E2014024 (-48640), EH38E2014059 (-18504), EH38E2014061 (-17165), EH38E2014062 (-16216), EH38E2014063 (-15763), EH38E2014078 (-5703), EH38E2014079 (-5405), EH38E2014154 (+48674), EH38E2014155 (+48967), EH38E2014159 (+52023), EH38E2014170 (+64700), EH38E2014171 (+66548), EH38E2014177 (+76972), EH38E2014193 (+101317), EH38E2014200 (+110957), EH38E201…
ATP10A	EH38E1749061 (-861729), EH38E1749060 (-861396), EH38E1749055 (-858203), EH38E1749053 (-856826), EH38E1749045 (-841979), EH38E1749016 (-788894), EH38E1749008 (-770425), EH38E1748965 (-612543), EH38E1748962 (-592757), EH38E1748956 (-575293), EH38E1748950 (-539307), EH38E1748936 (-513253), EH38E1748921 (-406520), EH38E1748915 (-381828), EH38E1748913 (-380390), EH38E1748912 (-379605), EH38E1748911 (-…
ATP10B	EH38E2427171 (-683754), EH38E2427162 (-646522), EH38E2427097 (-400910), EH38E2427093 (-393786), EH38E2427092 (-383544), EH38E2427086 (-341017), EH38E2427078 (-300548), EH38E2427068 (-243991), EH38E2427040 (-117686), EH38E2427033 (-106761), EH38E2427028 (-86482), EH38E2427027 (-85555), EH38E2427024 (-81480), EH38E2427023 (-81176), EH38E2427004 (-54477), EH38E2426943 (+104360), EH38E2426932 (+12454…
ATP10D	EH38E2295044 (-16427), EH38E2295045 (-16126), EH38E2295053 (-11976), EH38E2295054 (-11712), EH38E2295136 (+85712), EH38E2295147 (+136106), EH38E2295168 (+173426), EH38E2295191 (+226501), EH38E2295222 (+268180), EH38E2295224 (+277756), EH38E2295272 (+346565)
ATP11A	EH38E1699164 (-73164), EH38E1699165 (-70413), EH38E1699168 (-64126), EH38E1699169 (-63780), EH38E1699176 (-50811), EH38E1699208 (-3074), EH38E1699210 (-1639), EH38E1699233 (+12897), EH38E1699258 (+29419), EH38E1699259 (+30728), EH38E1699262 (+32189), EH38E1699263 (+32504), EH38E1699264 (+32778), EH38E1699326 (+81317), EH38E1699327 (+81735), EH38E1699346 (+93927), EH38E1699355 (+109237), EH38E1699…
ATP11B	EH38E2262826 (-861218), EH38E2262861 (-756679), EH38E2262870 (-734864), EH38E2262983 (-434755), EH38E2263013 (-387536), EH38E2263026 (-372100), EH38E2263050 (-323075), EH38E2263153 (-136152), EH38E2263179 (-88366), EH38E2263191 (-77274), EH38E2263192 (-77006), EH38E2263193 (-76555), EH38E2263194 (-76122), EH38E2263199 (-69101), EH38E2263200 (-67696), EH38E2263201 (-67359), EH38E2263202 (-67084), …
ATP11C	EH38E2771378 (-81248), EH38E2771374 (-71100), EH38E2771366 (-50193), EH38E2771359 (-20200), EH38E2771358 (-19618), EH38E2771357 (-18881)
ATP12A	EH38E1660918 (-151345), EH38E1660926 (-125228), EH38E1660932 (-88668), EH38E1660933 (-88405), EH38E1660948 (-54790), EH38E1660952 (-52201), EH38E1660960 (-36179), EH38E1660961 (-33996), EH38E1660968 (-30053), EH38E1660981 (-17207), EH38E1661015 (+35806)
ATP13A1	EH38E1945475 (-4657), EH38E1945473 (-3299)
ATP13A2	EH38E1322829 (-34043)
ATP13A3	EH38E2271239 (-142700), EH38E2271221 (-123028), EH38E2271220 (-122754), EH38E2271217 (-118275), EH38E2271176 (-77246), EH38E2271175 (-76957), EH38E2271164 (-67427), EH38E2271157 (-58444), EH38E2271156 (-58188), EH38E2271134 (-22573), EH38E2271133 (-22037)
ATP13A4	EH38E2270180 (+8809), EH38E2270118 (+164342)
ATP13A5	EH38E2270180 (-167470), EH38E2270118 (-11937), EH38E2270079 (+131496)
ATP1A1	EH38E1379242 (-234161), EH38E1379243 (-233999), EH38E1379244 (-225780), EH38E1379271 (-202517), EH38E1379282 (-179041), EH38E1379283 (-178841), EH38E1379284 (-178625), EH38E1379298 (-155063), EH38E1379299 (-154702), EH38E1379301 (-153641), EH38E1379307 (-148568), EH38E1379318 (-134069), EH38E1379319 (-133772), EH38E1379327 (-118931), EH38E1379349 (-103374), EH38E1379382 (-57242), EH38E1379402 (-3…
ATP1A3	EH38E1955233 (-43522), EH38E1955226 (-34176)
ATP1A4	EH38E1390225 (+6659), EH38E1390229 (+11565), EH38E1390230 (+12290), EH38E1390235 (+16180)
ATP1B1	EH38E1395651 (-367565), EH38E1395682 (-317573), EH38E1395683 (-317240), EH38E1395687 (-304500), EH38E1395689 (-303596), EH38E1395699 (-274961), EH38E1395726 (-225500), EH38E1395727 (-225247), EH38E1395728 (-225042), EH38E1395763 (-152260), EH38E1395769 (-139309), EH38E1395795 (-80628), EH38E1395796 (-80253), EH38E1395814 (-56791), EH38E1395821 (-46074), EH38E1395845 (-13909), EH38E1395853 (-5315)…
ATP1B3	EH38E2243848 (-91899), EH38E2243849 (-87133), EH38E2243852 (-82962), EH38E2243918 (+12127), EH38E2243922 (+23710), EH38E2243949 (+64659), EH38E2243982 (+123597), EH38E2243983 (+124036), EH38E2243985 (+126885), EH38E2244027 (+180259), EH38E2244028 (+180554), EH38E2244032 (+185160), EH38E2244049 (+210100), EH38E2244050 (+210347), EH38E2244051 (+210568), EH38E2244079 (+239760)
ATP23	EH38E1616997 (-79848), EH38E1617006 (-73072), EH38E1617058 (-23265), EH38E1617064 (-4914), EH38E1617080 (+24353), EH38E1617088 (+48838), EH38E1617099 (+83699), EH38E1617101 (+84485), EH38E1617111 (+89464), EH38E1617119 (+94678), EH38E1617120 (+95422), EH38E1617124 (+124911), EH38E1617125 (+126204), EH38E1617126 (+126553), EH38E1617135 (+145970), EH38E1617138 (+151438), EH38E1617158 (+225567), EH3…
ATP2A1	EH38E1810363 (-19815), EH38E1810414 (+37908)
ATP2A2	EH38E1643619 (-132224), EH38E1643629 (-112773), EH38E1643630 (-112424), EH38E1643642 (-99173), EH38E1643644 (-97747), EH38E1643721 (-9737)
ATP2A3	EH38E1842033 (-154292), EH38E1841969 (-54339), EH38E1841951 (-38193), EH38E1841949 (-30029), EH38E1841948 (-29804), EH38E1841947 (-29385), EH38E1841903 (+7603), EH38E1841894 (+29069)
ATP2B1	EH38E1631577 (-986781), EH38E1631561 (-913307), EH38E1631548 (-811719), EH38E1631547 (-811378), EH38E1631542 (-803933), EH38E1631539 (-780544), EH38E1631528 (-733348), EH38E1631513 (-648710), EH38E1631512 (-647609), EH38E1631506 (-634275), EH38E1631501 (-624749), EH38E1631496 (-619583), EH38E1631476 (-572001), EH38E1631448 (-527047), EH38E1631446 (-525840), EH38E1631438 (-520445), EH38E1631432 (-…
ATP2B2	EH38E2178035 (-303569), EH38E2178031 (-298794), EH38E2177998 (-223679), EH38E2177986 (-198482), EH38E2177984 (-195432), EH38E2177913 (-43058), EH38E2177881 (+8943), EH38E2177774 (+147357), EH38E2177764 (+153587)
ATP2B3	EH38E2773668 (+25408), EH38E2773693 (+61103)
ATP2B4	EH38E1413644 (-113517), EH38E1413645 (-113228), EH38E1413691 (-75229), EH38E1413695 (-71300), EH38E1413704 (-68041), EH38E1413712 (-59404), EH38E1413740 (-26422), EH38E1413755 (-14060), EH38E1413757 (-13151), EH38E1413901 (+130152), EH38E1413903 (+132356)
ATP2C1	EH38E2238121 (-60682), EH38E2238122 (-60372), EH38E2238132 (-39488), EH38E2238133 (-39227), EH38E2238138 (-31912), EH38E2238158 (-11192), EH38E2238161 (-6965), EH38E2238176 (+7260), EH38E2238178 (+15155), EH38E2238227 (+93886), EH38E2238239 (+109716), EH38E2238240 (+109967), EH38E2238256 (+137847), EH38E2238269 (+169702)
ATP2C2	EH38E1833084 (-68397), EH38E1833103 (-38491), EH38E1833110 (-26287), EH38E1833112 (-18436), EH38E1833125 (-1636), EH38E1833146 (+23136), EH38E1833162 (+55206), EH38E1833180 (+96184), EH38E1833181 (+96615), EH38E1833185 (+107256), EH38E1833186 (+107621), EH38E1833205 (+134253)
ATP4B	EH38E1700129 (+36498)
ATP5A1	EH38E1913641 (+9588), EH38E1913640 (+9871), EH38E1913635 (+20606)
ATP5B	EH38E1615898 (-7925)
ATP5C1	EH38E1446150 (-1502)
ATP5G1	EH38E1868490 (-22562), EH38E1868500 (-10376)
ATP5G3	EH38E2053937 (-797186), EH38E2053930 (-770774), EH38E2053929 (-770509), EH38E2053919 (-741843), EH38E2053833 (-557938), EH38E2053828 (-514900), EH38E2053818 (-492411), EH38E2053805 (-437435), EH38E2053789 (-401103), EH38E2053778 (-390907), EH38E2053754 (-339845), EH38E2053747 (-292568), EH38E2053746 (-291966), EH38E2053720 (-251638), EH38E2053683 (-168863), EH38E2053678 (-141561), EH38E2053643 (-…
ATP5H	EH38E1885522 (+2093), EH38E1885502 (+16668), EH38E1885501 (+18935), EH38E1885498 (+22234), EH38E1160083 (+27553), EH38E1885492 (+28116)
ATP5I	EH38E2274028 (+26675)
ATP5J	EH38E2134232 (-431665), EH38E2134231 (-431377), EH38E2134223 (-423457), EH38E2134215 (-415209), EH38E2134210 (-409199), EH38E2134199 (-399769), EH38E2134173 (-379247), EH38E2134167 (-368898), EH38E2134148 (-346603), EH38E2134147 (-346315), EH38E2134145 (-344518), EH38E2134131 (-329695), EH38E2134127 (-323159), EH38E2134107 (-298164), EH38E2134065 (-245856), EH38E2134047 (-226286), EH38E2134046 (-…
ATP5L	EH38E1574135 (-20358)
ATP5O	EH38E2138417 (-427), EH38E2138404 (+13837), EH38E2138380 (+45004), EH38E2138377 (+47935), EH38E2138361 (+67904), EH38E2138258 (+186056), EH38E2138199 (+259845), EH38E2138196 (+261447)
ATP5S	EH38E1712743 (+20532), EH38E1712775 (+50544), EH38E1712779 (+53148), EH38E1712784 (+59062)
ATP6AP1L	EH38E2387130 (+5974), EH38E2387131 (+7944), EH38E2387158 (+40353), EH38E2387159 (+40736), EH38E2387164 (+48657), EH38E2387183 (+62070), EH38E2387214 (+86481), EH38E2387217 (+95420), EH38E2387262 (+145639), EH38E2387288 (+234488), EH38E2387290 (+242501), EH38E2387316 (+304409), EH38E2387327 (+315839), EH38E2387328 (+316084), EH38E2387330 (+318160), EH38E2387332 (+321764), EH38E2387334 (+322593), E…
ATP6AP2	EH38E2750744 (-453565), EH38E2750746 (-449019), EH38E2750747 (-448697), EH38E2750840 (-379189), EH38E2750856 (-332717), EH38E2750857 (-332370), EH38E2750865 (-317727), EH38E2750866 (-317494), EH38E2750875 (-312050), EH38E2750880 (-302352), EH38E2750884 (-299941), EH38E2750891 (-294811), EH38E2750903 (-276967), EH38E2750904 (-276644), EH38E2750905 (-272454), EH38E2750909 (-267390), EH38E2750910 (-…
ATP6V0A1	EH38E1863543 (-26915), EH38E1863544 (-26008), EH38E1863554 (-11547), EH38E1863635 (+69922), EH38E1863637 (+71111), EH38E1863638 (+71541)
ATP6V0A2	EH38E1652674 (+7430)
ATP6V0A4	EH38E2595326 (-168857), EH38E2595320 (-164533), EH38E2595305 (-150400), EH38E2595275 (-102454), EH38E2595252 (-87747), EH38E2595251 (-87379), EH38E2595249 (-86189)
ATP6V0C	EH38E1796710 (-10436)
ATP6V0D1	EH38E1822994 (-920), EH38E1822993 (-498)
ATP6V0D2	EH38E2645099 (-15912), EH38E2645140 (+64949)
ATP6V0E1	EH38E2432577 (-14431), EH38E2432605 (+24375), EH38E2432614 (+31879), EH38E2432615 (+32506), EH38E2432621 (+37382), EH38E2432640 (+58475), EH38E2432644 (+63572), EH38E2432645 (+63861)
ATP6V0E2	EH38E2600316 (-18109), EH38E2600318 (-17511), EH38E2600319 (-17195), EH38E2600356 (+9898), EH38E2600368 (+53638), EH38E2600415 (+364295)
ATP6V1A	EH38E2228148 (+81363), EH38E2228151 (+82770), EH38E2228152 (+83123)
ATP6V1B1	EH38E2008339 (-12282)
ATP6V1B2	EH38E2615109 (-4082), EH38E2615151 (+35906), EH38E2615154 (+37937), EH38E2615155 (+38155), EH38E2615209 (+79454), EH38E2615210 (+79698), EH38E2615211 (+79934)
ATP6V1C1	EH38E2653984 (-150645), EH38E2653985 (-149223), EH38E2653986 (-148551), EH38E2653999 (-135366), EH38E2654004 (-126979), EH38E2654024 (-114614), EH38E2654038 (-100399), EH38E2654040 (-99851), EH38E2654050 (-91476), EH38E2654051 (-91078), EH38E2654052 (-90779), EH38E2654056 (-87066), EH38E2654058 (-83032), EH38E2654063 (-75509), EH38E2654084 (-41260), EH38E2654085 (-40747), EH38E2654086 (-37623), E…
ATP6V1C2	EH38E1973046 (+39914), EH38E1973099 (+95937)
ATP6V1E1	EH38E2148737 (+59403)
ATP6V1E2	EH38E1995013 (-15575)
ATP6V1F	EH38E2589253 (+12873), EH38E2589288 (+31539), EH38E2589289 (+34403)
ATP6V1G1	EH38E2720328 (-74458), EH38E2720335 (-63166), EH38E2720338 (-52217), EH38E2720340 (-49303), EH38E2720353 (-30551), EH38E2720355 (-29441), EH38E2720356 (-29127), EH38E2720361 (-20959), EH38E2720364 (-6767), EH38E2720379 (+15688)
ATP6V1G3	EH38E1410395 (-949452), EH38E1410360 (-859492), EH38E1410347 (-770285), EH38E1410346 (-770020), EH38E1410302 (-730266), EH38E1410262 (-640697), EH38E1410261 (-639269), EH38E1410260 (-638160), EH38E1410251 (-632013), EH38E1410215 (-596252), EH38E1410210 (-583117), EH38E1410205 (-576303), EH38E1410202 (-572765), EH38E1410196 (-558563), EH38E1410194 (-556741), EH38E1410193 (-556102), EH38E1410189 (-…
ATP6V1H	EH38E2631418 (+43080), EH38E2631410 (+66754), EH38E2631402 (+76431), EH38E2631396 (+82934), EH38E2631391 (+93362), EH38E2631383 (+106307), EH38E2631381 (+106847), EH38E2631379 (+108290), EH38E2631378 (+108517), EH38E2631377 (+108819), EH38E2631376 (+110141), EH38E2631375 (+110708), EH38E2631374 (+111719), EH38E2631350 (+152172), EH38E2631348 (+163857), EH38E2631328 (+197800), EH38E2631320 (+22203…
ATP7B	EH38E1677677 (+6509), EH38E1677676 (+6797), EH38E1677674 (+7732), EH38E1677671 (+11402), EH38E1677652 (+32392), EH38E1677651 (+32675), EH38E1677602 (+88919), EH38E1677570 (+141377)
ATP8A1	EH38E2294206 (-213964), EH38E2294175 (-93144), EH38E2294169 (-72447), EH38E2294163 (-59688), EH38E2294162 (-59189), EH38E2294160 (-56416), EH38E2294152 (-21592), EH38E2294151 (-19729), EH38E2294150 (-19325), EH38E2294148 (-17985), EH38E2294133 (+2353), EH38E2294132 (+2720), EH38E2294108 (+20259), EH38E2294065 (+91859), EH38E2294059 (+125516), EH38E2294035 (+170770), EH38E2294019 (+195704)
ATP8A2	EH38E1661345 (+20020), EH38E1661347 (+22507), EH38E1661348 (+22794), EH38E1661351 (+25093), EH38E1661352 (+25940), EH38E1661356 (+34480), EH38E1661395 (+129330), EH38E1661435 (+260273), EH38E1661436 (+260581), EH38E1661439 (+273122), EH38E1661487 (+354302), EH38E1661569 (+476351), EH38E1661586 (+498049), EH38E1661620 (+528084), EH38E1661658 (+576763), EH38E1661684 (+608415), EH38E1661728 (+665463)
ATP8B1	EH38E1919840 (-306459), EH38E1919798 (-233619), EH38E1919753 (-177979), EH38E1919749 (-175208), EH38E1919745 (-170199), EH38E1919744 (-169645), EH38E1919739 (-163419), EH38E1919736 (-157441), EH38E1919734 (-156374), EH38E1919726 (-127657), EH38E1919719 (-114660), EH38E1919709 (-106264), EH38E1919708 (-104923), EH38E1919704 (-101393), EH38E1919703 (-100624), EH38E1919702 (-100323), EH38E1919701 (-…
ATP8B2	EH38E1386083 (+44145), EH38E1386092 (+63213)
ATP8B3	EH38E1931673 (-19944), EH38E1931636 (+21346)
ATP8B4	EH38E1761222 (-48096), EH38E1761212 (-32461), EH38E1761209 (-29322), EH38E1761203 (-24402), EH38E1761159 (+28637), EH38E1761139 (+54322), EH38E1761125 (+64161), EH38E1761120 (+68039), EH38E1761117 (+72842), EH38E1761108 (+102653), EH38E1761070 (+172299), EH38E1760994 (+274700), EH38E1760993 (+275265), EH38E1760990 (+286602), EH38E1760951 (+384937), EH38E1760950 (+386528), EH38E1760949 (+387012), …
ATP9A	EH38E2121130 (+6789), EH38E2121129 (+7350), EH38E2121123 (+11762), EH38E2121108 (+29512), EH38E2121034 (+125030), EH38E2121032 (+125953), EH38E2121031 (+126553)
ATP9B	EH38E1928933 (-11178), EH38E1928936 (-6370), EH38E1928968 (+87016), EH38E1928969 (+87227), EH38E1928972 (+97517), EH38E1928973 (+98334), EH38E1928974 (+98609), EH38E1929011 (+149549)
ATPAF2	EH38E1850806 (+13362), EH38E1850782 (+42584), EH38E1850781 (+43339), EH38E1850765 (+56148)
ATPIF1	EH38E1332118 (-917), EH38E1332120 (-73)
ATR	EH38E2244278 (-9779), EH38E2244263 (+10202), EH38E2244230 (+118689)
ATRAID	EH38E1982572 (-51640), EH38E1982575 (-49106), EH38E1982576 (-48450), EH38E1982577 (-47181), EH38E1982578 (-46598), EH38E1982581 (-42002), EH38E1982582 (-41562), EH38E1982583 (-41246), EH38E1982593 (-33808), EH38E1982597 (-28714), EH38E1982598 (-28322), EH38E1982600 (-26797), EH38E1982601 (-26479)
ATRN	EH38E2093456 (-56152), EH38E2093457 (-54498), EH38E2093459 (-50561), EH38E2093461 (-47645), EH38E2093463 (-40420), EH38E2093464 (-40162), EH38E2093477 (-9794), EH38E2093478 (-9519), EH38E2093516 (+79964), EH38E2093535 (+104353), EH38E2093571 (+171849), EH38E2093579 (+181375), EH38E2093581 (+182094), EH38E2093588 (+187386), EH38E2093589 (+188044)
ATRNL1	EH38E1502105 (-122513), EH38E1502173 (+15745), EH38E1502177 (+30142), EH38E1502181 (+45100), EH38E1502194 (+139466), EH38E1502204 (+341786), EH38E1502208 (+363378), EH38E1502213 (+405824), EH38E1502219 (+428681), EH38E1502220 (+431721), EH38E1502224 (+479622), EH38E1502226 (+497798), EH38E1502227 (+499437), EH38E1502231 (+519033), EH38E1502232 (+522613), EH38E1502239 (+562408), EH38E1502376 (+903…
ATRX	EH38E2759277 (-1975), EH38E2759255 (+72278)
ATXN1	EH38E2450575 (-293383), EH38E2450551 (-254646), EH38E2450550 (-254314), EH38E2450549 (-253891), EH38E2450547 (-252450), EH38E2450508 (-200270), EH38E2450473 (-138201), EH38E2450467 (-124798), EH38E2450466 (-124471), EH38E2450465 (-124118), EH38E2450395 (-22957), EH38E2450309 (+41793), EH38E2450247 (+88202), EH38E2450188 (+168164), EH38E2450151 (+214019), EH38E2450130 (+242987), EH38E2450102 (+269…
ATXN10	EH38E2169661 (-113185), EH38E2169662 (-112635), EH38E2169663 (-111480), EH38E2169683 (-88046), EH38E2169684 (-87627), EH38E2169724 (-52958), EH38E2169755 (-15014), EH38E2169769 (+3715), EH38E2169800 (+32171), EH38E2169802 (+37462), EH38E2169803 (+37743), EH38E2169924 (+180260), EH38E2169927 (+188118)
ATXN2	EH38E1644655 (-25072), EH38E1644652 (-7761), EH38E1644598 (+44302), EH38E1644504 (+173141), EH38E1644503 (+173807)
ATXN2L	EH38E1810332 (-20447), EH38E1810333 (-11639), EH38E1810336 (-3280), EH38E1810337 (-2881)
ATXN3	EH38E1736687 (-1964), EH38E1736676 (+22822), EH38E1736675 (+33501)
ATXN3L	EH38E2743313 (-240661), EH38E2743307 (-225523), EH38E2743299 (-191049), EH38E2743294 (-178891), EH38E2743288 (-169232), EH38E2743260 (-143980), EH38E2743258 (-132067), EH38E2743255 (-113001), EH38E2743248 (-108182), EH38E2743246 (-107297), EH38E2743238 (-94096), EH38E2743237 (-93778), EH38E2743233 (-91250), EH38E2743228 (-79275), EH38E2743220 (-67416), EH38E2743213 (-62777), EH38E2743210 (-60035)…
ATXN7	EH38E2209003 (-25982), EH38E2209005 (-23464), EH38E2209006 (-22955), EH38E2209012 (-19836), EH38E2209013 (-19453), EH38E2209032 (+12671)
ATXN7L1	EH38E2579003 (-76778), EH38E2578996 (-62035), EH38E2578994 (-59507), EH38E2578931 (+32745), EH38E2578905 (+55136), EH38E2578796 (+178604), EH38E2578795 (+179276), EH38E2578784 (+187875), EH38E2578783 (+188676), EH38E2578710 (+275214), EH38E2578709 (+275684)
ATXN7L3B	EH38E1624690 (-908559), EH38E1624691 (-908278), EH38E1624697 (-892026), EH38E1624700 (-879578), EH38E1624701 (-878558), EH38E1624702 (-877846), EH38E1624705 (-859803), EH38E1624706 (-859273), EH38E1624714 (-769203), EH38E1624716 (-767767), EH38E1624720 (-722536), EH38E1624721 (-722308), EH38E1624722 (-722086), EH38E1624732 (-601857), EH38E1624740 (-572991), EH38E1624752 (-498571), EH38E1624753 (-…
AUH	EH38E2706820 (+27656), EH38E2706818 (+29002), EH38E2706817 (+29202), EH38E2706814 (+41392), EH38E2706813 (+41919), EH38E2706812 (+42326), EH38E2706808 (+46470), EH38E2706807 (+48775), EH38E2706793 (+60625), EH38E2706721 (+165572), EH38E2706710 (+174937), EH38E2706703 (+182003), EH38E2706691 (+195526), EH38E2706689 (+197568), EH38E2706688 (+197887), EH38E2706672 (+208633), EH38E2706667 (+211139), …
AUNIP	EH38E1329941 (+10779)
AURKA	EH38E2123534 (-1092), EH38E2123522 (+9318)
AURKAIP1	EH38E1310853 (-7923)
AURKB	EH38E1845116 (-8423), EH38E1845115 (-7849), EH38E1845102 (+9323), EH38E1845101 (+9788), EH38E1845100 (+10302)
AURKC	EH38E1965754 (-20474), EH38E1965759 (-3317)
AUTS2	EH38E2560920 (-985748), EH38E2560948 (-910382), EH38E2560949 (-910068), EH38E2560956 (-900066), EH38E2560959 (-898684), EH38E2560970 (-874170), EH38E2560994 (-799663), EH38E2560995 (-798830), EH38E2561005 (-774765), EH38E2561006 (-774399), EH38E2561011 (-732916), EH38E2561012 (-732382), EH38E2561016 (-712020), EH38E2561020 (-706924), EH38E2561022 (-682119), EH38E2561026 (-655343), EH38E2561031 (-…
AVEN	EH38E1752117 (+53658)
AVL9	EH38E2546365 (+17942), EH38E2546368 (+20686), EH38E2546369 (+21422), EH38E2546373 (+32578), EH38E2546378 (+39132), EH38E2546380 (+41693), EH38E2546382 (+44847), EH38E2546410 (+108738), EH38E2546413 (+117332), EH38E2546414 (+121297), EH38E2546421 (+142276), EH38E2546427 (+163088), EH38E2546428 (+163333), EH38E2546440 (+173895), EH38E2546447 (+184857), EH38E2546448 (+185042), EH38E2546449 (+185369)…
AVP	EH38E2093243 (-34528), EH38E2093221 (-17196), EH38E2093200 (+6742), EH38E2093199 (+6941), EH38E2093198 (+7464), EH38E2093197 (+7732), EH38E2093196 (+9721)
AVPI1	EH38E1492048 (-14537), EH38E1492047 (-14281), EH38E1492045 (-10964)
AVPR1A	EH38E1619137 (-458562), EH38E1619133 (-388302), EH38E1619117 (-269449), EH38E1619116 (-268352), EH38E1619110 (-249986), EH38E1619089 (-169621), EH38E1619086 (-167132), EH38E1619079 (-152448), EH38E1619065 (-138062), EH38E1619062 (-127563), EH38E1619044 (-14158), EH38E1619020 (+51850), EH38E1619017 (+55111), EH38E1619016 (+55353), EH38E1619010 (+66262), EH38E1619009 (+66784), EH38E1619006 (+70657)…
AVPR1B	EH38E1416084 (-61461), EH38E1416081 (-58301), EH38E1416074 (-24103), EH38E1416063 (+2117), EH38E1416062 (+2454), EH38E1416014 (+49668), EH38E1416013 (+50368), EH38E1416012 (+50673), EH38E1416005 (+58361), EH38E1416000 (+61422), EH38E1415999 (+61967), EH38E1415998 (+62176), EH38E1415996 (+63535)
AWAT1	EH38E2757763 (-17019), EH38E2757767 (+9121)
AWAT2	EH38E2757661 (+343934)
AXIN1	EH38E1794542 (+48776)
AXIN2	EH38E1879510 (-600392), EH38E1879509 (-590011), EH38E1879505 (-582419), EH38E1879504 (-581744), EH38E1879501 (-576675), EH38E1879445 (-364142), EH38E1879405 (-265117), EH38E1879377 (-193174), EH38E1879342 (-142388), EH38E1879313 (-103246), EH38E1879295 (-55498), EH38E1879292 (-49735), EH38E1879163 (+74259), EH38E1879157 (+85030), EH38E1879151 (+91446), EH38E1879147 (+94887), EH38E1879125 (+120202…
AXL	EH38E1954639 (+29853)
AZGP1	EH38E2575210 (-3990), EH38E2575209 (-3768), EH38E2575193 (+31319), EH38E2575192 (+31727), EH38E2575191 (+31986)
AZI2	EH38E2187608 (+80469), EH38E2187600 (+97909)
AZIN1	EH38E2654102 (-146009), EH38E2654091 (-130515), EH38E2654088 (-120415), EH38E2654086 (-118703), EH38E2654085 (-115579), EH38E2654084 (-115066), EH38E2654063 (-80817), EH38E2654058 (-73294), EH38E2654056 (-69260), EH38E2654052 (-65547), EH38E2654051 (-65248), EH38E2654050 (-64850), EH38E2654040 (-56475), EH38E2654038 (-55927), EH38E2654024 (-41712), EH38E2654004 (-29347), EH38E2653999 (-20960), EH…
AZIN2	EH38E1335617 (-38344), EH38E1335618 (-38057), EH38E1335619 (-36822), EH38E1335620 (-36279), EH38E1335622 (-34163), EH38E1335623 (-33641), EH38E1335626 (-31549), EH38E1335627 (-26875), EH38E1335628 (-26343), EH38E1335630 (-24963), EH38E1335632 (-21454), EH38E1335685 (+48273), EH38E1335702 (+61687), EH38E1335703 (+63905)
B2M	EH38E1758431 (-15986), EH38E1758458 (+7950), EH38E1758459 (+8321), EH38E1758461 (+9194), EH38E1758462 (+9503), EH38E1758463 (+9870), EH38E1758464 (+10461), EH38E1758465 (+10743), EH38E1758466 (+10988)
B3GALNT1	EH38E2253835 (-103745), EH38E2253824 (-58133), EH38E2253823 (-53643), EH38E2253822 (-51791), EH38E2253821 (-48302), EH38E2253819 (-44350), EH38E2253818 (-43988), EH38E2253817 (-43696), EH38E2253814 (-35574), EH38E2253813 (-34552), EH38E2253757 (+65961), EH38E2253756 (+66503), EH38E2253748 (+79797), EH38E2253739 (+97061), EH38E2253735 (+110776), EH38E2253725 (+123940), EH38E2253722 (+127346), EH38…
B3GALNT2	EH38E1434404 (-109271), EH38E1434397 (-84900), EH38E1434396 (-84647), EH38E1434394 (-82121), EH38E1434389 (-63552), EH38E1434376 (-42119), EH38E1434373 (-28516), EH38E1434366 (-7527), EH38E1434359 (-1235), EH38E1434335 (+25100)
B3GALT1	EH38E2048589 (-896754), EH38E2048648 (-678688), EH38E2048684 (-604383), EH38E2048711 (-533412), EH38E2048712 (-533101), EH38E2048745 (-430628), EH38E2048755 (-388900), EH38E2048756 (-388620), EH38E2048760 (-383886), EH38E2048773 (-358896), EH38E2048774 (-358686), EH38E2048775 (-358401), EH38E2048780 (-324065), EH38E2048795 (-284382), EH38E2048796 (-283996), EH38E2048801 (-261540), EH38E2048804 (-…
B3GALT2	EH38E1408353 (-998489), EH38E1408342 (-975140), EH38E1408333 (-956076), EH38E1408331 (-931167), EH38E1408318 (-889762), EH38E1408306 (-876494), EH38E1408303 (-871799), EH38E1408301 (-869809), EH38E1408300 (-869467), EH38E1408285 (-843976), EH38E1408267 (-778517), EH38E1408259 (-742934), EH38E1408257 (-740508), EH38E1408256 (-729985), EH38E1408240 (-600632), EH38E1408237 (-584230), EH38E1408233 (-…
B3GALT4	EH38E2460511 (-2372)
B3GALT5	EH38E2142585 (-196237), EH38E2142614 (-126605), EH38E2142618 (-121667), EH38E2142619 (-120120), EH38E2142622 (-114912), EH38E2142624 (-105995), EH38E2142628 (-95497), EH38E2142629 (-95117), EH38E2142638 (-78321), EH38E2142639 (-77978), EH38E2142643 (-62256), EH38E2142644 (-60058), EH38E2142667 (-26824), EH38E2142675 (-19862), EH38E2142676 (-19412), EH38E2142677 (-19013), EH38E2142678 (-18717), EH…
B3GAT1	EH38E1585067 (-677734), EH38E1585058 (-630502), EH38E1585057 (-630253), EH38E1585043 (-603621), EH38E1585041 (-602312), EH38E1585040 (-601565), EH38E1585039 (-600899), EH38E1585038 (-599024), EH38E1585037 (-598715), EH38E1585036 (-598483), EH38E1585035 (-598175), EH38E1585015 (-557520), EH38E1585014 (-557262), EH38E1585013 (-556957), EH38E1585008 (-552185), EH38E1585001 (-540731), EH38E1584968 (-…
B3GAT2	EH38E2478223 (-306030), EH38E2478171 (-205594), EH38E2478147 (-148827), EH38E2478142 (-133724), EH38E2478141 (-133219), EH38E2478136 (-124864), EH38E2478118 (-87037), EH38E2478099 (-50413), EH38E2478096 (-24474), EH38E2478093 (-9514), EH38E2478076 (+60905)
B3GLCT	EH38E1665164 (+2732), EH38E1665165 (+2985), EH38E1665166 (+3234), EH38E1665189 (+28672), EH38E1665212 (+79899), EH38E1665219 (+109412), EH38E1665221 (+112236), EH38E1665241 (+167680), EH38E1665251 (+209979), EH38E1665270 (+252795), EH38E1665274 (+268457), EH38E1665275 (+268878), EH38E1665277 (+276541), EH38E1665279 (+278231), EH38E1665283 (+285471), EH38E1665284 (+285943), EH38E1665305 (+340306),…
B3GNT2	EH38E2002222 (-270970), EH38E2002225 (-268981), EH38E2002226 (-267106), EH38E2002227 (-266801), EH38E2002228 (-263036), EH38E2002237 (-247265), EH38E2002239 (-246232), EH38E2002240 (-245862), EH38E2002250 (-236090), EH38E2002252 (-233801), EH38E2002253 (-233546), EH38E2002258 (-225068), EH38E2002259 (-224794), EH38E2002263 (-217393), EH38E2002284 (-165735), EH38E2002292 (-154557), EH38E2002316 (-…
B3GNT4	EH38E1651442 (-6451)
B3GNT5	EH38E2263469 (-85081), EH38E2263486 (-64162), EH38E2263487 (-63322), EH38E2263503 (-40949), EH38E2263509 (-38114), EH38E2263510 (-37857), EH38E2263524 (-21027), EH38E2263528 (-8804), EH38E2263596 (+48140), EH38E2263597 (+48890), EH38E2263598 (+49152), EH38E2263628 (+77847), EH38E2263636 (+100343), EH38E2263637 (+101271), EH38E2263643 (+116060), EH38E2263644 (+116552), EH38E2263645 (+117309), EH38…
B3GNT6	EH38E1554365 (-165735), EH38E1554366 (-154002), EH38E1554367 (-153276), EH38E1554370 (-148829), EH38E1554371 (-148496), EH38E1554379 (-139535), EH38E1554383 (-130865), EH38E1554385 (-123164), EH38E1554388 (-114262), EH38E1554389 (-113872), EH38E1554399 (-71683), EH38E1554400 (-71291), EH38E1554401 (-70822), EH38E1554402 (-70552), EH38E1554405 (-55374), EH38E1554409 (-49461), EH38E1554416 (-32503)…
B3GNT7	EH38E2082609 (-167089), EH38E2082610 (-166763), EH38E2082647 (-111065), EH38E2082654 (-105022), EH38E2082681 (-83323), EH38E2082699 (-61162), EH38E2082700 (-60812), EH38E2082709 (-54254), EH38E2082714 (-47168), EH38E2082734 (-29553), EH38E2082751 (-19145), EH38E2082752 (-18505), EH38E2082761 (-8863), EH38E2082767 (-3405), EH38E2082768 (-2905), EH38E2082782 (+5747), EH38E2082784 (+8141), EH38E2082…
B3GNT8	EH38E1954839 (-2878), EH38E1954838 (-2375)
B3GNT9	EH38E1822643 (+16280)
B3GNTL1	EH38E1894073 (-14181), EH38E1894047 (+4736), EH38E1894010 (+67186), EH38E1894008 (+68146), EH38E1894001 (+80525), EH38E1894000 (+80822), EH38E1893991 (+84724), EH38E1893957 (+136253), EH38E1893866 (+196928)
B4GALNT1	EH38E1616792 (-21159), EH38E1616789 (-8893), EH38E1616788 (-8564), EH38E1616787 (-7551)
B4GALNT2	EH38E1868657 (-57620), EH38E1868660 (-55745), EH38E1868661 (-52633), EH38E1868663 (-44875), EH38E1868666 (-41012), EH38E1868667 (-39713), EH38E1868682 (-22253), EH38E1868683 (-20829), EH38E1868686 (-17603), EH38E1868687 (-15918), EH38E1868688 (-14889), EH38E1868690 (-10176), EH38E1868691 (-9685), EH38E1868694 (-5923), EH38E1868701 (+14176), EH38E1868713 (+51123), EH38E1868716 (+57721)
B4GALNT3	EH38E1585447 (+100827), EH38E1585479 (+119523), EH38E1585534 (+168228)
B4GALNT4	EH38E1513404 (-40246), EH38E1513406 (-38663), EH38E1513408 (-37947), EH38E1513409 (-36656), EH38E1513410 (-35722), EH38E1513411 (-35348), EH38E1513413 (-34069), EH38E1513414 (-33781), EH38E1513415 (-33417), EH38E1513416 (-33106), EH38E1513419 (-29070), EH38E1513420 (-28138), EH38E1513421 (-27230), EH38E1513423 (-21285), EH38E1513424 (-20357), EH38E1513426 (-19567), EH38E1513427 (-19197), EH38E151…
B4GALT1	EH38E2690399 (-64426), EH38E2690398 (-64155), EH38E2690396 (-63578), EH38E2690395 (-62528), EH38E2690391 (-60514), EH38E2690373 (-42287), EH38E2690371 (-40621), EH38E2690370 (-39227), EH38E2690362 (-31645), EH38E2690361 (-31042), EH38E2690352 (-23164), EH38E2690351 (-22885), EH38E2690341 (-17835), EH38E2690337 (-13692), EH38E2690336 (-13350), EH38E2690334 (-10453), EH38E2690332 (-5523), EH38E2690…
B4GALT3	EH38E1391146 (-1930)
B4GALT4	EH38E2230531 (-36260), EH38E2230529 (-19389), EH38E2230527 (-18487), EH38E2230525 (-17620), EH38E2230524 (-17225), EH38E2230523 (-16899), EH38E2230522 (-16677), EH38E2230521 (-15695), EH38E2230494 (+21381), EH38E2230472 (+56831)
B4GALT5	EH38E2119063 (-88210), EH38E2119060 (-83596), EH38E2119053 (-77445), EH38E2119051 (-76333), EH38E2119050 (-75891), EH38E2119036 (-61141), EH38E2119030 (-55392), EH38E2119029 (-54873), EH38E2119027 (-53461), EH38E2119025 (-52100), EH38E2119024 (-51437), EH38E2119023 (-50214), EH38E2119021 (-49090), EH38E2119019 (-46864), EH38E2119018 (-46368), EH38E2119017 (-45885), EH38E2119016 (-45611), EH38E211…
B4GALT6	EH38E1907697 (-60273), EH38E1907696 (-56860), EH38E1907694 (-55651), EH38E1907692 (-54331), EH38E1907682 (-36341), EH38E1907625 (+34110)
B4GALT7	EH38E2435839 (+7903), EH38E2435844 (+51293), EH38E2435847 (+93891)
B9D1	EH38E1851399 (+17150), EH38E1851387 (+23240), EH38E1851386 (+24225), EH38E1851315 (+87034), EH38E1851294 (+99329), EH38E1851293 (+99577), EH38E1851291 (+101077), EH38E1851282 (+112094), EH38E1851281 (+112753)
B9D2	EH38E1954775 (-3869), EH38E1954774 (-3091)
BAALC	EH38E2654117 (-109251), EH38E2654127 (-83418), EH38E2654165 (-29626), EH38E2654177 (-17984), EH38E2654200 (+8028), EH38E2654204 (+12453), EH38E2654244 (+66814), EH38E2654256 (+86394), EH38E2654287 (+130808), EH38E2654299 (+140960)
BAAT	EH38E2713226 (+1512), EH38E2713221 (+7767), EH38E2713210 (+28120), EH38E2713209 (+28415), EH38E2713208 (+28894), EH38E2713201 (+55984), EH38E2713158 (+153114), EH38E2713154 (+157123), EH38E2713145 (+180913), EH38E2713123 (+256766), EH38E2713114 (+269014), EH38E2713108 (+290404)
BABAM1	EH38E1943248 (+546), EH38E1943250 (+3055)
BABAM2	EH38E1983062 (-59831), EH38E1983076 (-36351), EH38E1983096 (-3373)
BACE1	EH38E1573166 (+42167), EH38E1573165 (+42478), EH38E1573163 (+46190), EH38E1573162 (+46641), EH38E1573156 (+59496)
BACE2	EH38E2143292 (-267424), EH38E2143301 (-234188), EH38E2143339 (-141612), EH38E2143345 (-124588), EH38E2143390 (-54346), EH38E2143393 (-51795), EH38E2143395 (-45797), EH38E2143404 (-31771), EH38E2143420 (-2365), EH38E2143434 (+5137), EH38E2143446 (+12148), EH38E2143447 (+12628), EH38E2143448 (+13151), EH38E2143450 (+14482), EH38E2143452 (+16048), EH38E2143455 (+19148), EH38E2143459 (+20849), EH38E2…
BACH1	EH38E2135740 (-202601), EH38E2135755 (-177467), EH38E2135756 (-176896), EH38E2135808 (-116114), EH38E2135809 (-115193), EH38E2135812 (-113741), EH38E2135814 (-111304), EH38E2135817 (-106246), EH38E2135818 (-106033), EH38E2135821 (-104927), EH38E2135822 (-104380), EH38E2135828 (-100249), EH38E2135831 (-91466), EH38E2135852 (-67985), EH38E2135853 (-67397), EH38E2135854 (-66684), EH38E2135855 (-6603…
BACH2	EH38E2485722 (-265175), EH38E2485706 (-236789), EH38E2485690 (-198666), EH38E2485663 (-174750), EH38E2485653 (-163900), EH38E2485640 (-153696), EH38E2485621 (-137487), EH38E2485607 (-121091), EH38E2485603 (-117367), EH38E2485598 (-111295), EH38E2485597 (-110993), EH38E2485594 (-109571), EH38E2485589 (-105675), EH38E2485549 (-73005), EH38E2485537 (-57930), EH38E2485533 (-54166), EH38E2485532 (-538…
BAG1	EH38E2690418 (+13873), EH38E2690416 (+14461)
BAG2	EH38E2475829 (+3245), EH38E2475841 (+27095), EH38E2475852 (+44265), EH38E2475853 (+44606)
BAG3	EH38E1504620 (-48684), EH38E1504624 (-34074), EH38E1504640 (-6974), EH38E1504641 (-893), EH38E1504691 (+30898), EH38E1504692 (+31181), EH38E1504698 (+36537), EH38E1504699 (+36932), EH38E1504700 (+37839), EH38E1504703 (+43470), EH38E1504710 (+55622), EH38E1504711 (+56039), EH38E1504712 (+56985), EH38E1504721 (+68969)
BAG4	EH38E2625263 (-5290)
BAG6	EH38E2459335 (+14635)
BAHCC1	EH38E1892111 (-46557), EH38E1892112 (-46269), EH38E1892114 (-45385), EH38E1892115 (-44940), EH38E1892125 (-33245), EH38E1892147 (-14182), EH38E1892300 (+76752), EH38E1892308 (+85270), EH38E1892329 (+96462), EH38E1892333 (+99365), EH38E1892334 (+99705)
BAIAP2	EH38E1891695 (-23011), EH38E1891721 (-1792), EH38E1891722 (-1501), EH38E1891873 (+105136)
BAIAP2L1	EH38E2574369 (-170321), EH38E2574360 (-159032), EH38E2574354 (-152769), EH38E2574353 (-150773), EH38E2574343 (-102802), EH38E2574339 (-82757), EH38E2574327 (-22178), EH38E2574290 (+23794), EH38E2574289 (+24097), EH38E2574233 (+85262)
BAIAP2L2	EH38E2163524 (-55648), EH38E2163511 (-41182), EH38E2163462 (+9708), EH38E2163453 (+17433), EH38E2163452 (+20814)
BAK1	EH38E2460798 (-31900), EH38E2460789 (-24890), EH38E2460787 (-22150), EH38E2460738 (+18610), EH38E2460736 (+23225), EH38E2460721 (+46757), EH38E2460716 (+58628), EH38E2460707 (+72779), EH38E2460702 (+87965), EH38E2460700 (+89826)
BAMBI	EH38E1457641 (-117794), EH38E1457642 (-117432), EH38E1457762 (+61057), EH38E1457763 (+62377), EH38E1457765 (+66943), EH38E1457766 (+67222), EH38E1457767 (+67455), EH38E1457782 (+103715), EH38E1457813 (+134815), EH38E1457818 (+142530), EH38E1457825 (+149154), EH38E1457838 (+168150), EH38E1457909 (+286366), EH38E1457948 (+346520), EH38E1457964 (+372944), EH38E1457986 (+407502), EH38E1457988 (+41204…
BANF2	EH38E2100872 (-4472), EH38E2100876 (+4718), EH38E2100895 (+27293), EH38E2100896 (+28146), EH38E2100912 (+53834), EH38E2100913 (+54119), EH38E2100918 (+59006), EH38E2100920 (+63902), EH38E2100932 (+77808), EH38E2100936 (+83078), EH38E2100937 (+83641), EH38E2100938 (+86726), EH38E2100952 (+104786), EH38E2100953 (+105086), EH38E2100958 (+109484), EH38E2100959 (+110316), EH38E2100970 (+116334), EH38E…
BANK1	EH38E2316098 (-433830), EH38E2316099 (-433446), EH38E2316100 (-432627), EH38E2316103 (-424810), EH38E2316104 (-424078), EH38E2316111 (-388872), EH38E2316122 (-363762), EH38E2316128 (-321282), EH38E2316146 (-188019), EH38E2316165 (-112264), EH38E2316182 (-59928), EH38E2316184 (-44002), EH38E2316189 (-27834), EH38E2316190 (-26834), EH38E2316191 (-7834), EH38E2316194 (-3433), EH38E2316209 (+11523), …
BANP	EH38E1836617 (-24285), EH38E1836650 (-3118), EH38E1836703 (+52838), EH38E1836742 (+95032), EH38E1836786 (+149033), EH38E1836796 (+166175), EH38E1836808 (+183731), EH38E1836827 (+223857), EH38E1836848 (+265968), EH38E1836849 (+266459), EH38E1836858 (+272642), EH38E1836873 (+296806), EH38E1836874 (+297230), EH38E1836875 (+297458), EH38E1836905 (+338920), EH38E1836930 (+364582), EH38E1836931 (+36537…
BAP1	EH38E2202291 (+69044)
BARD1	EH38E2072621 (-289381), EH38E2072618 (-285585), EH38E2072598 (-221811), EH38E2072567 (-95146), EH38E2072550 (-44359), EH38E2072543 (-12331), EH38E2072511 (+58895), EH38E2072486 (+179137), EH38E2072475 (+215754), EH38E2072436 (+319823), EH38E2072427 (+328284)
BARHL1	EH38E2733279 (-14007)
BARHL2	EH38E1366754 (-276228), EH38E1366731 (-209190), EH38E1366730 (-208897), EH38E1366729 (-207958), EH38E1366559 (+202628), EH38E1366558 (+202930), EH38E1366557 (+203165), EH38E1366536 (+305842), EH38E1366529 (+316860), EH38E1366506 (+370281), EH38E1366498 (+395879), EH38E1366488 (+408631), EH38E1366476 (+473569), EH38E1366475 (+473886), EH38E1366466 (+514061), EH38E1366451 (+526991), EH38E1366444 (+…
BARX1	EH38E2708679 (-62992), EH38E2708672 (-55379), EH38E2708670 (-47385), EH38E2708669 (-47175), EH38E2708668 (-41734), EH38E2708665 (-31072), EH38E2708656 (-10617), EH38E2708609 (+41723), EH38E2708600 (+57111), EH38E2708597 (+64722), EH38E2708574 (+134579), EH38E2708561 (+196936), EH38E2708560 (+200549), EH38E2708553 (+230608), EH38E2708552 (+231685), EH38E2708507 (+337804)
BARX2	EH38E1581655 (-160233), EH38E1581656 (-159892), EH38E1581667 (-141136), EH38E1581691 (-108094), EH38E1581745 (-58197), EH38E1581754 (-48043), EH38E1581855 (+114714), EH38E1581856 (+127525), EH38E1581868 (+167780), EH38E1581873 (+204086), EH38E1581921 (+311425), EH38E1581939 (+333775), EH38E1581980 (+395718), EH38E1581983 (+403622), EH38E1581984 (+403928), EH38E1581985 (+404216), EH38E1581986 (+40…
BASP1	EH38E2359975 (-273223), EH38E2359976 (-273045), EH38E2359977 (-272553), EH38E2359982 (-259535), EH38E2359987 (-247020), EH38E2359988 (-246543), EH38E2360020 (-196773), EH38E2360037 (-155514), EH38E2360038 (-155252), EH38E2360039 (-154672), EH38E2360040 (-153224), EH38E2360042 (-151935), EH38E2360043 (-151321), EH38E2360070 (-105254), EH38E2360074 (-102529), EH38E2360082 (-94400), EH38E2360083 (-9…
BATF	EH38E1728746 (-48037), EH38E1728748 (-45963), EH38E1728749 (-45673), EH38E1728766 (-25043), EH38E1728771 (-21177), EH38E1728779 (-2377), EH38E1728780 (-1958), EH38E1728801 (+16955), EH38E1728820 (+30303), EH38E1728823 (+32268), EH38E1728828 (+37612)
BATF2	EH38E1544643 (-11145), EH38E1544638 (-4546), EH38E1544637 (-2571), EH38E1544636 (-2196), EH38E1544631 (+4550)
BATF3	EH38E1420437 (+43037)
BAX	EH38E1960447 (-17623), EH38E1960451 (-8297), EH38E1960453 (-4598), EH38E1960455 (-3608)
BAZ1A	EH38E1708252 (-60066), EH38E1708240 (-37522), EH38E1708203 (+32325), EH38E1708199 (+37621), EH38E1708193 (+48790), EH38E1708179 (+98841), EH38E1708162 (+142585)
BAZ1B	EH38E2563060 (+17136), EH38E2563059 (+18046)
BAZ2B	EH38E2045021 (-70501), EH38E2044976 (+20814), EH38E2044975 (+21095), EH38E2044968 (+31613), EH38E2044963 (+45222), EH38E2044950 (+66259), EH38E2044915 (+151496), EH38E2044901 (+170301), EH38E2044900 (+171165), EH38E2044899 (+171746), EH38E2044874 (+235814), EH38E2044852 (+300965), EH38E2044849 (+318361), EH38E2044848 (+319232), EH38E2044846 (+320279), EH38E2044845 (+324312)
BBOF1	EH38E1727589 (+27908), EH38E1727590 (+29116), EH38E1727603 (+58252)
BBOX1	EH38E1528329 (-25507), EH38E1528347 (+11862), EH38E1528354 (+18668), EH38E1528355 (+19586), EH38E1528377 (+49664), EH38E1528402 (+95365), EH38E1528411 (+120303), EH38E1528413 (+125363), EH38E1528450 (+162337), EH38E1528451 (+162732), EH38E1528456 (+165376), EH38E1528459 (+168022), EH38E1528474 (+177765), EH38E1528487 (+192789), EH38E1528496 (+200560), EH38E1528507 (+212036), EH38E1528511 (+214679…
BBS1	EH38E1546254 (-20699)
BBS10	EH38E1625986 (-182628), EH38E1625977 (-171295), EH38E1625976 (-170495), EH38E1625972 (-159911), EH38E1625969 (-155999), EH38E1625967 (-153148), EH38E1625965 (-142353), EH38E1625897 (-26412), EH38E1625879 (+6887), EH38E1625878 (+7514), EH38E1625877 (+10646), EH38E1625875 (+13509), EH38E1625874 (+14271), EH38E1625849 (+56754), EH38E1625841 (+68618), EH38E1625823 (+82455), EH38E1625820 (+87913), EH3…
BBS12	EH38E2324434 (-95385), EH38E2324456 (-60352), EH38E2324457 (-59619), EH38E2324458 (-59325), EH38E2324459 (-58470), EH38E2324460 (-58029), EH38E2324462 (-49543), EH38E2324464 (-44924), EH38E2324472 (-32323), EH38E2324492 (-3648), EH38E2324493 (-3359), EH38E2324503 (+6660), EH38E2324507 (+11731), EH38E2324508 (+13976), EH38E2324509 (+14581), EH38E2324510 (+15393), EH38E2324524 (+34413), EH38E232452…
BBS2	EH38E1818007 (-20069), EH38E1818005 (-14905), EH38E1817983 (+8486), EH38E1817978 (+32011), EH38E1817977 (+37397)
BBS4	EH38E1776457 (+74882), EH38E1776465 (+95657)
BBS5	EH38E2049941 (-15659), EH38E2049948 (-621), EH38E2049949 (-282)
BBS7	EH38E2324210 (-16611), EH38E2324207 (-7083)
BBS9	EH38E2546671 (-14114), EH38E2546689 (+54180), EH38E2546694 (+61677), EH38E2546695 (+61982), EH38E2546696 (+63408), EH38E2546741 (+222345), EH38E2546750 (+231380), EH38E2546756 (+262841), EH38E2546769 (+297821), EH38E2546770 (+302227), EH38E2546794 (+346988), EH38E2546927 (+573209), EH38E2546943 (+592618), EH38E2546959 (+601734), EH38E2546972 (+615677), EH38E2547075 (+751419), EH38E2547076 (+75195…
BBX	EH38E2224474 (-975608), EH38E2224482 (-952319), EH38E2224483 (-949247), EH38E2224484 (-943545), EH38E2224503 (-894429), EH38E2224506 (-891080), EH38E2224512 (-848197), EH38E2224513 (-845549), EH38E2224514 (-844130), EH38E2224515 (-843790), EH38E2224521 (-832519), EH38E2224529 (-807507), EH38E2224544 (-777408), EH38E2224549 (-772726), EH38E2224555 (-757446), EH38E2224556 (-757088), EH38E2224558 (-…
BCAM	EH38E1956898 (-26156), EH38E1956927 (+7405)
BCAN	EH38E1388216 (-14443)
BCAP29	EH38E2580163 (+30227), EH38E2580169 (+35712), EH38E2580173 (+42330), EH38E2580182 (+58052), EH38E2580185 (+62816)
BCAR1	EH38E1828233 (-164732), EH38E1828232 (-164168), EH38E1828224 (-155104), EH38E1828201 (-127149), EH38E1828198 (-124703), EH38E1828181 (-111010), EH38E1828180 (-110678), EH38E1828132 (-42309), EH38E1828131 (-41963), EH38E1828109 (-20595), EH38E1828108 (-18700)
BCAR3	EH38E1368551 (-3721), EH38E1368542 (+1186), EH38E1368541 (+1460), EH38E1368527 (+10417), EH38E1368526 (+11734), EH38E1368524 (+17865), EH38E1368523 (+18601), EH38E1368522 (+19144), EH38E1368518 (+23896), EH38E1368517 (+24229), EH38E1368514 (+25888), EH38E1368513 (+26230), EH38E1368488 (+43847), EH38E1368486 (+45513), EH38E1368483 (+48645), EH38E1368482 (+48987), EH38E1368479 (+63085), EH38E136847…
BCAS1	EH38E2122769 (-81850), EH38E2122753 (-68789), EH38E2122750 (-64439), EH38E2122749 (-64042), EH38E2122729 (-45079), EH38E2122728 (-44723), EH38E2122715 (-32982), EH38E2122710 (-28680), EH38E2122688 (-8251), EH38E2122687 (-7890), EH38E2122672 (+3792), EH38E2122656 (+21981), EH38E2122654 (+23341), EH38E2122653 (+24943), EH38E2122637 (+50843), EH38E2122601 (+96085), EH38E2122562 (+131005), EH38E21225…
BCAS2	EH38E1378330 (+17566), EH38E1378328 (+22064), EH38E1378320 (+35629), EH38E1378314 (+42646), EH38E1378313 (+43206), EH38E1378310 (+46039), EH38E1378305 (+64097), EH38E1378304 (+64842)
BCAS3	EH38E1875603 (-65994), EH38E1875621 (-37489), EH38E1875698 (+165263), EH38E1875706 (+184588), EH38E1875707 (+184887), EH38E1875743 (+292485), EH38E1875744 (+292733), EH38E1875965 (+604977)
BCAS4	EH38E2120214 (-36236), EH38E2120215 (-35767), EH38E2120239 (-18305), EH38E2120243 (-10286), EH38E2120276 (+15457), EH38E2120297 (+27313), EH38E2120298 (+27652), EH38E2120330 (+73947), EH38E2120334 (+76485), EH38E2120335 (+76909), EH38E2120375 (+127109)
BCAT1	EH38E1599472 (-116731), EH38E1599471 (-116426), EH38E1599470 (-115821), EH38E1599444 (-90934), EH38E1599439 (-76418), EH38E1599433 (-67290), EH38E1599424 (-52415), EH38E1599419 (-48993), EH38E1599405 (-43590), EH38E1599395 (-30871), EH38E1599391 (-27112), EH38E1599389 (-25264), EH38E1599384 (-19297), EH38E1599374 (-6803), EH38E1599373 (-4479), EH38E1599371 (-2510), EH38E1599340 (+40680), EH38E159…
BCAT2	EH38E1960336 (-19256), EH38E1960318 (+661), EH38E1960301 (+23020), EH38E1960295 (+27336), EH38E1960293 (+28997), EH38E1960292 (+29340), EH38E1960291 (+29851), EH38E1960290 (+30119), EH38E1960286 (+34261), EH38E1960279 (+40595)
BCCIP	EH38E1508716 (+38091), EH38E1508722 (+56040)
BCDIN3D	EH38E1610465 (-21306), EH38E1610463 (-20633), EH38E1610462 (-19897)
BCHE	EH38E2255116 (-935551), EH38E2255112 (-909112), EH38E2255107 (-888793), EH38E2255106 (-888125), EH38E2255105 (-884811), EH38E2255103 (-852911), EH38E2255102 (-847960), EH38E2255099 (-825885), EH38E2255096 (-823216), EH38E2255094 (-799138), EH38E2255093 (-797026), EH38E2255092 (-776724), EH38E2255091 (-776132), EH38E2255090 (-775609), EH38E2255089 (-770860), EH38E2255075 (-663147), EH38E2255063 (-…
BCKDHA	EH38E1954788 (-17633), EH38E1954789 (-17064)
BCKDHB	EH38E2481310 (-89695), EH38E2481359 (+68761), EH38E2481360 (+69384), EH38E2481361 (+74903), EH38E2481362 (+75228), EH38E2481429 (+250732), EH38E2481439 (+283795), EH38E2481454 (+332291), EH38E2481489 (+402430), EH38E2481510 (+429771), EH38E2481527 (+444474), EH38E2481564 (+536792), EH38E2481569 (+542735), EH38E2481570 (+545201), EH38E2481584 (+596634), EH38E2481623 (+846045), EH38E2481624 (+84633…
BCKDK	EH38E1812002 (-4982)
BCL10	EH38E1363860 (-170335), EH38E1363858 (-169042), EH38E1363854 (-161465), EH38E1363829 (-121747), EH38E1363827 (-120697), EH38E1363823 (-117201), EH38E1363821 (-115839), EH38E1363808 (-97283), EH38E1363807 (-96427), EH38E1363798 (-88965), EH38E1363753 (-49080), EH38E1363735 (-37826), EH38E1363734 (-37395), EH38E1363723 (-21749), EH38E1363719 (-18675), EH38E1363712 (-6615), EH38E1363709 (-2717), EH3…
BCL11A	EH38E2001549 (-193047), EH38E2001548 (-192450), EH38E2001543 (-182562), EH38E2001539 (-164495), EH38E2001538 (-162261), EH38E2001536 (-157421), EH38E2001529 (-141044), EH38E2001489 (-44046), EH38E2001385 (+37401), EH38E2001384 (+37638), EH38E2001263 (+136088), EH38E2001224 (+177079), EH38E2001184 (+220464), EH38E2001183 (+220742), EH38E2001147 (+257084), EH38E2001137 (+277340), EH38E2001088 (+435…
BCL11B	EH38E1741342 (-68261), EH38E1741339 (-58648), EH38E1741198 (+52506), EH38E1741122 (+126610), EH38E1741121 (+127242), EH38E1741119 (+128944), EH38E1741118 (+133104), EH38E1741103 (+168743), EH38E1741090 (+205405), EH38E1741085 (+215217), EH38E1741073 (+232558), EH38E1741061 (+244553), EH38E1741047 (+286020), EH38E1741038 (+305922), EH38E1741007 (+343114), EH38E1740923 (+606103), EH38E1740908 (+692…
BCL2	EH38E1923246 (+32986), EH38E1923182 (+84021), EH38E1923177 (+92214), EH38E1923157 (+111234), EH38E1923028 (+205777), EH38E1923025 (+207983), EH38E1922989 (+240741), EH38E1922987 (+244811), EH38E1922986 (+245060), EH38E1922982 (+248330), EH38E1922956 (+279613), EH38E1922936 (+326890), EH38E1922838 (+456349), EH38E1922806 (+499519), EH38E1922804 (+504533), EH38E1922803 (+505103), EH38E1922753 (+553…
BCL2A1	EH38E1781464 (-82908), EH38E1781458 (-64034), EH38E1781450 (-55512), EH38E1781449 (-55036), EH38E1781446 (-51157), EH38E1781441 (-46477), EH38E1781407 (-2576), EH38E1781406 (-2279), EH38E1781367 (+35673)
BCL2L1	EH38E2106406 (-8149), EH38E2106403 (-4672), EH38E2106377 (+6511), EH38E2106294 (+58939)
BCL2L10	EH38E1762412 (-65830), EH38E1762388 (-32116), EH38E1762386 (-30998), EH38E1762365 (-4038), EH38E1762362 (-2120), EH38E1762361 (-1676), EH38E1762360 (-1167), EH38E1762359 (-642), EH38E1762348 (+5934), EH38E1762340 (+11757), EH38E1762339 (+12154), EH38E1762319 (+32552), EH38E1762295 (+58165), EH38E1762292 (+60502), EH38E1762279 (+74401)
BCL2L11	EH38E2024399 (-382966), EH38E2024400 (-379763), EH38E2024405 (-375748), EH38E2024407 (-374052), EH38E2024549 (-146339), EH38E2024551 (-141589), EH38E2024554 (-140233), EH38E2024569 (-121132), EH38E2024631 (-26033), EH38E2024697 (+40035), EH38E2024722 (+63966), EH38E2024723 (+64201), EH38E2024744 (+96506), EH38E2024755 (+110793), EH38E2024802 (+359599), EH38E2024830 (+414666), EH38E2024858 (+50654…
BCL2L13	EH38E2148869 (+121660), EH38E2148870 (+122074), EH38E2148871 (+122435), EH38E2148872 (+122698), EH38E2148873 (+125050), EH38E2148875 (+129067)
BCL2L14	EH38E1592825 (-378786), EH38E1592864 (-345177), EH38E1592865 (-344931), EH38E1592868 (-342756), EH38E1593013 (-245395), EH38E1593117 (-143435), EH38E1593123 (-129114), EH38E1593124 (-128789), EH38E1593125 (-124646), EH38E1593138 (-107782), EH38E1593142 (-102252), EH38E1593143 (-101313), EH38E1593144 (-100960), EH38E1593149 (-90624), EH38E1593155 (-78382), EH38E1593157 (-75497), EH38E1593158 (-721…
BCL3	EH38E1956836 (-8070), EH38E1956837 (-7019), EH38E1956866 (+6917), EH38E1956875 (+12634), EH38E1956878 (+15333), EH38E1956882 (+19006)
BCL6	EH38E2267141 (-367354), EH38E2267130 (-356531), EH38E2267124 (-346241), EH38E2267123 (-345969), EH38E2267095 (-318409), EH38E2267069 (-292471), EH38E2267068 (-292102), EH38E2267067 (-291446), EH38E2267060 (-275906), EH38E2267059 (-275553), EH38E2267021 (-232258), EH38E2266971 (-203898), EH38E2266970 (-203421), EH38E2266903 (-158230), EH38E2266898 (-155023), EH38E2266895 (-153054), EH38E2266862 (-…
BCL6B	EH38E1843966 (+7437)
BCL7A	EH38E1651318 (+44832), EH38E1651319 (+45221)
BCL7B	EH38E2563105 (-4918)
BCL7C	EH38E1811797 (+8511), EH38E1811796 (+9324), EH38E1811788 (+18031), EH38E1811779 (+26356), EH38E1811768 (+45973), EH38E1811765 (+49156), EH38E1811764 (+49457), EH38E1811762 (+52762), EH38E1811761 (+54533)
BCL9	EH38E1382551 (-296045), EH38E1382555 (-293952), EH38E1382559 (-288702), EH38E1382581 (-248745), EH38E1382582 (-248445), EH38E1382583 (-226260), EH38E1382595 (-163344), EH38E1382603 (-131351), EH38E1382642 (-26149), EH38E1382643 (-25796), EH38E1382647 (-22723), EH38E1382745 (+102721), EH38E1382750 (+107039), EH38E1382752 (+109439)
BCLAF1	EH38E2506450 (-155398), EH38E2506444 (-149402), EH38E2506388 (-52314), EH38E2506386 (-47915), EH38E2506380 (-45196), EH38E2506377 (-42964)
BCLAF3	EH38E2745913 (-122190), EH38E2745884 (-58511), EH38E2745877 (-45501), EH38E2745858 (+1818)
BCO1	EH38E1831121 (-131499), EH38E1831129 (-111222), EH38E1831144 (-95309), EH38E1831145 (-94410), EH38E1831150 (-82519), EH38E1831153 (-72099), EH38E1831161 (-57522), EH38E1831162 (-57039), EH38E1831164 (-51947), EH38E1831191 (+5799)
BCO2	EH38E1569910 (+37031)
BCOR	EH38E2751035 (-476553), EH38E2751033 (-473975), EH38E2751018 (-442652), EH38E2751017 (-442390), EH38E2751016 (-441988), EH38E2751003 (-420887), EH38E2751001 (-417146), EH38E2751000 (-415885), EH38E2750999 (-412527), EH38E2750994 (-407979), EH38E2750988 (-399491), EH38E2750985 (-386296), EH38E2750983 (-382600), EH38E2750974 (-375092), EH38E2750973 (-374763), EH38E2750969 (-368557), EH38E2750966 (-…
BCORL1	EH38E2768243 (-4307)
BCR	EH38E2152394 (-16010), EH38E2152401 (-3792), EH38E2152440 (+21014), EH38E2152460 (+36453), EH38E2152461 (+36752), EH38E2152475 (+42746), EH38E2152494 (+55862), EH38E2152500 (+62008), EH38E2152501 (+62431), EH38E2152502 (+62712), EH38E2152503 (+63031), EH38E2152550 (+99826), EH38E2152581 (+118048), EH38E2152607 (+196278), EH38E2152654 (+252768), EH38E2152697 (+329431), EH38E2152698 (+329739), EH38…
BDH1	EH38E2273621 (-174366), EH38E2273597 (-136462), EH38E2273570 (-59581), EH38E2273568 (-57351), EH38E2273553 (-36670), EH38E2273539 (-19113), EH38E2273538 (-18799), EH38E2273537 (-18562), EH38E2273529 (-8666), EH38E2273527 (-6588), EH38E2273526 (-6159), EH38E2273515 (+5237), EH38E2273504 (+13971), EH38E2273502 (+16021), EH38E2273501 (+16285), EH38E2273454 (+54218), EH38E2273444 (+61049), EH38E22733…
BDH2	EH38E2316912 (-430), EH38E2316911 (-241), EH38E2316907 (+971), EH38E2316906 (+1389)
BDKRB1	EH38E1739682 (-49072), EH38E1739701 (-23108), EH38E1739732 (+9245), EH38E1739747 (+15634), EH38E1739748 (+17521), EH38E1739749 (+18493)
BDKRB2	EH38E1739505 (-149550), EH38E1739510 (-147597), EH38E1739511 (-147249), EH38E1739526 (-136091), EH38E1739528 (-127636), EH38E1739538 (-120832), EH38E1739557 (-110334), EH38E1739562 (-107366), EH38E1739565 (-105898), EH38E1739570 (-102501), EH38E1739574 (-100281), EH38E1739583 (-88128), EH38E1739584 (-87512), EH38E1739585 (-87167), EH38E1739586 (-86661), EH38E1739594 (-82149), EH38E1739596 (-79040…
BDNF	EH38E1528975 (-401442), EH38E1528917 (-212762), EH38E1528894 (-167732), EH38E1528892 (-163177), EH38E1528886 (-159950), EH38E1528885 (-159733), EH38E1528878 (-146231), EH38E1528872 (-104521), EH38E1528788 (+65104), EH38E1528787 (+66080), EH38E1528786 (+71821), EH38E1528778 (+81270), EH38E1528755 (+143330), EH38E1528754 (+147686), EH38E1528753 (+160792)
BDP1	EH38E2380448 (+114292), EH38E2380450 (+116420), EH38E2380454 (+120273), EH38E2380456 (+122394), EH38E2380457 (+122837)
BEAN1	EH38E1822043 (-48200), EH38E1822053 (-36274), EH38E1822065 (-18926), EH38E1822066 (-18588), EH38E1822068 (-17930), EH38E1822071 (-11422), EH38E1822092 (+39926), EH38E1822145 (+90822), EH38E1822161 (+101220), EH38E1822163 (+111843), EH38E1822164 (+112515)
BECN1	EH38E1863897 (+4111)
BECN2	EH38E1437282 (-22670), EH38E1437285 (-12753), EH38E1437286 (-12238), EH38E1437293 (+7262), EH38E1437296 (+16041), EH38E1437306 (+32483)
BEGAIN	EH38E1742683 (-149509), EH38E1742663 (-133533), EH38E1742662 (-131200), EH38E1742625 (-105782), EH38E1742624 (-105557), EH38E1742622 (-104505), EH38E1742590 (-84311), EH38E1742589 (-81570), EH38E1742588 (-81305), EH38E1742587 (-80952), EH38E1742586 (-77785), EH38E1742585 (-77312), EH38E1742576 (-64915), EH38E1742574 (-61279), EH38E1742573 (-58776), EH38E1742561 (-48078), EH38E1742422 (+138320), E…
BEND3	EH38E2491407 (-334552), EH38E2491400 (-325166), EH38E2491399 (-323436), EH38E2491394 (-303828), EH38E2491358 (-215921), EH38E2491331 (-161286), EH38E2491330 (-161058), EH38E2491317 (-147179), EH38E2491316 (-146734), EH38E2491305 (-129214), EH38E2491242 (-9247), EH38E2491241 (-8583), EH38E2491202 (+32222), EH38E2491199 (+34795), EH38E2491188 (+52388)
BEND5	EH38E1346259 (-853438), EH38E1346258 (-846137), EH38E1346256 (-808616), EH38E1346243 (-671510), EH38E1346231 (-570094), EH38E1346228 (-563862), EH38E1346221 (-550155), EH38E1346220 (-544042), EH38E1346219 (-543750), EH38E1346218 (-542758), EH38E1346215 (-531187), EH38E1346209 (-516304), EH38E1346143 (-201393), EH38E1346142 (-200551), EH38E1346113 (-141604), EH38E1346082 (-76317), EH38E1346056 (-1…
BEND6	EH38E2475642 (-90888), EH38E2475663 (-57027), EH38E2475675 (-45553), EH38E2475676 (-43242), EH38E2475687 (-27551), EH38E2475689 (-27011), EH38E2475690 (-22031), EH38E2475694 (-16511), EH38E2475695 (-16175), EH38E2475723 (+25262), EH38E2475727 (+40257), EH38E2475744 (+74053), EH38E2475748 (+83811)
BEND7	EH38E1449520 (-61790), EH38E1449518 (-60206), EH38E1449512 (-35267), EH38E1449511 (-33926), EH38E1449494 (-2341), EH38E1449437 (+93296), EH38E1449435 (+98528), EH38E1449423 (+113787)
BEST1	EH38E1542191 (-24006)
BEST3	EH38E1623103 (+66175), EH38E1623101 (+67986)
BET1	EH38E2572429 (-360583), EH38E2572422 (-348762), EH38E2572415 (-335944), EH38E2572414 (-335672), EH38E2572367 (-286639), EH38E2572354 (-262086), EH38E2572340 (-245453), EH38E2572339 (-245203), EH38E2572336 (-239151), EH38E2572317 (-186419), EH38E2572309 (-176040), EH38E2572302 (-170760), EH38E2572291 (-142175), EH38E2572279 (-100122), EH38E2572261 (-60761), EH38E2572251 (-52675), EH38E2572225 (-18…
BET1L	EH38E1513251 (+5183)
BEX1	EH38E2762116 (-9421), EH38E2762105 (+12701), EH38E2762104 (+51084), EH38E2762102 (+78820), EH38E2762097 (+86931), EH38E2762095 (+87751)
BEX3	EH38E2762217 (+10096), EH38E2762222 (+22320), EH38E2762224 (+28007), EH38E2762230 (+40997), EH38E2762242 (+52806), EH38E2762243 (+54571), EH38E2762244 (+55129), EH38E2762245 (+55988), EH38E2762249 (+62980), EH38E2762252 (+64380), EH38E2762254 (+65660), EH38E2762256 (+66345), EH38E2762266 (+101782)
BEX4	EH38E2762121 (-114804), EH38E2762123 (-113485), EH38E2762124 (-113255), EH38E2762144 (-3846)
BFAR	EH38E1803993 (+3541), EH38E1803994 (+3802), EH38E1804005 (+25492), EH38E1804006 (+30297)
BFSP1	EH38E2100720 (-31601), EH38E2100705 (-19452), EH38E2100703 (-16425), EH38E2100702 (-13948), EH38E2100700 (-12522), EH38E2100691 (-2243), EH38E2100678 (+12492), EH38E2100671 (+24990), EH38E2100670 (+25305), EH38E2100658 (+37621), EH38E2100649 (+73422), EH38E2100646 (+84992), EH38E2100644 (+86402), EH38E2100634 (+103335), EH38E2100612 (+145563), EH38E2100607 (+150352), EH38E2100604 (+156749), EH38E…
BFSP2	EH38E2239178 (-340971), EH38E2239183 (-330218), EH38E2239186 (-318781), EH38E2239187 (-318091), EH38E2239196 (-292952), EH38E2239245 (-202940), EH38E2239246 (-202345), EH38E2239284 (-119193), EH38E2239318 (-47012), EH38E2239322 (-38328), EH38E2239334 (-23394), EH38E2239335 (-22953), EH38E2239376 (+25626), EH38E2239382 (+33444), EH38E2239383 (+34117), EH38E2239392 (+44283), EH38E2239417 (+63637), …
BGLAP	EH38E1387793 (-11316)
BGN	EH38E2773597 (-10745)
BHLHA15	EH38E2574070 (-68561), EH38E2574146 (+23191)
BHLHA9	EH38E1839797 (-29988)
BHLHB9	EH38E2762041 (-6221), EH38E2762062 (+94922)
BHLHE22	EH38E2635975 (-926239), EH38E2636004 (-838296), EH38E2636021 (-724617), EH38E2636065 (-509179), EH38E2636075 (-487717), EH38E2636184 (-107139), EH38E2636193 (-69612), EH38E2636260 (+61387), EH38E2636282 (+144495), EH38E2636283 (+144721), EH38E2636285 (+146806), EH38E2636290 (+155075), EH38E2636303 (+177258), EH38E2636304 (+177505)
BHLHE23	EH38E2128987 (-207704), EH38E2128820 (-5086), EH38E2128819 (-4174), EH38E2128794 (+17526), EH38E2128793 (+17750), EH38E2128779 (+30722), EH38E2128768 (+38216)
BHLHE40	EH38E2174859 (-426804), EH38E2174864 (-414617), EH38E2174870 (-408152), EH38E2174998 (-239440), EH38E2174999 (-239131), EH38E2175143 (-126440), EH38E2175144 (-125885), EH38E2175173 (-90093), EH38E2175177 (-83805), EH38E2175196 (-70155), EH38E2175201 (-50518), EH38E2175204 (-40634), EH38E2175269 (+17047), EH38E2175270 (+17356), EH38E2175303 (+42794), EH38E2175304 (+43351), EH38E2175321 (+59284), E…
BHLHE41	EH38E1600179 (-5747), EH38E1600139 (+22963), EH38E1600100 (+77285), EH38E1600071 (+107394), EH38E1600029 (+148620)
BHMG1	EH38E1957754 (+6353), EH38E1957758 (+13233)
BHMT	EH38E2385361 (-35530), EH38E2385362 (-34769), EH38E2385388 (+27672), EH38E2385419 (+89608), EH38E2385420 (+89925), EH38E2385421 (+90482), EH38E2385424 (+111085), EH38E2385428 (+117749), EH38E2385429 (+118007)
BHMT2	EH38E2385361 (+6532), EH38E2385362 (+7293)
BICC1	EH38E1469640 (-98316), EH38E1469641 (-97992), EH38E1469666 (-47339), EH38E1469678 (-35071), EH38E1469706 (+5835), EH38E1469729 (+60196), EH38E1469730 (+60624), EH38E1469731 (+61133), EH38E1469742 (+75917), EH38E1469797 (+153118), EH38E1469936 (+374157), EH38E1469937 (+374527), EH38E1469954 (+408629), EH38E1469972 (+441199), EH38E1469973 (+441585), EH38E1469986 (+457211), EH38E1469987 (+457570), E…
BICD1	EH38E1603371 (-309784), EH38E1603372 (-309497), EH38E1603373 (-305150), EH38E1603374 (-303453), EH38E1603375 (-302919), EH38E1603376 (-302504), EH38E1603377 (-300029), EH38E1603378 (-299716), EH38E1603379 (-299449), EH38E1603380 (-298747), EH38E1603381 (-298001), EH38E1603386 (-289944), EH38E1603392 (-274431), EH38E1603393 (-274131), EH38E1603394 (-273621), EH38E1603395 (-272892), EH38E1603397 (-…
BICD2	EH38E2707828 (-36178), EH38E2707826 (-34829), EH38E2707819 (-26151), EH38E2707817 (-18600), EH38E2707815 (-17314), EH38E2707813 (-15587), EH38E2707809 (-6674), EH38E2707806 (-5333), EH38E2707805 (-4718), EH38E2707801 (-1506), EH38E2707800 (-932), EH38E2707799 (-663), EH38E2707782 (+10276), EH38E2707757 (+28772), EH38E2707723 (+58105), EH38E2707722 (+58344)
BICDL1	EH38E1649492 (-76147), EH38E1649498 (-62265), EH38E1649510 (-30196), EH38E1649511 (-28729), EH38E1649512 (-26415), EH38E1649520 (-2768), EH38E1649545 (+21236), EH38E1649546 (+21544), EH38E1649588 (+89705), EH38E1649589 (+89931)
BICRA	EH38E1959388 (-22223), EH38E1959469 (+52143), EH38E1959470 (+52405), EH38E1959474 (+54089), EH38E1959475 (+54674), EH38E1959477 (+55566), EH38E1959487 (+66355)
BID	EH38E2149110 (-180639), EH38E2149079 (-156925), EH38E2149078 (-156647), EH38E2149071 (-150885), EH38E2149069 (-149720), EH38E2149063 (-147215), EH38E2148965 (-60222), EH38E2148964 (-59702), EH38E2148898 (-5536), EH38E2148895 (-3511), EH38E2148875 (+6365), EH38E2148873 (+10382), EH38E2148872 (+12734), EH38E2148871 (+12997), EH38E2148870 (+13358), EH38E2148869 (+13772)
BIK	EH38E2167817 (-6436)
BIN1	EH38E2031111 (-68707), EH38E2031100 (-58292), EH38E2031092 (-48737), EH38E2031091 (-48161), EH38E2031079 (-39535), EH38E2031061 (-23841), EH38E2031059 (-21324), EH38E2031057 (-17294), EH38E2031013 (+13528), EH38E2031012 (+14058), EH38E2030939 (+71962), EH38E2030938 (+72293), EH38E2030937 (+72670), EH38E2030930 (+83705), EH38E2030922 (+95635), EH38E2030919 (+102164), EH38E2030918 (+103783), EH38E2…
BIN3	EH38E2616617 (+18054)
BIRC2	EH38E1565070 (-5257), EH38E1565100 (+37110), EH38E1565101 (+37498), EH38E1565106 (+39866), EH38E1565121 (+59970), EH38E1565133 (+72930), EH38E1565138 (+76067), EH38E1565148 (+85207), EH38E1565162 (+102696), EH38E1565163 (+103007)
BIRC3	EH38E1564881 (-178976), EH38E1564920 (-138623), EH38E1564984 (-64250), EH38E1564985 (-63946), EH38E1564987 (-61031), EH38E1565001 (-41751), EH38E1565009 (-34185), EH38E1565012 (-31000), EH38E1565013 (-30690), EH38E1565014 (-30131), EH38E1565018 (-27808), EH38E1565038 (-7153), EH38E1565070 (+24622)
BIRC5	EH38E1888836 (-16820), EH38E1888837 (-16597)
BIRC6	EH38E1985905 (-72443), EH38E1985920 (-25571), EH38E1985957 (+27678), EH38E1985958 (+30106), EH38E1986017 (+175454), EH38E1986018 (+176154)
BIRC7	EH38E2129000 (-12999), EH38E2129006 (-10802), EH38E2129010 (-6979), EH38E2129013 (-5070), EH38E2129014 (-4859), EH38E2129015 (-3728), EH38E2129016 (-3377), EH38E2129043 (+15699)
BIRC8	EH38E1963431 (-3619), EH38E1963430 (-3362)
BIVM-ERCC5	EH38E1694504 (+31788)
BLCAP	EH38E2110897 (-159389), EH38E2110896 (-159092), EH38E2110893 (-152038), EH38E2110891 (-149689), EH38E2110859 (-71552), EH38E2110855 (-69408), EH38E2110838 (-32903), EH38E2110837 (-32508), EH38E2110836 (-31888), EH38E2110835 (-31631), EH38E2110834 (-30979), EH38E2110833 (-26329), EH38E2110824 (-14472), EH38E2110822 (-12307), EH38E2110818 (-8744), EH38E2110817 (-8184), EH38E2110816 (-7899), EH38E21…
BLID	EH38E1577372 (-463992), EH38E1577370 (-462140), EH38E1577365 (-440947), EH38E1577364 (-440618), EH38E1577329 (-318820), EH38E1577324 (-305986), EH38E1577322 (-303895), EH38E1577321 (-303139), EH38E1577320 (-302024), EH38E1577318 (-295277), EH38E1577313 (-282220), EH38E1577271 (-226072), EH38E1577086 (-29850), EH38E1577081 (-23392), EH38E1577080 (-23082), EH38E1577079 (-22737), EH38E1577066 (-4089…
BLK	EH38E2610764 (-14148), EH38E2610765 (-13674), EH38E2610766 (-13315), EH38E2610770 (-10844), EH38E2610858 (+64015), EH38E2610908 (+110381), EH38E2610939 (+147759), EH38E2610945 (+150714)
BLM	EH38E1787683 (-69076), EH38E1787684 (-68574), EH38E1787688 (-66375), EH38E1787698 (-57723), EH38E1787699 (-56915), EH38E1787733 (-25182), EH38E1787737 (-15247), EH38E1787743 (-6649), EH38E1787744 (-5795), EH38E1787758 (+24996), EH38E1787802 (+82663), EH38E1787834 (+106367), EH38E1787835 (+106983), EH38E1787843 (+117484), EH38E1787853 (+123830), EH38E1787854 (+124654)
BLMH	EH38E1855459 (-8997), EH38E1855446 (+12673), EH38E1855441 (+16910), EH38E1855419 (+50769)
BLNK	EH38E1490997 (-26957), EH38E1490984 (-14550), EH38E1490983 (-13984), EH38E1490978 (-7860), EH38E1490897 (+118224)
BLOC1S2	EH38E1493426 (-14670)
BLOC1S4	EH38E2278422 (-590), EH38E2278469 (+42863), EH38E2278470 (+43094), EH38E2278475 (+46360), EH38E2278478 (+51538)
BLOC1S5	EH38E2444209 (-36455), EH38E2444208 (-36158), EH38E2444205 (-25220), EH38E0825601 (-23991), EH38E2444180 (-1257), EH38E2444179 (-977), EH38E2444178 (-667)
BLOC1S5-TXNDC5	EH38E2444180 (-1307), EH38E2444179 (-1027), EH38E2444178 (-717), EH38E2444166 (+21961), EH38E2444125 (+85435), EH38E2444111 (+103359), EH38E2444106 (+109356)
BLOC1S6	EH38E1758946 (-3718), EH38E1758948 (-2338), EH38E1758951 (-1340), EH38E1758952 (-1145), EH38E1758963 (+7454), EH38E1758964 (+7717), EH38E1758976 (+29419), EH38E1758977 (+31369)
BLVRA	EH38E2552627 (-95588), EH38E2552631 (-91508), EH38E2552632 (-90450), EH38E2552633 (-89146), EH38E2552645 (-74705), EH38E2552682 (-27097), EH38E2552683 (-23957), EH38E2552684 (-23505), EH38E2552685 (-23098), EH38E2552687 (-22296), EH38E2552693 (-8281), EH38E2552694 (-7935), EH38E2552695 (-7605), EH38E2552702 (-1748), EH38E2552713 (+4634), EH38E2552735 (+26927), EH38E2552746 (+49987), EH38E2552747 …
BLZF1	EH38E1396005 (-2816)
BMF	EH38E1755647 (-41493), EH38E1755572 (+23327), EH38E1755526 (+55580), EH38E1755525 (+56097), EH38E1755524 (+56670), EH38E1755523 (+56946)
BMP1	EH38E2616205 (+54640), EH38E2616206 (+55101)
BMP10	EH38E2006780 (-42057), EH38E2006735 (+15987), EH38E2006723 (+33345)
BMP15	EH38E2754836 (-29553), EH38E2754845 (+28980), EH38E2754858 (+61498), EH38E2754863 (+67603), EH38E2754866 (+69241), EH38E2754867 (+69661), EH38E2754868 (+70565), EH38E2754873 (+113507), EH38E2754875 (+118472), EH38E2754878 (+125145), EH38E2754896 (+258837), EH38E2754898 (+271926)
BMP2	EH38E2095396 (-636614), EH38E2095397 (-632897), EH38E2095398 (-626560), EH38E2095410 (-598232), EH38E2095433 (-497965), EH38E2095437 (-476082), EH38E2095474 (-337381), EH38E2095479 (-301388), EH38E2095511 (-266456), EH38E2095529 (-207679), EH38E2095530 (-206446), EH38E2095554 (-155556), EH38E2095555 (-155140), EH38E2095581 (-103661), EH38E2095589 (-94404), EH38E2095601 (-75928), EH38E2095604 (-71…
BMP2K	EH38E2306111 (-219531), EH38E2306116 (-216048), EH38E2306117 (-215610), EH38E2306127 (-209312), EH38E2306128 (-209029), EH38E2306129 (-208792), EH38E2306130 (-208423), EH38E2306143 (-191362), EH38E2306144 (-190996), EH38E2306155 (-176273), EH38E2306170 (-160171), EH38E2306175 (-154757), EH38E2306179 (-152148), EH38E2306184 (-149144), EH38E2306185 (-148886), EH38E2306188 (-147291), EH38E2306189 (-…
BMP3	EH38E2307106 (-605612), EH38E2307110 (-595897), EH38E2307118 (-576123), EH38E2307119 (-571572), EH38E2307120 (-570843), EH38E2307121 (-569352), EH38E2307136 (-538000), EH38E2307139 (-534938), EH38E2307159 (-490932), EH38E2307165 (-461851), EH38E2307168 (-442907), EH38E2307186 (-398907), EH38E2307193 (-332127), EH38E2307201 (-319755), EH38E2307207 (-301514), EH38E2307236 (-154682), EH38E2307254 (-…
BMP4	EH38E1715288 (-430744), EH38E1715287 (-428920), EH38E1715285 (-422274), EH38E1715284 (-421818), EH38E1715282 (-419095), EH38E1715274 (-405495), EH38E1715272 (-399635), EH38E1715269 (-397463), EH38E1715268 (-397117), EH38E1715241 (-356167), EH38E1715240 (-355921), EH38E1715235 (-351982), EH38E1715220 (-304630), EH38E1715175 (-244090), EH38E1715127 (-180316), EH38E1715079 (-127241), EH38E1715065 (-…
BMP5	EH38E2475095 (-348653), EH38E2475077 (-281291), EH38E2475037 (-204039), EH38E2475013 (-165543), EH38E2475012 (-164913), EH38E2475003 (-150430), EH38E2475002 (-149527), EH38E2474980 (-87923), EH38E2474966 (-49932), EH38E2474948 (-13562), EH38E2474908 (+11014), EH38E2474899 (+34050), EH38E2474888 (+48436), EH38E2474834 (+170915), EH38E2474815 (+204365), EH38E2474804 (+210481), EH38E2474803 (+210799…
BMP6	EH38E2443875 (-85745), EH38E2443876 (-85406), EH38E2443878 (-82138), EH38E2443879 (-80188), EH38E2443894 (-52578), EH38E2443895 (-52286), EH38E2443897 (-51255), EH38E2443901 (-45951), EH38E2443909 (-35591), EH38E2443918 (-27678), EH38E2443919 (-27181), EH38E2443953 (+20466), EH38E2443954 (+20807), EH38E2443982 (+87070), EH38E2444005 (+121605), EH38E2444010 (+148237), EH38E2444035 (+165633), EH38E…
BMP7	EH38E2124332 (-51816), EH38E2124331 (-51452), EH38E2124330 (-51160), EH38E2124329 (-50808), EH38E2124328 (-50533), EH38E2124324 (-49169), EH38E2124309 (-39303), EH38E2124303 (-24596), EH38E2124301 (-23700), EH38E2124268 (-6717), EH38E2124267 (-6446), EH38E2124229 (+10253), EH38E2124222 (+18335), EH38E2124220 (+19247), EH38E2124186 (+54560), EH38E2124185 (+54946), EH38E2124089 (+153438), EH38E2124…
BMP8A	EH38E1339335 (-147087), EH38E1339336 (-146710), EH38E1339482 (+51451)
BMP8B	EH38E1339701 (-49151), EH38E1339689 (-38462), EH38E1339688 (-37925)
BMPER	EH38E2546689 (-721199), EH38E2546694 (-713702), EH38E2546695 (-713397), EH38E2546696 (-711971), EH38E2546741 (-553034), EH38E2546750 (-543999), EH38E2546756 (-512538), EH38E2546769 (-477558), EH38E2546770 (-473152), EH38E2546794 (-428391), EH38E2546927 (-202170), EH38E2546943 (-182761), EH38E2546959 (-173645), EH38E2546972 (-159702), EH38E2547075 (-23960), EH38E2547076 (-23424), EH38E2547084 (-17…
BMPR1A	EH38E1485380 (-77451), EH38E1485438 (-28996), EH38E1485483 (+14107), EH38E1485521 (+73585), EH38E1485529 (+89846), EH38E1485540 (+100614), EH38E1485541 (+100985), EH38E1485545 (+106972), EH38E1485547 (+108490), EH38E1485548 (+108940), EH38E1485549 (+109534), EH38E1485558 (+122695), EH38E1485572 (+144494), EH38E1485578 (+161566), EH38E1485579 (+161761), EH38E1485580 (+166174), EH38E1485604 (+19615…
BMPR1B	EH38E2313229 (-544178), EH38E2313249 (-523894), EH38E2313254 (-519152), EH38E2313272 (-504145), EH38E2313311 (-460157), EH38E2313318 (-448117), EH38E2313370 (-380794), EH38E2313383 (-365361), EH38E2313405 (-319736), EH38E2313406 (-319240), EH38E2313427 (-287128), EH38E2313436 (-263367), EH38E2313473 (-173483), EH38E2313474 (-173187), EH38E2313493 (-126912), EH38E2313526 (-78165), EH38E2313529 (-7…
BMPR2	EH38E2066721 (-37489), EH38E2066722 (-37167), EH38E2066735 (-14622), EH38E2066739 (-9980), EH38E2066779 (+34699), EH38E2066782 (+41847), EH38E2066789 (+53447), EH38E2066800 (+102317), EH38E2066801 (+102578), EH38E2066803 (+108514), EH38E2066813 (+120728)
BMS1	EH38E1463509 (-138073), EH38E1463510 (-137516), EH38E1463511 (-137084), EH38E1463512 (-136827), EH38E1463513 (-136632), EH38E1463514 (-136346), EH38E1463515 (-135924), EH38E1463516 (-135516), EH38E1463518 (-129885), EH38E1463519 (-128116), EH38E1463521 (-108670), EH38E1463522 (-100804), EH38E1463534 (-39970), EH38E1463548 (-13795), EH38E1463550 (-7349), EH38E1463571 (+44625), EH38E1463579 (+62219…
BMT2	EH38E2582548 (-105690), EH38E2582513 (-34002), EH38E2582512 (-31036), EH38E2582510 (-26518), EH38E2582491 (+13699), EH38E2582476 (+57655), EH38E2582473 (+62010), EH38E2582463 (+84430), EH38E2582447 (+141486)
BMX	EH38E2743935 (-47422), EH38E2743943 (-26319), EH38E2743947 (-825)
BNC1	EH38E1783434 (-76067)
BNC2	EH38E2684782 (-218073), EH38E2684775 (-205284), EH38E2684774 (-204910), EH38E2684763 (-151116), EH38E2684753 (-143377), EH38E2684750 (-137162), EH38E2684727 (-57347), EH38E2684726 (-53284), EH38E2684725 (-53009), EH38E2684630 (+114749), EH38E2684505 (+255102), EH38E2684393 (+401354), EH38E2684318 (+508722), EH38E2684316 (+511534), EH38E2684311 (+518227), EH38E2684286 (+540432), EH38E2684252 (+595…
BNIP1	EH38E2432724 (+34256), EH38E2432734 (+57997), EH38E2432738 (+69816), EH38E2432739 (+73261)
BNIP2	EH38E1766595 (-287185), EH38E1766592 (-282891), EH38E1766585 (-252282), EH38E1766566 (-207776), EH38E1766546 (-149711), EH38E1766544 (-148977), EH38E1766535 (-139506), EH38E1766527 (-125091), EH38E1766526 (-123536), EH38E1766515 (-102996), EH38E1766514 (-102455), EH38E1766505 (-75446), EH38E1766503 (-71594), EH38E1766491 (-34401)
BNIP3	EH38E1511983 (-65301), EH38E1511967 (-31892), EH38E1511966 (-29628), EH38E1511963 (-25164), EH38E1511962 (-23233), EH38E1511959 (-20703), EH38E1511958 (-20199), EH38E1511957 (-19780), EH38E1511956 (-19415), EH38E1511955 (-18686), EH38E1511950 (-16206), EH38E1511949 (-15897), EH38E1511944 (-12587), EH38E1511943 (-12011), EH38E1511940 (-1985), EH38E1511920 (+16741), EH38E1511907 (+32696), EH38E1511…
BNIP3L	EH38E2618916 (-61499), EH38E2618917 (-61200), EH38E2618921 (-59123), EH38E2618923 (-57598), EH38E2619007 (+50424), EH38E2619009 (+52303), EH38E2619010 (+53872), EH38E2619014 (+57583), EH38E2619015 (+57987), EH38E2619020 (+62729), EH38E2619034 (+72770), EH38E2619045 (+84636), EH38E2619046 (+85125), EH38E2619060 (+107378)
BOC	EH38E2227671 (-176935), EH38E2227737 (-82082), EH38E2227838 (+31533), EH38E2227904 (+77154), EH38E2227915 (+96580), EH38E2227922 (+127301), EH38E2227923 (+137538), EH38E2227924 (+138550), EH38E2227925 (+138789), EH38E2227932 (+197332), EH38E2227935 (+224452)
BOD1	EH38E2433414 (-266164), EH38E2433398 (-251961), EH38E2433397 (-251637), EH38E2433396 (-250471), EH38E2433392 (-248172), EH38E2433391 (-247905), EH38E2433373 (-239128), EH38E2433372 (-238865), EH38E2433364 (-232466), EH38E2433361 (-230482), EH38E2433351 (-219197), EH38E2433344 (-215066), EH38E2433343 (-214739), EH38E2433339 (-210514), EH38E2433330 (-206797), EH38E2433325 (-203449), EH38E2433324 (-…
BOD1L1	EH38E2282621 (-979657), EH38E2282620 (-976228), EH38E2282611 (-939022), EH38E2282601 (-905809), EH38E2282588 (-837970), EH38E2282574 (-775540), EH38E2282566 (-757689), EH38E2282565 (-751614), EH38E2282563 (-740883), EH38E2282556 (-717859), EH38E2282532 (-642233), EH38E2282522 (-626721), EH38E2282508 (-590228), EH38E2282491 (-542418), EH38E2282490 (-542207), EH38E2282468 (-496569), EH38E2282449 (-…
BOD1L2	EH38E1919115 (-419413), EH38E1919229 (-96292), EH38E1919245 (-74550), EH38E1919253 (-66387), EH38E1919257 (-61974), EH38E1919266 (-35710), EH38E1919304 (+60220), EH38E1919311 (+64136), EH38E1919319 (+76286), EH38E1919340 (+126286)
BOK	EH38E2090734 (-43905), EH38E2090735 (-43593), EH38E2090752 (-13401), EH38E2090756 (-11879), EH38E2090758 (-10677), EH38E2090798 (+16362), EH38E2090800 (+17180), EH38E2090810 (+37085)
BOLA3	EH38E2010217 (-3606), EH38E2010213 (-1352), EH38E2010202 (+15900), EH38E2010158 (+76761), EH38E2010150 (+92056), EH38E2010133 (+108201)
BOLL	EH38E2064196 (-11831), EH38E2064192 (+3956)
BORA	EH38E1682357 (+12382)
BORCS5	EH38E1593418 (+16277), EH38E1593426 (+27735), EH38E1593447 (+47382), EH38E1593449 (+48914), EH38E1593473 (+79953), EH38E1593501 (+104560), EH38E1593502 (+104959), EH38E1593508 (+110630), EH38E1593509 (+110874), EH38E1593510 (+111113)
BORCS6	EH38E1845102 (-10352), EH38E1845101 (-9887), EH38E1845100 (-9373), EH38E1845093 (-1753), EH38E1845092 (-1428)
BORCS7	EH38E1495461 (-11240), EH38E1495462 (-10860), EH38E1495463 (-4037)
BORCS8-MEF2B	EH38E1945066 (+5594)
BPGM	EH38E2592848 (-94567), EH38E2592849 (-92687), EH38E2592851 (-90876), EH38E2592854 (-84572), EH38E2592857 (-82699), EH38E2592864 (-65894), EH38E2592867 (-57051), EH38E2592868 (-52680), EH38E2592869 (-52248), EH38E2592874 (-43240), EH38E2592882 (-34430), EH38E2592951 (+43882), EH38E2592976 (+59811), EH38E2592982 (+64402), EH38E2592983 (+64700), EH38E2592984 (+65027), EH38E2592987 (+67828), EH38E259…
BPHL	EH38E2440366 (-31920)
BPI	EH38E2111406 (-124044), EH38E2111417 (-116396), EH38E2111423 (-108411), EH38E2111429 (-105423), EH38E2111473 (-59009), EH38E2111475 (-57386), EH38E2111500 (-31493), EH38E2111510 (-23953), EH38E2111515 (-16083), EH38E2111519 (-11958), EH38E2111539 (+3764), EH38E2111545 (+21232), EH38E2111546 (+21648)
BPIFA1	EH38E2107539 (+13724), EH38E2107540 (+14231), EH38E2107541 (+14849), EH38E2107543 (+25708)
BPIFA2	EH38E2107492 (-48059), EH38E2107493 (-41880), EH38E2107501 (-10689)
BPIFB1	EH38E2107539 (-33416), EH38E2107540 (-32909), EH38E2107541 (-32291), EH38E2107543 (-21432), EH38E2107579 (+62387)
BPIFB2	EH38E2107457 (-4358), EH38E2107458 (-2343)
BPIFB4	EH38E2107492 (+32182), EH38E2107493 (+38361), EH38E2107501 (+69552)
BPNT1	EH38E1423965 (-3278), EH38E1423964 (-3059)
BPTF	EH38E1880805 (-74358), EH38E1880806 (-74009), EH38E1880809 (-72464), EH38E1880810 (-70121), EH38E1880811 (-69582), EH38E1880812 (-69138), EH38E1880823 (-41124), EH38E1880849 (-6875), EH38E1880875 (+25537), EH38E1880886 (+37149), EH38E1880887 (+38191), EH38E1880927 (+148776), EH38E1880928 (+149272), EH38E1880955 (+185646), EH38E1880967 (+204059)
BPY2	EH38E2776432 (-252159)
BRAF	EH38E2596686 (-48860), EH38E2596683 (-42218), EH38E2596651 (+24715), EH38E2596640 (+57084), EH38E2596637 (+67475), EH38E2596633 (+85000), EH38E2596624 (+112957), EH38E2596623 (+113179), EH38E2596622 (+113498), EH38E2596607 (+180535)
BRAP	EH38E1644655 (+61238), EH38E1644652 (+78549)
BRCA1	EH38E1864145 (-37737), EH38E1864136 (-15098), EH38E1864135 (-13127), EH38E1864123 (-1376), EH38E1864096 (+81384)
BRCA2	EH38E1665841 (+94796), EH38E1665843 (+99760), EH38E1665878 (+155949), EH38E1665879 (+156283), EH38E1665883 (+160059), EH38E1665893 (+188961), EH38E1665901 (+215533), EH38E1665903 (+216575)
BRD1	EH38E2172492 (-9913), EH38E2172491 (-9001), EH38E2172490 (-7262), EH38E2172489 (-6884), EH38E2172415 (+71924), EH38E2172408 (+90900), EH38E2172402 (+100308), EH38E2172401 (+100673), EH38E2172379 (+154072), EH38E2172378 (+154605), EH38E2172364 (+165729), EH38E2172363 (+166330), EH38E2172361 (+167316), EH38E2172332 (+231592), EH38E2172303 (+288141), EH38E2172284 (+301918), EH38E2172279 (+311066), E…
BRD3	EH38E2734642 (-33360), EH38E2734577 (+52873), EH38E2734576 (+57005)
BRD4	EH38E1941819 (-13775), EH38E1941818 (-13492)
BRD7	EH38E1814872 (-129010), EH38E1814869 (-111216), EH38E1814856 (-95082), EH38E1814848 (-89592), EH38E1814847 (-89237), EH38E1814846 (-88866), EH38E1814839 (-75927), EH38E1814838 (-73311), EH38E1814833 (-64465), EH38E1814826 (-31671), EH38E1814824 (-28172), EH38E1814798 (+4744), EH38E1814774 (+38739), EH38E1814773 (+39142), EH38E1814723 (+85505)
BRD9	EH38E2352457 (-104488), EH38E2352456 (-104214), EH38E2352422 (-69238), EH38E2352420 (-68626), EH38E2352403 (-54976), EH38E2352391 (-41949), EH38E2352386 (-38211), EH38E2352379 (-26104), EH38E2352370 (-10414)
BRDT	EH38E1367360 (-43471), EH38E1367361 (-43026), EH38E1367370 (-32105), EH38E1367371 (-31335), EH38E1367372 (-30494), EH38E1367373 (-29218), EH38E1367375 (-27905), EH38E1367378 (-24995), EH38E1367384 (-7617)
BRF1	EH38E1746647 (-4822), EH38E1746618 (+23036)
BRF2	EH38E2625025 (-32756), EH38E2625024 (-32156), EH38E2624930 (+49163), EH38E2624929 (+49379)
BRI3	EH38E2574173 (-16199), EH38E2574174 (-15645), EH38E2574175 (-14631), EH38E2574233 (+34131), EH38E2574289 (+95296), EH38E2574290 (+95599)
BRI3BP	EH38E1653961 (+12141), EH38E1653965 (+19824), EH38E1653967 (+20605), EH38E1653968 (+20999), EH38E1653971 (+26167), EH38E1653972 (+29434), EH38E1653987 (+39771)
BRICD5	EH38E1796477 (+5153)
BRINP1	EH38E2722952 (-997343), EH38E2722947 (-993973), EH38E2722936 (-974978), EH38E2722935 (-973794), EH38E2722934 (-968439), EH38E2722931 (-966490), EH38E2722921 (-921572), EH38E2722893 (-767496), EH38E2722874 (-693074), EH38E2722826 (-563890), EH38E2722802 (-464956), EH38E2722769 (-328205), EH38E2722761 (-261604), EH38E2722754 (-193053), EH38E2722734 (-94024), EH38E2722730 (-84740), EH38E2722729 (-84…
BRINP2	EH38E1400182 (+48757), EH38E1400185 (+57303), EH38E1400221 (+129126), EH38E1400222 (+129534), EH38E1400223 (+130127), EH38E1400224 (+130486), EH38E1400251 (+179650), EH38E1400252 (+180051), EH38E1400258 (+184294), EH38E1400283 (+279872), EH38E1400331 (+449352), EH38E1400342 (+476190), EH38E1400343 (+476516), EH38E1400344 (+476831), EH38E1400361 (+560856), EH38E1400411 (+676881), EH38E1400412 (+67…
BRINP3	EH38E1407214 (-975753), EH38E1407210 (-926618), EH38E1407208 (-903530), EH38E1407203 (-891262), EH38E1407197 (-866173), EH38E1407178 (-676015), EH38E1407177 (-675380), EH38E1407176 (-675078), EH38E1407167 (-603787), EH38E1407154 (-488661), EH38E1407141 (-382405), EH38E1407139 (-371676), EH38E1407137 (-354824), EH38E1407136 (-354528), EH38E1407129 (-282185), EH38E1407125 (-266960), EH38E1407119 (-…
BRIP1	EH38E1876472 (+7244), EH38E1876442 (+78790), EH38E1876375 (+247428), EH38E1876374 (+247690)
BRIX1	EH38E2365171 (-72607), EH38E2365213 (-10481), EH38E2365214 (-10209)
BRMS1L	EH38E1708696 (+32422), EH38E1708707 (+52727), EH38E1708708 (+53094), EH38E1708719 (+106099), EH38E1708721 (+106643), EH38E1708722 (+106919), EH38E1708728 (+118765), EH38E1708746 (+161272), EH38E1708749 (+163184), EH38E1708769 (+187394), EH38E1708770 (+188114), EH38E1708782 (+202058), EH38E1708802 (+236343), EH38E1708806 (+239702), EH38E1708807 (+240088), EH38E1708809 (+240734), EH38E1708810 (+241…
BROX	EH38E1425455 (+41974), EH38E1425458 (+45271), EH38E1425463 (+56810), EH38E1425480 (+78153), EH38E1425484 (+82176), EH38E1425485 (+82741), EH38E1425493 (+101506), EH38E1425550 (+206361), EH38E1425551 (+206663), EH38E1425552 (+207097)
BRPF3	EH38E2462998 (-57098), EH38E2462999 (-56880), EH38E2463000 (-56557), EH38E2463016 (-36185), EH38E2463068 (+39623), EH38E2463076 (+48341), EH38E2463077 (+48681), EH38E2463086 (+53844)
BRS3	EH38E2770551 (-133574)
BRSK1	EH38E1964696 (-3062), EH38E1964697 (-2569), EH38E1964711 (+16815), EH38E1964722 (+25506), EH38E1964723 (+26089), EH38E1964724 (+26358)
BRSK2	EH38E1514438 (-93697), EH38E1514439 (-93468), EH38E1514440 (-92960), EH38E1514443 (-84774), EH38E1514466 (-57158), EH38E1514516 (+12441), EH38E1514550 (+56312), EH38E1514552 (+66723)
BRWD1	EH38E2142497 (-18551), EH38E2142485 (-6156), EH38E2142422 (+104748)
BRWD3	EH38E2759797 (-2688), EH38E2759780 (+44285), EH38E2759777 (+163913), EH38E2759776 (+205429), EH38E2759775 (+207015), EH38E2759774 (+207443), EH38E2759768 (+253336), EH38E2759767 (+253890), EH38E2759766 (+258715), EH38E2759763 (+297102), EH38E2759762 (+297622), EH38E2759761 (+320341), EH38E2759760 (+376566), EH38E2759759 (+377058), EH38E2759758 (+378312), EH38E2759755 (+385688), EH38E2759754 (+386…
BSG	EH38E1930097 (-24521), EH38E1930107 (-15829), EH38E1930109 (-12246), EH38E1930110 (-11281), EH38E1930111 (-5967), EH38E1930112 (-5542), EH38E1930113 (-5028), EH38E1930114 (-4506), EH38E1930116 (-2152), EH38E1930117 (-1380), EH38E1930118 (-1105), EH38E1930119 (-809)
BSN	EH38E2200381 (-41487), EH38E2200404 (-11537), EH38E2200424 (+33246)
BSND	EH38E1349450 (+23709), EH38E1349452 (+34197)
BSPH1	EH38E1959627 (+99588), EH38E1959626 (+99796), EH38E1959625 (+100064)
BSPRY	EH38E2719293 (-37424), EH38E2719315 (-7347), EH38E2719334 (+5861)
BST1	EH38E2283271 (-12367), EH38E2283272 (-11329), EH38E2283273 (-11007), EH38E2283275 (-8628), EH38E2283276 (-8290), EH38E2283277 (-7601), EH38E2283278 (-6983), EH38E2283280 (-2923), EH38E2283281 (-2617), EH38E2283282 (-1694), EH38E2283289 (+2961), EH38E2283295 (+11879), EH38E2283299 (+14955), EH38E2283306 (+22214), EH38E2283312 (+31619), EH38E2283322 (+43377), EH38E2283323 (+44199), EH38E2283324 (+4…
BST2	EH38E1943401 (-7589), EH38E1943400 (-7289), EH38E1943399 (-6940), EH38E1943396 (-2116), EH38E1943383 (+8219)
BSX	EH38E1577731 (-53127), EH38E1577730 (-52279), EH38E1577725 (-39482), EH38E1577678 (+79090)
BTAF1	EH38E1488597 (+86757), EH38E1488610 (+119226)
BTBD1	EH38E1783293 (-25260), EH38E1783292 (-24948), EH38E1783268 (+5481)
BTBD10	EH38E1522570 (-47040), EH38E1522565 (-35003), EH38E1522563 (-28726), EH38E1522532 (+7082), EH38E1522526 (+24889), EH38E1522494 (+78322), EH38E1522433 (+136443)
BTBD11	EH38E1641441 (-211973), EH38E1641443 (-208498), EH38E1641444 (-208224), EH38E1641445 (-207879), EH38E1641448 (-203435), EH38E1641467 (-166928), EH38E1641468 (-166264), EH38E1641470 (-165041), EH38E1641472 (-158743), EH38E1641474 (-154796), EH38E1641481 (-147115), EH38E1641511 (-35628), EH38E1641512 (-30544), EH38E1641519 (-21744), EH38E1641520 (-21450), EH38E1641526 (-7608), EH38E1641543 (+8012),…
BTBD16	EH38E1506026 (-275636), EH38E1506070 (-218383), EH38E1506073 (-216487), EH38E1506075 (-213245), EH38E1506082 (-201622), EH38E1506086 (-194961), EH38E1506135 (-144345), EH38E1506209 (-94702), EH38E1506238 (-64619), EH38E1506253 (-40851), EH38E1506282 (-5272), EH38E1506319 (+35209), EH38E1506347 (+67504), EH38E1506348 (+67888), EH38E1506358 (+75251)
BTBD2	EH38E1931917 (-21703), EH38E1931914 (-20045), EH38E1931884 (+11396), EH38E1931883 (+11824)
BTBD3	EH38E2097758 (-994375), EH38E2097782 (-963362), EH38E2097804 (-919593), EH38E2097820 (-895344), EH38E2097832 (-875041), EH38E2097866 (-791741), EH38E2097897 (-733665), EH38E2097947 (-670307), EH38E2097951 (-662403), EH38E2097954 (-660873), EH38E2097983 (-622959), EH38E2098012 (-552131), EH38E2098029 (-513624), EH38E2098038 (-501436), EH38E2098041 (-495052), EH38E2098042 (-488784), EH38E2098047 (-…
BTBD6	EH38E1746593 (-23230), EH38E1746618 (+29078)
BTBD7	EH38E1737716 (-4507), EH38E1737693 (+14997), EH38E1737686 (+26854), EH38E1737685 (+27082), EH38E1737679 (+30973), EH38E1737654 (+58410), EH38E1737650 (+63135)
BTBD8	EH38E1367431 (+49735), EH38E1367449 (+112093), EH38E1367458 (+150602), EH38E1367467 (+196969)
BTBD9	EH38E2465198 (-48912), EH38E2465194 (-41909), EH38E2465189 (-34019), EH38E2465122 (+121198), EH38E2465084 (+180427), EH38E2465072 (+205629), EH38E2465071 (+205993), EH38E2465070 (+206721), EH38E2465069 (+207240), EH38E2465068 (+207528), EH38E2465063 (+224450), EH38E2464985 (+349338), EH38E2464915 (+450794), EH38E2464914 (+451112), EH38E2464828 (+531215), EH38E2464786 (+592202), EH38E2464723 (+676…
BTC	EH38E2304098 (-102933), EH38E2304095 (-98459), EH38E2304071 (-29299), EH38E2304070 (-28704), EH38E2304069 (-28135), EH38E2304031 (+60767), EH38E2303954 (+195889), EH38E2303933 (+249020), EH38E2303903 (+290927), EH38E2303897 (+303718)
BTD	EH38E2181675 (-67378), EH38E2181681 (-61128), EH38E2181682 (-60483), EH38E2181683 (-60239), EH38E2181686 (-58249)
BTF3	EH38E2381822 (-12531), EH38E2381823 (-11732), EH38E2381824 (-11039), EH38E2381825 (-10428), EH38E2381827 (-9515), EH38E2381843 (+8186), EH38E2381853 (+25512), EH38E2381860 (+33960), EH38E2381867 (+43791), EH38E2381874 (+51761)
BTF3L4	EH38E1347371 (-3553)
BTG1	EH38E1632616 (-262349), EH38E1632615 (-262088), EH38E1632614 (-260299), EH38E1632571 (-212181), EH38E1632569 (-209121), EH38E1632567 (-203935), EH38E1632531 (-145192), EH38E1632530 (-144590), EH38E1632529 (-144269), EH38E1632523 (-127394), EH38E1632471 (-39402), EH38E1632465 (-30961), EH38E1632459 (-22206), EH38E1632450 (-11291), EH38E1632449 (-10449), EH38E1632355 (+65691), EH38E1632336 (+81259)…
BTG2	EH38E1413351 (-60565), EH38E1413360 (-38064), EH38E1413367 (-34327)
BTG3	EH38E2132263 (-195579), EH38E2132262 (-195315), EH38E2132245 (-174105), EH38E2132234 (-167330), EH38E2132233 (-166838), EH38E2132222 (-147064), EH38E2132221 (-146783), EH38E2132219 (-145983), EH38E2132218 (-141098), EH38E2132216 (-134606), EH38E2132215 (-134264), EH38E2132214 (-132432), EH38E2132209 (-129513), EH38E2132208 (-129187), EH38E2132206 (-127536), EH38E2132204 (-125929), EH38E2132195 (-…
BTG4	EH38E1569335 (-20109), EH38E1569272 (+72254), EH38E1569261 (+83096), EH38E1569246 (+93026), EH38E1569227 (+102948), EH38E1569215 (+111562), EH38E1569206 (+117860)
BTLA	EH38E2227345 (-47129), EH38E2227334 (-19597), EH38E2227332 (-15203), EH38E2227330 (-11723), EH38E2227325 (-4761), EH38E2227315 (+3019), EH38E2227274 (+53033), EH38E2227266 (+70772), EH38E2227264 (+73026), EH38E2227263 (+73277), EH38E2227261 (+74979), EH38E2227260 (+82567), EH38E2227259 (+83002), EH38E2227251 (+91155), EH38E2227250 (+91585), EH38E2227249 (+91854), EH38E2227248 (+92221), EH38E22272…
BTN1A1	EH38E2456175 (-30364), EH38E2456176 (-28489), EH38E2456177 (-28160), EH38E2456178 (-27874), EH38E2456180 (-26963), EH38E2456181 (-26675), EH38E2456183 (-25908), EH38E2456186 (-24685), EH38E2456195 (-11098), EH38E2456196 (-10830), EH38E2456197 (-7797), EH38E2456202 (+1124), EH38E2456219 (+27809)
BTN2A1	EH38E2456155 (-13307), EH38E2456175 (+12932), EH38E2456176 (+14807), EH38E2456177 (+15136), EH38E2456178 (+15422), EH38E2456180 (+16333), EH38E2456181 (+16621), EH38E2456183 (+17388), EH38E2456186 (+18611), EH38E2456195 (+32198), EH38E2456196 (+32466), EH38E2456197 (+35499)
BTN2A2	EH38E2456089 (-13236), EH38E2456092 (-7648), EH38E2456096 (-4730), EH38E2456114 (+13445)
BTN3A1	EH38E2456114 (-5691), EH38E2456117 (-1385), EH38E2456147 (+30665)
BTN3A2	EH38E2455990 (-72717), EH38E2455992 (-69423), EH38E2455993 (-69119), EH38E2455996 (-68186), EH38E2456001 (-61336), EH38E2456002 (-60851), EH38E2456025 (-44718), EH38E2456050 (-29387), EH38E2456051 (-28701), EH38E2456052 (-28298), EH38E2456053 (-27982), EH38E2456054 (-25431), EH38E2456058 (-20405), EH38E2456059 (-17326), EH38E2456066 (-10775), EH38E2456079 (-1768), EH38E2456080 (-1250), EH38E24560…
BTN3A3	EH38E2456147 (-7570), EH38E2456148 (-1136), EH38E2456155 (+4146)
BTNL2	EH38E2459952 (+9721)
BTNL3	EH38E2437862 (-78798), EH38E2437863 (-78436), EH38E2437864 (-77917), EH38E2437866 (-75150), EH38E2437884 (-12104), EH38E2437887 (-6608), EH38E2437894 (+2210), EH38E2437897 (+38945), EH38E2437898 (+39376)
BTNL8	EH38E2437850 (-25346), EH38E2437851 (-25013), EH38E2437862 (+10942), EH38E2437863 (+11304), EH38E2437864 (+11823), EH38E2437866 (+14590), EH38E2437884 (+77636), EH38E2437887 (+83132)
BTNL9	EH38E2437894 (-49170), EH38E2437897 (-12435), EH38E2437898 (-12004), EH38E2437900 (-2646), EH38E2437913 (+11313), EH38E2437924 (+24340), EH38E2437926 (+29963), EH38E2437928 (+48286), EH38E2437936 (+64138), EH38E2437939 (+67654), EH38E2437943 (+71689), EH38E2437950 (+79980), EH38E2437951 (+80293), EH38E2437952 (+80757), EH38E2437953 (+81908)
BTRC	EH38E1494148 (-109525), EH38E1494183 (-58234), EH38E1494230 (+14020), EH38E1494232 (+20884), EH38E1494324 (+218988), EH38E1494328 (+222019), EH38E1494329 (+222624)
BUB1	EH38E2024387 (-48933), EH38E2024383 (-39788), EH38E2024380 (-36844), EH38E2024370 (-17121), EH38E2024367 (-13969), EH38E2024365 (-10828), EH38E2024364 (-10576), EH38E2024363 (-10191), EH38E2024362 (-9834), EH38E2024361 (-9530), EH38E2024359 (-7301), EH38E2024356 (-1671), EH38E2024355 (-1385), EH38E2024354 (-1090)
BUB1B	EH38E1755647 (-10659), EH38E1755655 (-1136)
BUB3	EH38E1506812 (+21374), EH38E1506818 (+37320), EH38E1506819 (+37754), EH38E1506831 (+75823), EH38E1506839 (+90643), EH38E1506898 (+228474), EH38E1506899 (+235614), EH38E1506921 (+257664), EH38E1506960 (+352250), EH38E1506961 (+353290), EH38E1506968 (+372570), EH38E1506982 (+399039), EH38E1506992 (+410895)
BUD13	EH38E1572663 (+59618), EH38E1572636 (+140913), EH38E1572600 (+228678), EH38E1572592 (+243124), EH38E1572565 (+294521), EH38E1572559 (+300124), EH38E1572558 (+301129), EH38E1572538 (+326322), EH38E1572534 (+327656), EH38E1572532 (+334135), EH38E1572510 (+360174), EH38E1572509 (+360476), EH38E1572495 (+381909), EH38E1572456 (+433530), EH38E1572448 (+455579), EH38E1572440 (+463342), EH38E1572437 (+4…
BUD31	EH38E2574875 (-21567), EH38E2574878 (-16317)
BVES	EH38E2489773 (-39216), EH38E2489754 (-14610), EH38E2489733 (+22882), EH38E2489689 (+98745), EH38E2489672 (+125629), EH38E2489666 (+140806), EH38E2489662 (+152157)
BZW1	EH38E2065472 (-218237), EH38E2065475 (-215381), EH38E2065535 (-147337), EH38E2065544 (-137321), EH38E2065551 (-124200), EH38E2065552 (-123860), EH38E2065585 (-83480), EH38E2065609 (-60424), EH38E2065623 (-46951), EH38E2065624 (-46647), EH38E2065625 (-46192), EH38E2065627 (-45250), EH38E2065628 (-45041), EH38E2065629 (-44773), EH38E2065676 (+20200), EH38E2065695 (+50369)
BZW2	EH38E2536405 (+32925), EH38E2536408 (+42327), EH38E2536426 (+63056), EH38E2536429 (+64757), EH38E2536441 (+73061), EH38E2536456 (+93914), EH38E2536457 (+94263), EH38E2536464 (+98985)
C10orf10	EH38E1464936 (-11539), EH38E1464893 (+11528), EH38E1464892 (+11909), EH38E1464891 (+12491), EH38E1464889 (+13493)
C10orf105	EH38E1477022 (-23145), EH38E1477007 (-9580), EH38E1476922 (+72065), EH38E1476908 (+83766), EH38E1476902 (+86714), EH38E1476778 (+232676), EH38E1476777 (+233116)
C10orf120	EH38E1506605 (-2632), EH38E1506600 (+2945), EH38E1506597 (+11019), EH38E1506592 (+29738), EH38E1506572 (+80802), EH38E1506566 (+112314)
C10orf128	EH38E1466785 (-84129), EH38E1466784 (-83501), EH38E1466778 (-66785), EH38E1466767 (-49975), EH38E1466761 (-35014), EH38E1466757 (-12622), EH38E1466722 (+15056), EH38E1466698 (+39095)
C10orf35	EH38E1475244 (-41723), EH38E1475277 (+23470), EH38E1475309 (+73230), EH38E1475311 (+74190), EH38E1475345 (+114613), EH38E1475366 (+156737), EH38E1475367 (+157593)
C10orf67	EH38E1455152 (-73669), EH38E1455151 (-73018), EH38E1455150 (-72594), EH38E1455139 (-60863), EH38E1455130 (-53499), EH38E1455128 (-48068), EH38E1455124 (-46162), EH38E1455118 (-37006), EH38E1455117 (-36670), EH38E1455108 (-25493), EH38E1455103 (-21490), EH38E1455100 (-18819), EH38E1455099 (-18258), EH38E1455096 (-16318), EH38E1455089 (-7245), EH38E1455071 (+5784), EH38E1455070 (+6214), EH38E145506…
C10orf76	EH38E1494722 (-2023), EH38E1494721 (-1671), EH38E1494598 (+161234)
C10orf88	EH38E1506669 (+23140)
C10orf90	EH38E1509406 (-371320), EH38E1509379 (-254943), EH38E1509355 (-170185), EH38E1509353 (-169294), EH38E1509352 (-168587), EH38E1509302 (-103059), EH38E1509281 (-60430), EH38E1509245 (+464), EH38E1509239 (+3369), EH38E1509177 (+97113), EH38E1509176 (+97434), EH38E1509165 (+113428), EH38E1509151 (+127774)
C10orf95	EH38E1495053 (-4499), EH38E1495052 (-3580), EH38E1495051 (-3228)
C10orf99	EH38E1484338 (-10796), EH38E1484340 (-10035), EH38E1484343 (-6607), EH38E1484344 (-6144), EH38E1484347 (-2614), EH38E1484348 (-1868), EH38E1484349 (-1312)
C11orf21	EH38E1515244 (+7793), EH38E1515243 (+8028), EH38E1515242 (+8307)
C11orf24	EH38E1547798 (-31382), EH38E1547797 (-30941), EH38E1547786 (-3969)
C11orf45	EH38E1581541 (-35624), EH38E1581539 (-34660), EH38E1581530 (-26227), EH38E1581508 (-607)
C11orf49	EH38E1537838 (+15305), EH38E1537842 (+31313), EH38E1537906 (+151270), EH38E1537948 (+201384)
C11orf54	EH38E1561511 (-78413)
C11orf58	EH38E1524265 (+115635), EH38E1524305 (+150867), EH38E1524324 (+164759), EH38E1524328 (+167648), EH38E1524338 (+179143), EH38E1524389 (+231550)
C11orf63	EH38E1577663 (-2676), EH38E1577678 (+20102)
C11orf65	EH38E1567726 (-19814), EH38E1567725 (-19524), EH38E1567710 (+32249), EH38E1567707 (+34476), EH38E1567701 (+65432), EH38E1567650 (+188786), EH38E1567638 (+228229)
C11orf74	EH38E1533751 (-12971), EH38E1533752 (-12676)
C11orf80	EH38E1546466 (+44229), EH38E1546479 (+66203)
C11orf87	EH38E1567866 (-755508), EH38E1567890 (-723001), EH38E1567928 (-663096), EH38E1568001 (-524863), EH38E1568002 (-524589), EH38E1568007 (-516167), EH38E1568013 (-509357), EH38E1568014 (-508740), EH38E1568045 (-477434), EH38E1568060 (-456289), EH38E1568063 (-451629), EH38E1568085 (-387928), EH38E1568103 (-349810), EH38E1568129 (-288766), EH38E1568138 (-237561), EH38E1568147 (-216618), EH38E1568174 (-…
C11orf91	EH38E1531370 (-31571), EH38E1531369 (-31217), EH38E1531328 (-1974), EH38E1531314 (+4969), EH38E1531310 (+6972), EH38E1531309 (+7604), EH38E1531302 (+10076), EH38E1531301 (+10592), EH38E1531299 (+11461), EH38E1531292 (+26062), EH38E1531281 (+35417), EH38E1531280 (+35951), EH38E1531257 (+55846), EH38E1531255 (+57887), EH38E1531254 (+58172), EH38E1531229 (+86380), EH38E1531209 (+131111)
C11orf95	EH38E1543442 (-43179), EH38E1543441 (-42948), EH38E1543435 (-34411), EH38E1543434 (-34083)
C12orf29	EH38E1630084 (+72763)
C12orf4	EH38E1588691 (+55319), EH38E1588688 (+83838)
C12orf40	EH38E1605010 (+12227), EH38E1605029 (+96469), EH38E1605032 (+115710), EH38E1605042 (+151596), EH38E1605047 (+168524), EH38E1605071 (+221233), EH38E1605080 (+249361), EH38E1605087 (+277857), EH38E1605094 (+296541), EH38E1605118 (+374311), EH38E1605134 (+394215)
C12orf43	EH38E1650406 (-12199), EH38E1650405 (-10317), EH38E1650404 (-9958), EH38E1650401 (-1860), EH38E1650389 (+15775)
C12orf49	EH38E1647893 (+52992), EH38E1647885 (+64052), EH38E1647884 (+64279), EH38E1647869 (+76505), EH38E1647868 (+77592), EH38E1647862 (+86781), EH38E1647859 (+93060), EH38E1647834 (+125424), EH38E1647809 (+143611), EH38E1647805 (+146027), EH38E1647804 (+146321), EH38E1647802 (+148257), EH38E1647792 (+177436)
C12orf50	EH38E1630046 (+94013), EH38E1630042 (+99880), EH38E1630028 (+162635), EH38E1630020 (+182082), EH38E1630018 (+196414), EH38E1630017 (+200663), EH38E1629947 (+361883), EH38E1629930 (+441954), EH38E1629925 (+461727), EH38E1629921 (+510691), EH38E1629916 (+535544), EH38E1629912 (+560188), EH38E1629905 (+586033), EH38E1629902 (+588786), EH38E1629901 (+589143), EH38E1629900 (+589502), EH38E1629897 (+60…
C12orf65	EH38E1652212 (-116886), EH38E1652230 (-101561), EH38E1652231 (-101290), EH38E1652278 (-65355), EH38E1652280 (-59636)
C12orf66	EH38E1619582 (-163395), EH38E1619577 (-140816), EH38E1619576 (-139107), EH38E1619574 (-137002), EH38E1619573 (-134357), EH38E1619571 (-118489), EH38E1619560 (-97484), EH38E1619551 (-51638), EH38E1619537 (-14458), EH38E1619492 (+51209), EH38E1619473 (+87789), EH38E1619472 (+89224), EH38E1619470 (+91587), EH38E1619469 (+91999), EH38E1619438 (+133046), EH38E1619421 (+149765), EH38E1619416 (+156055),…
C12orf73	EH38E1639045 (+2884), EH38E1639019 (+23879)
C14orf105	EH38E1717399 (-354797), EH38E1717376 (-328168), EH38E1717374 (-324975), EH38E1717373 (-324607), EH38E1717372 (-323306), EH38E1717350 (-232113), EH38E1717331 (-146507), EH38E1717281 (+5739), EH38E1717268 (+29510), EH38E1717264 (+71953)
C14orf132	EH38E1739412 (-150356), EH38E1739415 (-148819), EH38E1739417 (-147472), EH38E1739427 (-135615), EH38E1739449 (-81059), EH38E1739450 (-80592), EH38E1739460 (-58758), EH38E1739463 (-46118), EH38E1739505 (+15861), EH38E1739510 (+17814), EH38E1739511 (+18162), EH38E1739526 (+29320), EH38E1739528 (+37775), EH38E1739538 (+44579), EH38E1739557 (+55077), EH38E1739562 (+58045), EH38E1739565 (+59513), EH38…
C14orf159	EH38E1735919 (-26666), EH38E1735944 (-4677), EH38E1735945 (-4359), EH38E1735956 (+2216), EH38E1735959 (+3605), EH38E1735961 (+4337), EH38E1735962 (+5398), EH38E1735963 (+5733), EH38E1735968 (+10212), EH38E1735969 (+10717), EH38E1735970 (+11022), EH38E1735971 (+11663), EH38E1735972 (+12127), EH38E1735979 (+24297), EH38E1735980 (+24792), EH38E1735981 (+25648), EH38E1735987 (+30294), EH38E1736000 (+…
C14orf166	EH38E1713870 (-122967), EH38E1713876 (-119565), EH38E1713878 (-117408), EH38E1713904 (-83863), EH38E1713905 (-83540), EH38E1713939 (-45363), EH38E1713945 (-34615), EH38E1713955 (-25228), EH38E1714005 (+36078)
C14orf180	EH38E1745701 (-304197), EH38E1745702 (-303805), EH38E1745721 (-285135), EH38E1745722 (-284872), EH38E1745755 (-229121), EH38E1745762 (-219173), EH38E1745769 (-209343), EH38E1745806 (-182744), EH38E1745849 (-83566), EH38E1745851 (-78392), EH38E1745865 (-57777), EH38E1745868 (-50447), EH38E1745874 (-44974), EH38E1745882 (-35002), EH38E1745916 (-6711), EH38E1745917 (-5592), EH38E1745918 (-5023)
C14orf2	EH38E1745447 (-2589), EH38E1745388 (+58880), EH38E1745383 (+64683)
C14orf37	EH38E1717529 (-41142), EH38E1717522 (-14365), EH38E1717521 (-13953), EH38E1717492 (+29525), EH38E1717476 (+59745), EH38E1717473 (+69501), EH38E1717470 (+73337), EH38E1717469 (+73840), EH38E1717446 (+164120), EH38E1717414 (+280520)
C14orf39	EH38E1718790 (+55697), EH38E1718753 (+162736)
C15orf38-AP3S2	EH38E1787031 (+5390)
C15orf39	EH38E1778208 (-166784), EH38E1778241 (-137437), EH38E1778247 (-133573), EH38E1778248 (-133366), EH38E1778249 (-133111), EH38E1778250 (-132640), EH38E1778251 (-132314), EH38E1778252 (-132002), EH38E1778253 (-131592), EH38E1778260 (-121265), EH38E1778261 (-121007), EH38E1778265 (-108389), EH38E1778268 (-103082), EH38E1778282 (-89651), EH38E1778283 (-89327), EH38E1778293 (-81495), EH38E1778298 (-748…
C15orf48	EH38E1758867 (+8952), EH38E1758870 (+10897), EH38E1758883 (+24428), EH38E1758896 (+38468), EH38E1758897 (+38969), EH38E1758898 (+41562)
C15orf61	EH38E1772311 (-240635), EH38E1772323 (-190683), EH38E1772349 (-138688), EH38E1772391 (-40806), EH38E1772392 (-40103), EH38E1772400 (-14890), EH38E1772408 (-7962)
C16orf45	EH38E1804151 (-36915), EH38E1804157 (-30499), EH38E1804168 (-15667), EH38E1804194 (+23935), EH38E1804206 (+53552), EH38E1804224 (+75527), EH38E1804225 (+76052), EH38E1804228 (+84049), EH38E1804229 (+84411), EH38E1804235 (+86655), EH38E1804242 (+88920), EH38E1804243 (+89151), EH38E1804247 (+102102), EH38E1804252 (+111443), EH38E1804267 (+129570), EH38E1804271 (+135522), EH38E1804272 (+137515), EH3…
C16orf46	EH38E1831096 (+3478), EH38E1831094 (+5227)
C16orf54	EH38E1810902 (-16081), EH38E1810899 (-14775), EH38E1810898 (-12130), EH38E1810896 (-10867), EH38E1810893 (-6262), EH38E1810892 (-3493), EH38E1810889 (-1712), EH38E1810877 (+5122), EH38E1810876 (+5534), EH38E1810871 (+9079), EH38E1810870 (+9681), EH38E1810868 (+13590), EH38E1810856 (+24258), EH38E1810855 (+25056), EH38E1810854 (+26703), EH38E1810851 (+34240), EH38E1810850 (+34933), EH38E1810849 (+…
C16orf58	EH38E1812325 (-4945), EH38E1812324 (-4695)
C16orf62	EH38E1806017 (+58614), EH38E1806021 (+75531), EH38E1806031 (+89677), EH38E1806032 (+90437), EH38E1806050 (+125553), EH38E1806051 (+125841), EH38E1806068 (+142708), EH38E1806076 (+147992), EH38E1806078 (+149635)
C16orf70	EH38E1822610 (-8108), EH38E1822613 (-4942), EH38E1822614 (-4548), EH38E1822643 (+24946)
C16orf72	EH38E1800298 (-58032), EH38E1800302 (-48839), EH38E1800310 (-38396), EH38E1800321 (-24809), EH38E1800323 (-23129), EH38E1800325 (-21296), EH38E1800333 (-13595), EH38E1800335 (-12751), EH38E1800336 (-12428), EH38E1800337 (-10429), EH38E1800356 (+6055), EH38E1800357 (+6480), EH38E1800405 (+56887), EH38E1800406 (+57154), EH38E1800413 (+63849), EH38E1800420 (+86376), EH38E1800421 (+92282), EH38E18004…
C16orf78	EH38E1814021 (-86025), EH38E1814029 (-35701), EH38E1814038 (-23167), EH38E1814046 (-7951), EH38E1814047 (-7536), EH38E1814048 (-6942), EH38E1814049 (-5904), EH38E1814050 (-5573), EH38E1814061 (+45804), EH38E1814127 (+143012), EH38E1814128 (+143347), EH38E1814172 (+189329), EH38E1814262 (+275383), EH38E1814269 (+283653), EH38E1814292 (+306535)
C16orf87	EH38E1812892 (-38760), EH38E1812889 (-33081), EH38E1812888 (-32724), EH38E1812886 (-31530), EH38E1812884 (-28607), EH38E1812882 (-26896), EH38E1812876 (-21633), EH38E1812873 (-19386), EH38E1812849 (+2165)
C16orf89	EH38E1798934 (+18995), EH38E1798932 (+24013), EH38E1798931 (+24276)
C16orf91	EH38E1795673 (-1453), EH38E1795672 (-417)
C17orf113	EH38E1863195 (-36854), EH38E1863178 (-16857), EH38E1863177 (-16087), EH38E1863175 (-13717)
C17orf62	EH38E1893476 (-926)
C17orf67	EH38E1872634 (+1226), EH38E1872626 (+11824), EH38E1872570 (+83272), EH38E1872569 (+83650), EH38E1872555 (+109638), EH38E1872535 (+142064), EH38E1872534 (+142362), EH38E1872530 (+146058), EH38E1872529 (+146587), EH38E1872528 (+147265), EH38E1872506 (+175040), EH38E1872503 (+180894)
C17orf75	EH38E1856730 (-989)
C17orf78	EH38E1859265 (-338030), EH38E1859438 (-115370), EH38E1859441 (-111197), EH38E1859443 (-102381), EH38E1859462 (-83095), EH38E1859463 (-82528), EH38E1859465 (-80916), EH38E1859480 (-60235), EH38E1859484 (-52997), EH38E1859490 (-39549), EH38E1859510 (-14312)
C17orf97	EH38E1838979 (-37925), EH38E1838981 (-33204), EH38E1838982 (-32671), EH38E1839001 (-19503), EH38E1839019 (+6716), EH38E1839025 (+9234), EH38E1839030 (+13271)
C17orf99	EH38E1888773 (-722), EH38E1888780 (+5272), EH38E1888781 (+5550)
C18orf25	EH38E1913660 (-64907), EH38E1913679 (-21885), EH38E1913692 (-12182), EH38E1913693 (-11905), EH38E1913698 (-7262), EH38E1913724 (+25660), EH38E1913772 (+86567), EH38E1913789 (+104648), EH38E1913798 (+114351), EH38E1913807 (+123828), EH38E1913814 (+141328), EH38E1913822 (+150453), EH38E1913823 (+150741)
C18orf32	EH38E1915849 (+10716), EH38E1915848 (+13333)
C18orf54	EH38E1917811 (-41297)
C18orf8	EH38E1904086 (-42854), EH38E1904087 (-42382), EH38E1904089 (-34411), EH38E1904107 (-9692), EH38E1904108 (-8305), EH38E1904109 (-7586), EH38E1904110 (-7289), EH38E1904111 (-5159), EH38E1904112 (-4499), EH38E1904115 (-789), EH38E1904116 (-372)
C19orf12	EH38E1947884 (-91214), EH38E1947879 (-86845), EH38E1947878 (-86361), EH38E1947856 (-56813), EH38E1947850 (-20949), EH38E1947849 (-16531), EH38E1947846 (-13064), EH38E1947829 (+2106), EH38E1947827 (+3269), EH38E1947807 (+23930), EH38E1947785 (+41484), EH38E1947784 (+41869)
C19orf18	EH38E1966103 (+21861)
C19orf33	EH38E1952386 (-8327), EH38E1952388 (-7342), EH38E1952389 (-6006), EH38E1952390 (-5171), EH38E1952394 (-1189)
C19orf38	EH38E1938705 (+7660)
C19orf44	EH38E1942658 (-3206)
C19orf47	EH38E1953964 (+35823), EH38E1953958 (+44042), EH38E1953957 (+44325), EH38E1953956 (+44556), EH38E1953955 (+45725), EH38E1953954 (+46119)
C19orf53	EH38E1940701 (+9660)
C19orf60	EH38E1944531 (-9765), EH38E1944533 (-2230), EH38E1944534 (-764)
C19orf66	EH38E1937925 (-49430), EH38E1937937 (-11704)
C19orf68	EH38E1959724 (+19883), EH38E1959738 (+35856), EH38E1959739 (+36204), EH38E1959743 (+43828)
C19orf70	EH38E1935175 (+4738), EH38E1935171 (+8471)
C1D	EH38E2006198 (-65005), EH38E2006190 (-53207), EH38E2006189 (-47315), EH38E2006187 (-45333), EH38E2006146 (+44033), EH38E2006132 (+86347), EH38E2006127 (+97520), EH38E2006087 (+165018), EH38E2006086 (+166316), EH38E2006052 (+205333), EH38E2006033 (+225335), EH38E2006027 (+228891), EH38E2005938 (+415863), EH38E2005911 (+454681), EH38E2005910 (+458424), EH38E2005908 (+462330), EH38E2005892 (+496511)…
C1GALT1	EH38E2532483 (-339943), EH38E2532484 (-338322), EH38E2532496 (-311070), EH38E2532497 (-310734), EH38E2532507 (-280354), EH38E2532509 (-279146), EH38E2532521 (-232151), EH38E2532522 (-229395), EH38E2532523 (-228927), EH38E2532524 (-228557), EH38E2532525 (-228147), EH38E2532526 (-226392), EH38E2532529 (-192407), EH38E2532530 (-191997), EH38E2532531 (-191301), EH38E2532533 (-190236), EH38E2532534 (-…
C1GALT1C1	EH38E2766727 (-402588), EH38E2766717 (-370644), EH38E2766706 (-164699), EH38E2766689 (-128201), EH38E2766687 (-126419), EH38E2766655 (-95992), EH38E2766654 (-94840), EH38E2766653 (-87084), EH38E2766648 (-45656), EH38E2766632 (-6558)
C1GALT1C1L	EH38E1992900 (-72982), EH38E1992890 (-61227), EH38E1992884 (-48958), EH38E1992883 (-48626)
C1QBP	EH38E1843122 (-28199)
C1QL1	EH38E1865670 (-75436), EH38E1865581 (+14909)
C1QL2	EH38E2027660 (-21303), EH38E2027632 (+47152), EH38E2027625 (+76311), EH38E2027609 (+150697), EH38E2027607 (+153587), EH38E2027606 (+154097), EH38E2027604 (+165560), EH38E1190657 (+205659), EH38E2027586 (+210433)
C1QL3	EH38E1451415 (-266441), EH38E1451414 (-265632), EH38E1451387 (-223261), EH38E1451356 (-162662), EH38E1451321 (-84902), EH38E1451320 (-82919), EH38E1451293 (-20896), EH38E1451257 (+81048), EH38E1451256 (+81420)
C1QTNF1	EH38E1889773 (-7084), EH38E1889774 (-6452), EH38E1889775 (-5947), EH38E1889806 (+14556), EH38E1889824 (+34733)
C1QTNF12	EH38E1310696 (-18792), EH38E1310683 (-3987)
C1QTNF2	EH38E2426703 (-15044), EH38E2426700 (-10636), EH38E2426699 (-9603), EH38E2426698 (-9037), EH38E2426689 (+3178), EH38E2426665 (+29004)
C1QTNF3	EH38E2364733 (-40673), EH38E2364725 (-30425), EH38E2364722 (-18356), EH38E2364712 (-7964), EH38E2364706 (-2364), EH38E2364681 (+21526), EH38E2364680 (+22229), EH38E2364679 (+22920), EH38E2364676 (+28078), EH38E2364675 (+28945), EH38E2364674 (+30057)
C1QTNF3-AMACR	EH38E2364985 (-515862), EH38E2364984 (-515353), EH38E2364978 (-506464), EH38E2364955 (-485768), EH38E2364954 (-485541), EH38E2364948 (-479766), EH38E2364940 (-472746), EH38E2364929 (-459889), EH38E2364924 (-453539), EH38E2364923 (-452957), EH38E2364918 (-447305), EH38E2364903 (-428572), EH38E2364896 (-423680), EH38E2364894 (-422955), EH38E2364892 (-421078), EH38E2364889 (-413671), EH38E2364887 (-…
C1QTNF4	EH38E1538382 (-12872), EH38E1538377 (-5381)
C1QTNF6	EH38E2162500 (-13625), EH38E2162487 (-7863), EH38E2162486 (-7696), EH38E2162482 (-5711), EH38E2162481 (-5419), EH38E2162478 (-2268), EH38E2162477 (-1610), EH38E2162476 (-1341), EH38E2162475 (-926), EH38E2162452 (+13405), EH38E2162451 (+13922), EH38E2162427 (+26640), EH38E2162419 (+33159)
C1QTNF7	EH38E2282836 (-319887), EH38E2282879 (-233290), EH38E2282884 (-223069), EH38E2282892 (-208160), EH38E2282908 (-188693), EH38E2282926 (-145211), EH38E2282933 (-125364), EH38E2282934 (-124613), EH38E2282950 (-101022), EH38E2282959 (-86526), EH38E2282995 (-3311), EH38E2282996 (-2964), EH38E2282998 (-1773), EH38E2283028 (+24427), EH38E2283047 (+50251), EH38E2283050 (+55592), EH38E2283054 (+58991), EH…
C1QTNF8	EH38E1795410 (-24064), EH38E1795371 (+9673)
C1QTNF9	EH38E1660520 (-323841), EH38E1660551 (-297389), EH38E1660553 (-293156), EH38E1660561 (-274699), EH38E1660572 (-266946), EH38E1660609 (-233651), EH38E1660610 (-232255), EH38E1660659 (-179854), EH38E1660660 (-179567), EH38E1660668 (-175174), EH38E1660677 (-164091), EH38E1660723 (-124685), EH38E1660729 (-121346), EH38E1660732 (-114910), EH38E1660741 (-106250), EH38E1660758 (-89354), EH38E1660759 (-8…
C1QTNF9B	EH38E1660513 (-67127), EH38E1660512 (-64552), EH38E1660511 (-64162), EH38E1660508 (-61424), EH38E1660506 (-58093), EH38E1660499 (-49863), EH38E1660498 (-49539), EH38E1660492 (-26565)
C1R	EH38E1590592 (+33391), EH38E1590584 (+53829), EH38E1590583 (+54099)
C1orf105	EH38E1397377 (-507971), EH38E1397386 (-487219), EH38E1397403 (-453657), EH38E1397406 (-451261), EH38E1397427 (-414650), EH38E1397545 (-212504), EH38E1397657 (-66285)
C1orf115	EH38E1424248 (-15704), EH38E1424254 (-4724), EH38E1424255 (-3777), EH38E1424280 (+12307), EH38E1424281 (+12525), EH38E1424284 (+14125), EH38E1424289 (+18264), EH38E1424291 (+19349), EH38E1424292 (+19622)
C1orf116	EH38E1416745 (-3193), EH38E1416744 (-2410), EH38E1416703 (+24521), EH38E1416693 (+31658)
C1orf123	EH38E1348037 (+13380)
C1orf131	EH38E1431291 (+14810), EH38E1431290 (+18434), EH38E1431284 (+28680), EH38E1431269 (+47260), EH38E1431263 (+57058)
C1orf159	EH38E1310517 (-19477), EH38E1310512 (-16595), EH38E1310474 (+2301), EH38E1310470 (+6128)
C1orf162	EH38E1376360 (-10751), EH38E1376361 (-10403), EH38E1376381 (+7096), EH38E1376394 (+19503), EH38E1376395 (+22750)
C1orf174	EH38E1313408 (-712888), EH38E1313404 (-708006), EH38E1313400 (-703838), EH38E1313399 (-703310), EH38E1313389 (-690704), EH38E1313388 (-687305), EH38E1313382 (-682244), EH38E1313377 (-665063), EH38E1313364 (-615623), EH38E1313348 (-549986), EH38E1313343 (-528601), EH38E1313336 (-511750), EH38E1313326 (-481325), EH38E1313323 (-479398), EH38E1313294 (-371001), EH38E1313293 (-370588), EH38E1313290 (-…
C1orf185	EH38E1346683 (-116915), EH38E1346691 (-98161), EH38E1346694 (-69124), EH38E1346697 (-43158), EH38E1346704 (-32065), EH38E1346712 (-1842), EH38E1346713 (-1532), EH38E1346714 (-90), EH38E1346721 (+48746), EH38E1346725 (+64026), EH38E1346726 (+66286), EH38E1346727 (+66914), EH38E1346746 (+108039), EH38E1346747 (+108538), EH38E1346749 (+112742), EH38E1346750 (+113126), EH38E1346754 (+116558), EH38E13…
C1orf186	EH38E1415993 (-302), EH38E1415994 (+399), EH38E1415995 (+771), EH38E1415996 (+1097), EH38E1415998 (+2456), EH38E1415999 (+2665), EH38E1416000 (+3210), EH38E1416005 (+6271), EH38E1416012 (+13959), EH38E1416013 (+14264), EH38E1416014 (+14964), EH38E1416062 (+62178), EH38E1416063 (+62515)
C1orf198	EH38E1431068 (-7441), EH38E1430991 (+47780), EH38E1430986 (+53160), EH38E1430980 (+60249), EH38E1430979 (+60537), EH38E1430954 (+99213)
C1orf21	EH38E1404470 (-329834), EH38E1404494 (-272060), EH38E1404495 (-271789), EH38E1404515 (-231334), EH38E1404516 (-230362), EH38E1404519 (-228066), EH38E1404521 (-226525), EH38E1404522 (-226044), EH38E1404527 (-222323), EH38E1404531 (-199736), EH38E1404543 (-185851), EH38E1404545 (-183398), EH38E1404546 (-182775), EH38E1404550 (-176825), EH38E1404571 (-141888), EH38E1404581 (-128314), EH38E1404582 (-…
C1orf210	EH38E1342358 (-6785), EH38E1342341 (+11147)
C1orf216	EH38E1337012 (-7786), EH38E1336975 (+61414), EH38E1336969 (+68869)
C1orf35	EH38E1428820 (-893), EH38E1428781 (+16842), EH38E1428779 (+17563)
C1orf52	EH38E1363698 (-9678), EH38E1363672 (+28837), EH38E1363671 (+29094), EH38E1363670 (+29685)
C1orf61	EH38E1388017 (-32600), EH38E1388016 (-31969), EH38E1387936 (+17928), EH38E1387912 (+30824)
C1orf94	EH38E1336314 (+150897), EH38E1336341 (+218541), EH38E1336343 (+226570), EH38E1336348 (+235145), EH38E1336365 (+354626), EH38E1336377 (+426385), EH38E1336380 (+434127), EH38E1336381 (+434914), EH38E1336384 (+440296), EH38E1336387 (+441754), EH38E1336393 (+460619), EH38E1336394 (+461007), EH38E1336403 (+484247), EH38E1336404 (+485549), EH38E1336410 (+507566), EH38E1336411 (+507810), EH38E1336416 (+…
C2	EH38E2459644 (-13902), EH38E2459647 (-11567)
C20orf141	EH38E2093027 (-1341)
C20orf194	EH38E2093478 (-53896), EH38E2093477 (-53621), EH38E2093464 (-23253), EH38E2093463 (-22995), EH38E2093461 (-15770), EH38E2093459 (-12854), EH38E2093457 (-8917), EH38E2093456 (-7263), EH38E2093393 (+93790), EH38E2093392 (+94068), EH38E2093388 (+98631)
C20orf24	EH38E2110065 (-11530)
C20orf27	EH38E2093712 (-8182)
C20orf96	EH38E2091277 (-2351), EH38E2091262 (+23666)
C21orf2	EH38E2146040 (-7005), EH38E2146036 (-4368), EH38E2146033 (-2879), EH38E2146032 (-2529), EH38E2146029 (-366), EH38E2146006 (+30422)
C21orf59	EH38E2137526 (-86667), EH38E2137517 (-51399), EH38E2137516 (-49594), EH38E2137515 (-49291), EH38E2137513 (-48415), EH38E2137498 (-22627)
C21orf62	EH38E2137684 (-199668), EH38E2137683 (-197885), EH38E2137682 (-197387), EH38E2137679 (-194185), EH38E2137677 (-186810), EH38E2137631 (-98377), EH38E2137626 (-84798), EH38E2137621 (-72803), EH38E2137619 (-69516), EH38E2137591 (+8018), EH38E2137590 (+8624), EH38E2137583 (+23347)
C21orf91	EH38E2132377 (-342638), EH38E2132375 (-336052), EH38E2132374 (-333908), EH38E2132373 (-333190), EH38E2132372 (-328465), EH38E2132364 (-285892), EH38E2132363 (-285619), EH38E2132352 (-239789), EH38E2132325 (-159683), EH38E2132313 (-103694), EH38E2132310 (-102372), EH38E2132304 (-83255), EH38E2132293 (-54848), EH38E2132289 (-39598), EH38E2132288 (-38837), EH38E2132281 (-29142), EH38E2132280 (-15692…
C22orf23	EH38E2163280 (+37118)
C22orf39	EH38E2149661 (-7590)
C2CD2	EH38E2144195 (-20178), EH38E2144189 (-15191), EH38E2144188 (-14840), EH38E2144155 (+8058), EH38E2144147 (+21189), EH38E2144146 (+21603), EH38E2144145 (+22664), EH38E2144122 (+37580), EH38E2144110 (+58609)
C2CD3	EH38E1552224 (+7489), EH38E1552223 (+7749), EH38E1552199 (+35619), EH38E1552184 (+69887), EH38E1552172 (+84374), EH38E1552171 (+84645), EH38E1552160 (+104137)
C2CD4A	EH38E1767872 (+17227), EH38E1767883 (+38465), EH38E1767913 (+59717), EH38E1767924 (+74837), EH38E1767925 (+75239)
C2CD4B	EH38E1768189 (-368909), EH38E1768185 (-363377), EH38E1768177 (-356834), EH38E1768176 (-356310), EH38E1768144 (-329075), EH38E1768141 (-326278), EH38E1768057 (-253404), EH38E1768053 (-251081), EH38E1768046 (-241173), EH38E1768000 (-151312), EH38E1767991 (-131707), EH38E1767990 (-131027), EH38E1767988 (-130117), EH38E1767986 (-116721), EH38E1767975 (-84406), EH38E1767962 (-44731), EH38E1767961 (-44…
C2CD4C	EH38E1929956 (-10574), EH38E1929955 (-10273)
C2CD4D	EH38E1384632 (-868)
C2CD5	EH38E1598429 (-55820), EH38E1598419 (-39076), EH38E1598417 (-18347), EH38E1598393 (+14621), EH38E1598343 (+134706), EH38E1598342 (+135281), EH38E1598338 (+144463), EH38E1598326 (+167787), EH38E1598319 (+204091)
C2CD6	EH38E2066184 (-20265), EH38E2066179 (-12069), EH38E2066173 (-3049), EH38E2066155 (+50269), EH38E2066154 (+50506), EH38E2066144 (+86283), EH38E2066141 (+114239), EH38E2066139 (+133318)
C2orf16	EH38E1982860 (-21870)
C2orf40	EH38E2022080 (-315385), EH38E2022097 (-299686), EH38E2022099 (-296339), EH38E2022111 (-288373), EH38E2022116 (-284740), EH38E2022151 (-262866), EH38E2022158 (-256421), EH38E2022184 (-225170), EH38E2022185 (-224802), EH38E2022186 (-224571), EH38E2022187 (-223866), EH38E2022196 (-212075), EH38E2022197 (-211755), EH38E2022229 (-190057), EH38E2022247 (-176848), EH38E2022267 (-153355), EH38E2022269 (-…
C2orf42	EH38E2007884 (-8367), EH38E2007882 (-1662), EH38E2007807 (+75056)
C2orf49	EH38E2021695 (+12747), EH38E2021719 (+34014)
C2orf50	EH38E1973219 (-169621), EH38E1973242 (-126968), EH38E1973245 (-110802), EH38E1973246 (-110357), EH38E1973247 (-109986), EH38E1973253 (-104448), EH38E1973261 (-79265), EH38E1973267 (-61569), EH38E1973269 (-60363), EH38E1973280 (-29510), EH38E1973282 (-28540), EH38E1973296 (-10537), EH38E1973321 (+12451)
C2orf66	EH38E2063570 (-103613), EH38E2063554 (-39826), EH38E2063541 (+1805)
C2orf69	EH38E2064964 (-39106), EH38E2064965 (-36414), EH38E2064967 (-28388), EH38E2064968 (-14430), EH38E2064996 (+31278)
C2orf71	EH38E1984136 (-31305), EH38E1984130 (-7279), EH38E1984129 (-5811), EH38E1984098 (+17998), EH38E1984095 (+20066), EH38E1984086 (+31487), EH38E1984070 (+54184), EH38E1984062 (+60384), EH38E1984061 (+61020), EH38E1984019 (+118605)
C2orf74	EH38E2001767 (-89340), EH38E2001793 (+12356)
C2orf82	EH38E2083742 (-84668), EH38E2083743 (-84342), EH38E2083847 (+60282), EH38E2083848 (+71975), EH38E2083858 (+96667), EH38E2083871 (+111912), EH38E2083872 (+112250)
C2orf83	EH38E2080802 (-83580), EH38E2080800 (-80351), EH38E2080787 (-52021), EH38E2080698 (+122796)
C2orf88	EH38E2060485 (-90457), EH38E2060497 (-61444), EH38E2060498 (-61180), EH38E2060507 (-53879), EH38E2060509 (-44367), EH38E2060515 (-22773), EH38E2060516 (-22497), EH38E2060522 (-10441), EH38E2060525 (-6753), EH38E2060566 (+32942), EH38E2060567 (+33324), EH38E2060568 (+33764), EH38E2060571 (+34920), EH38E2060574 (+36942), EH38E2060576 (+38523), EH38E2060577 (+40789), EH38E2060589 (+81172), EH38E2060…
C3	EH38E1936014 (+31780), EH38E1936011 (+40310)
C3orf18	EH38E2201307 (+22531), EH38E2201295 (+32753), EH38E2201276 (+48059)
C3orf20	EH38E2181040 (-5796), EH38E2181065 (+46228), EH38E2181067 (+47230), EH38E2181072 (+50988), EH38E2181073 (+51231), EH38E2181078 (+56618), EH38E2181082 (+66570), EH38E2181089 (+89712), EH38E2181098 (+96690), EH38E2181105 (+105984), EH38E2181113 (+122838)
C3orf33	EH38E2250972 (+57144)
C3orf35	EH38E2192462 (+36629), EH38E2192463 (+38337)
C3orf38	EH38E2218991 (+24870), EH38E2218995 (+39893), EH38E2218996 (+42444), EH38E2218998 (+46323), EH38E2219005 (+57303), EH38E2219007 (+69467), EH38E2219008 (+69727), EH38E2219035 (+158083), EH38E2219038 (+166793), EH38E2219044 (+184921), EH38E2219066 (+360002), EH38E2219088 (+472867), EH38E2219103 (+541527), EH38E2219114 (+578929), EH38E2219159 (+810449), EH38E2219160 (+813412), EH38E2219164 (+834707)
C3orf52	EH38E2227018 (-1175), EH38E2227037 (+10062), EH38E2227043 (+20073)
C3orf58	EH38E2245044 (-107295), EH38E2245052 (-85799), EH38E2245067 (-48690), EH38E2245073 (-15693), EH38E2245106 (+26686), EH38E2245116 (+47231), EH38E2245147 (+127801), EH38E2245152 (+138305), EH38E2245155 (+141477), EH38E2245160 (+155427), EH38E2245180 (+209442), EH38E2245186 (+217435), EH38E2245192 (+231573), EH38E2245199 (+267513), EH38E2245202 (+273063), EH38E2245244 (+409259), EH38E2245271 (+48527…
C3orf62	EH38E2200148 (+39153), EH38E2200144 (+49373), EH38E2200142 (+55654), EH38E2200141 (+55964), EH38E2200140 (+59163), EH38E2200139 (+59815)
C3orf80	EH38E2253208 (-228352), EH38E2253234 (-186357), EH38E2253236 (-177507), EH38E2253239 (-175338), EH38E2253241 (-172887), EH38E2253242 (-172567), EH38E2253243 (-172303), EH38E2253260 (-118449), EH38E2253261 (-118043), EH38E2253271 (-99242), EH38E2253279 (-91518), EH38E2253288 (-84535), EH38E2253305 (-54909), EH38E2253312 (-45371), EH38E2253327 (-14495), EH38E2253328 (-13664), EH38E2253353 (+26678),…
C4BPA	EH38E1416839 (+34226), EH38E1416840 (+34926), EH38E1416845 (+52007), EH38E1416848 (+68163), EH38E1416859 (+101029), EH38E1416867 (+116252), EH38E1416871 (+119123), EH38E1416875 (+128125), EH38E1416876 (+128592), EH38E1416891 (+144750), EH38E1416894 (+152372)
C4BPB	EH38E1416802 (-4783), EH38E1416806 (-1504), EH38E1416807 (-865)
C4orf19	EH38E2290228 (-970904), EH38E2290229 (-970032), EH38E2290249 (-876571), EH38E2290258 (-836793), EH38E2290263 (-825748), EH38E2290264 (-825224), EH38E2290270 (-768487), EH38E2290279 (-740254), EH38E2290293 (-615518), EH38E2290300 (-582456), EH38E2290304 (-575878), EH38E2290307 (-540707), EH38E2290308 (-534417), EH38E2290310 (-532186), EH38E2290318 (-525703), EH38E2290322 (-510723), EH38E2290335 (-…
C4orf26	EH38E2304328 (-25409), EH38E2304329 (-23023), EH38E2304360 (+18948)
C4orf3	EH38E2323173 (-11818), EH38E2323151 (+23575)
C4orf32	EH38E2320231 (-967072), EH38E2320280 (-695534), EH38E2320285 (-678331), EH38E2320286 (-677994), EH38E2320288 (-665417), EH38E2320296 (-638503), EH38E2320311 (-542343), EH38E2320346 (-463431), EH38E2320348 (-456759), EH38E2320394 (-305086), EH38E2320397 (-295471), EH38E2320418 (-185994), EH38E2320436 (-154163), EH38E2320437 (-153898), EH38E2320451 (-119127), EH38E2320459 (-87722), EH38E2320471 (-6…
C4orf33	EH38E2327261 (-267017), EH38E2327262 (-266471), EH38E2327324 (-176345), EH38E2327349 (-57844)
C4orf46	EH38E2339547 (+4197), EH38E2339544 (+7848), EH38E2339543 (+8142), EH38E2339542 (+8612), EH38E2339541 (+8948), EH38E2339526 (+81032), EH38E2339520 (+100063), EH38E2339512 (+131386), EH38E2339511 (+131716)
C4orf47	EH38E2349717 (+27999), EH38E2349719 (+34962)
C4orf48	EH38E2275296 (-20429), EH38E2275297 (-20147), EH38E2275298 (-17097), EH38E2275299 (-5498), EH38E2275300 (-4958), EH38E2275311 (+9300), EH38E2275312 (+9860)
C5	EH38E2723535 (-12595), EH38E2723504 (+64112), EH38E2723503 (+64370), EH38E2723481 (+103806), EH38E2723474 (+109010), EH38E2723471 (+111226)
C5AR1	EH38E1959136 (-21338), EH38E1959137 (-21015), EH38E1959138 (-20663), EH38E1959139 (-20309), EH38E1959140 (-20041), EH38E1959165 (+12424)
C5AR2	EH38E1959165 (-9849), EH38E1959180 (+9744)
C5orf15	EH38E2409663 (-15121), EH38E2409638 (+13976), EH38E2409626 (+27768), EH38E2409625 (+28890), EH38E2409622 (+30454), EH38E2409621 (+31477), EH38E2409610 (+35643), EH38E2409609 (+35914), EH38E2409599 (+42483), EH38E2409598 (+42757), EH38E2409595 (+44390), EH38E2409591 (+48827), EH38E2409579 (+63108), EH38E2409567 (+73468), EH38E2409562 (+79390), EH38E2409560 (+80579), EH38E2409559 (+81129), EH38E240…
C5orf22	EH38E2363146 (+5767), EH38E2363147 (+17045), EH38E2363161 (+56946), EH38E2363162 (+67092)
C5orf24	EH38E2410324 (-39793), EH38E2410328 (-32500), EH38E2410329 (-31971), EH38E2410343 (-4988)
C5orf30	EH38E2395335 (-84023), EH38E2395339 (-52492), EH38E2395340 (-52218), EH38E2395353 (-33606), EH38E2395367 (-2331), EH38E2395419 (+68916), EH38E2395426 (+86956), EH38E2395442 (+108454), EH38E2395466 (+139531), EH38E2395468 (+148686), EH38E2395470 (+149291), EH38E2395475 (+155860), EH38E2395476 (+156137), EH38E2395478 (+160873), EH38E2395484 (+165991), EH38E2395485 (+166323), EH38E2395497 (+175673),…
C5orf38	EH38E2353554 (+31258), EH38E2353563 (+53108), EH38E2353587 (+165978), EH38E2353656 (+404947)
C5orf42	EH38E2366537 (-25572), EH38E2366536 (-23288), EH38E2366535 (-22916), EH38E2366534 (-22469), EH38E2366533 (-5406), EH38E2366518 (+31267), EH38E2366470 (+161160), EH38E2366445 (+247137), EH38E2366424 (+309576)
C5orf46	EH38E2418906 (-105436), EH38E2418905 (-99782), EH38E2418904 (-96151), EH38E2418900 (-90120), EH38E2418891 (-72050), EH38E2418832 (+23392), EH38E2418831 (+23690)
C5orf51	EH38E2368892 (-20924), EH38E2368893 (-20198)
C5orf63	EH38E2406068 (-183692), EH38E2406057 (-150863), EH38E2406052 (-143238), EH38E2406051 (-142813), EH38E2406016 (-13314), EH38E2405996 (+17387)
C6	EH38E2368725 (-217545), EH38E2368724 (-214122), EH38E2368716 (-195328), EH38E2368667 (-110418), EH38E2368666 (-109960), EH38E2368638 (-40985), EH38E2368633 (-20040), EH38E2368617 (+9201), EH38E2368613 (+30967), EH38E2368591 (+79117), EH38E2368578 (+127923), EH38E2368576 (+133280), EH38E2368570 (+148475), EH38E2368569 (+148764), EH38E2368567 (+163607), EH38E2368566 (+165598)
C6orf10	EH38E2459952 (-25528), EH38E2459929 (+65611), EH38E2459903 (+124234), EH38E2459900 (+127373)
C6orf106	EH38E2461796 (-23549), EH38E2461765 (+15964), EH38E2461763 (+16751), EH38E2461762 (+17066), EH38E2461741 (+32875)
C6orf120	EH38E2526474 (-4857), EH38E2526475 (-4128), EH38E2526476 (-1744)
C6orf15	EH38E2458867 (+32622), EH38E2458863 (+41689), EH38E2458854 (+54707), EH38E2458853 (+54950), EH38E2458849 (+59193), EH38E2458842 (+70976), EH38E2458839 (+73793), EH38E2458838 (+74722), EH38E2458837 (+75127), EH38E2458831 (+91757)
C6orf163	EH38E2483800 (-872), EH38E2483808 (+34335)
C6orf203	EH38E2491158 (-30401), EH38E2491159 (-30113), EH38E2491188 (+33475), EH38E2491199 (+51068), EH38E2491202 (+53641)
C6orf226	EH38E2468085 (-13356), EH38E2468084 (-12304), EH38E2468083 (-11880), EH38E2468082 (-11411), EH38E2468081 (-10886), EH38E2468079 (-9309), EH38E2468078 (-8894), EH38E2468077 (-8228), EH38E2468076 (-6513), EH38E2468073 (-3255), EH38E2468072 (-2979)
C6orf58	EH38E2501362 (+5802), EH38E2501364 (+16001), EH38E2501366 (+31504), EH38E2501379 (+139610), EH38E2501385 (+171372), EH38E2501393 (+196859), EH38E2501403 (+234330), EH38E2501412 (+265757), EH38E2501424 (+290368), EH38E2501429 (+301136), EH38E2501435 (+307678), EH38E2501436 (+309591), EH38E2501437 (+309864)
C6orf62	EH38E2454684 (-32446), EH38E2454677 (-22926), EH38E2454676 (-22613), EH38E2454673 (-20231), EH38E2454645 (+37042), EH38E2454644 (+40027), EH38E2454642 (+48065)
C6orf89	EH38E2463683 (-551), EH38E2463684 (-310), EH38E2463736 (+52534), EH38E2463737 (+52874)
C7	EH38E2368494 (-44911), EH38E2368498 (-37883), EH38E2368502 (-25970), EH38E2368533 (+75807), EH38E2368541 (+82802), EH38E2368544 (+87167)
C7orf25	EH38E2552163 (+23844), EH38E2552162 (+24264), EH38E2552159 (+27972), EH38E2552158 (+28750), EH38E2552156 (+33589), EH38E2552155 (+33928), EH38E2552154 (+34159), EH38E2552152 (+41508), EH38E2552098 (+192574), EH38E2552097 (+205261), EH38E2552030 (+318917), EH38E2552010 (+371182), EH38E2552009 (+372274), EH38E2552000 (+396607), EH38E2551993 (+417167), EH38E2551959 (+507036), EH38E2551958 (+508054),…
C7orf31	EH38E2541195 (-42085), EH38E2541188 (-33748), EH38E2541179 (-11469), EH38E2541173 (-794), EH38E2541157 (+31085)
C7orf49	EH38E2593346 (-10785), EH38E2593344 (-8797), EH38E2593343 (-8290), EH38E2593342 (-7886), EH38E2593341 (-7505), EH38E2593340 (-6748), EH38E2593339 (-5910), EH38E2593338 (-5406), EH38E2593336 (-2127), EH38E2593335 (-1544), EH38E2593334 (-1114), EH38E2593333 (-602)
C7orf50	EH38E2528310 (-2499), EH38E2528307 (-1283), EH38E2528267 (+38481)
C7orf72	EH38E2556352 (-1998), EH38E2556358 (+25435), EH38E2556440 (+174803)
C7orf73	EH38E2593585 (-3244), EH38E2593586 (-2858), EH38E2593587 (-991), EH38E2593588 (-497), EH38E2593631 (+42439), EH38E2593650 (+55383)
C8A	EH38E1350691 (-20488), EH38E1350692 (-18890)
C8B	EH38E1350995 (-443228), EH38E1350977 (-402170), EH38E1350974 (-395668), EH38E1350952 (-347897), EH38E1350942 (-337379), EH38E1350933 (-307731), EH38E1350932 (-307413), EH38E1350927 (-301334), EH38E1350915 (-281667), EH38E1350881 (-206290), EH38E1350869 (-191218)
C8orf22	EH38E2629877 (-125297), EH38E2629886 (-106135), EH38E2629892 (-96476), EH38E2629908 (-8198), EH38E2629921 (+20640), EH38E2629922 (+21074), EH38E2629927 (+38139), EH38E2629949 (+158190), EH38E2629957 (+172242), EH38E2629958 (+174688), EH38E2629960 (+176106), EH38E2629967 (+191497), EH38E2629978 (+227528), EH38E2629980 (+229625), EH38E2629981 (+230485), EH38E2629983 (+234621), EH38E2629984 (+235098…
C8orf33	EH38E2676702 (-80935), EH38E2676722 (-32197), EH38E2676724 (-27426), EH38E2676726 (-25488), EH38E2676727 (-23879), EH38E2676732 (-20506), EH38E2676738 (-2016), EH38E2676751 (+10377), EH38E2676752 (+10871), EH38E2676753 (+13729), EH38E2676755 (+17222)
C8orf37	EH38E2649391 (-865510), EH38E2649370 (-828017), EH38E2649346 (-740852), EH38E2649328 (-697800), EH38E2649327 (-697575), EH38E2649312 (-669560), EH38E2649311 (-668165), EH38E2649298 (-593682), EH38E2649283 (-570918), EH38E2649279 (-566175), EH38E2649272 (-551421), EH38E2649271 (-540155), EH38E2649251 (-520387), EH38E2649206 (-409653), EH38E2649205 (-409299), EH38E2649204 (-409047), EH38E2649173 (-…
C8orf4	EH38E2626300 (-208883), EH38E2626304 (-207341), EH38E2626311 (-202612), EH38E2626331 (-162860), EH38E2626332 (-162510), EH38E2626339 (-157584), EH38E2626341 (-156783), EH38E2626344 (-145473), EH38E2626356 (-115425), EH38E2626369 (-100415), EH38E2626394 (-60105), EH38E2626400 (-54210), EH38E2626401 (-53520), EH38E2626416 (-43191), EH38E2626417 (-42912), EH38E2626419 (-40394), EH38E2626425 (-37572)…
C8orf44	EH38E2637374 (+59980)
C8orf48	EH38E2612040 (-35898), EH38E2612046 (-28405), EH38E2612061 (-8731), EH38E2612075 (+10030), EH38E2612076 (+11388), EH38E2612078 (+13666), EH38E2612079 (+14375), EH38E2612084 (+24535), EH38E2612086 (+26722), EH38E2612099 (+63378), EH38E2612135 (+166685), EH38E2612152 (+267627), EH38E2612153 (+267871), EH38E2612157 (+285510), EH38E2612163 (+309639), EH38E2612172 (+367672), EH38E2612176 (+477215), EH…
C8orf74	EH38E2610234 (-11756), EH38E2610235 (-11441), EH38E2610237 (-10415)
C8orf88	EH38E2646750 (-51587), EH38E2646749 (-49401), EH38E2646743 (-42695), EH38E2646717 (+10787), EH38E2646706 (+45971), EH38E2646683 (+86115), EH38E2646675 (+95596), EH38E2646663 (+115138), EH38E2646662 (+116388), EH38E2646659 (+125939), EH38E2646658 (+126261), EH38E2646654 (+131246), EH38E2646652 (+132199), EH38E2646649 (+137387)
C9	EH38E2367692 (-37772), EH38E2367685 (-32663)
C9orf129	EH38E2708339 (-89928), EH38E2708337 (-88415), EH38E2708325 (-59149), EH38E2708320 (-46820), EH38E2708319 (-46250), EH38E2708309 (-18791), EH38E2708305 (-11441), EH38E2708303 (-8256), EH38E2708229 (+80888), EH38E2708213 (+100664), EH38E2708165 (+142773), EH38E2708155 (+150066)
C9orf135	EH38E2695389 (-51896), EH38E2695390 (-48553), EH38E2695392 (-34912), EH38E2695397 (-14666), EH38E2695398 (-14305), EH38E2695400 (-11284), EH38E2695413 (+2471), EH38E2695414 (+3015), EH38E2695436 (+46767), EH38E2695441 (+53685), EH38E2695449 (+68574), EH38E2695466 (+104891), EH38E2695467 (+110731), EH38E2695468 (+112313), EH38E2695498 (+155052), EH38E2695511 (+175242), EH38E2695516 (+178742)
C9orf16	EH38E2729335 (+14008), EH38E2729342 (+21513)
C9orf3	EH38E2708985 (-103627), EH38E2708986 (-103225), EH38E2708988 (-96302), EH38E2708989 (-95801), EH38E2708996 (-90684), EH38E2708997 (-90132), EH38E2709004 (-82996), EH38E2709008 (-78830), EH38E2709026 (-55704), EH38E2709036 (-41617), EH38E2709038 (-40540), EH38E2709039 (-39874), EH38E2709040 (-39579), EH38E2709042 (-38701), EH38E2709050 (-19281), EH38E2709072 (+19563), EH38E2709118 (+54969), EH38E2…
C9orf47	EH38E2704795 (-406827), EH38E2704796 (-406434), EH38E2704801 (-400118), EH38E2704805 (-394356), EH38E2704821 (-339212), EH38E2704841 (-310236), EH38E2704844 (-305891), EH38E2704846 (-300855), EH38E2704847 (-299601), EH38E2704857 (-267916), EH38E2704868 (-253449), EH38E2704872 (-249379), EH38E2704916 (-214022), EH38E2704927 (-207022), EH38E2704928 (-206675), EH38E2704934 (-198240), EH38E2704942 (-…
C9orf57	EH38E2696613 (-79488), EH38E2696607 (-71564), EH38E2696583 (+13459), EH38E2696582 (+13762), EH38E2696580 (+16328), EH38E2696555 (+69925), EH38E2696554 (+72348), EH38E2696553 (+72699), EH38E2696552 (+72970), EH38E2696542 (+93789), EH38E2696541 (+98074), EH38E2696518 (+138943), EH38E2696517 (+139247), EH38E2696516 (+139620)
C9orf64	EH38E2702196 (-8496), EH38E2702195 (-8031), EH38E2702193 (-5661), EH38E2702183 (+15599), EH38E2702182 (+18656), EH38E2702181 (+19989), EH38E2702180 (+20944), EH38E2702179 (+21288), EH38E2702177 (+21952)
C9orf72	EH38E2689176 (-698097), EH38E2689174 (-690729), EH38E2689169 (-661177), EH38E2689153 (-584436), EH38E2689137 (-530600), EH38E2689122 (-482381), EH38E2689094 (-393442), EH38E2689093 (-391262), EH38E2689063 (-282436), EH38E2689054 (-251768), EH38E2689049 (-227024), EH38E2689045 (-214239), EH38E2689044 (-212041), EH38E2689018 (-146046), EH38E2689002 (-114358), EH38E2689000 (-109518), EH38E2688992 (-…
CA1	EH38E2644804 (+758), EH38E2644796 (+20209)
CA10	EH38E1871293 (-960732), EH38E1871292 (-960452), EH38E1871290 (-955116), EH38E1871281 (-902960), EH38E1871280 (-902691), EH38E1871278 (-891751), EH38E1871272 (-867396), EH38E1871264 (-788593), EH38E1871263 (-785666), EH38E1871262 (-783467), EH38E1871259 (-725828), EH38E1871258 (-725601), EH38E1871255 (-670088), EH38E1871254 (-669047), EH38E1871253 (-665988), EH38E1871243 (-599504), EH38E1871240 (-…
CA11	EH38E1960182 (-10950), EH38E1960178 (-3471), EH38E1960177 (-3150)
CA12	EH38E1769184 (-116917), EH38E1769166 (-108318), EH38E1769149 (-97671), EH38E1769124 (-78727), EH38E1769123 (-78242), EH38E1769122 (-76084), EH38E1769113 (-68903), EH38E1769112 (-68168), EH38E1769092 (-53479), EH38E1769091 (-53182), EH38E1769090 (-52848), EH38E1769089 (-52344), EH38E1769084 (-38526), EH38E1769083 (-38268), EH38E1769066 (-14508), EH38E1769065 (-13709), EH38E1769050 (-1290), EH38E17…
CA13	EH38E2644711 (-55331), EH38E2644712 (-54298), EH38E2644725 (-30031), EH38E2644733 (-24330), EH38E2644734 (-23930), EH38E2644739 (-11986), EH38E2644744 (-5653), EH38E2644796 (+113278)
CA14	EH38E1383457 (-7025)
CA2	EH38E2644860 (+37119), EH38E2644877 (+71480), EH38E2644926 (+171421), EH38E2644945 (+375871), EH38E2644955 (+384939), EH38E2644956 (+385414), EH38E2644959 (+389187), EH38E2644960 (+390374), EH38E2644967 (+395316), EH38E2645001 (+457759), EH38E2645008 (+464380), EH38E2645026 (+498114), EH38E2645042 (+515660), EH38E2645067 (+561102), EH38E2645086 (+586266), EH38E2645087 (+586582), EH38E2645089 (+59…
CA4	EH38E1875216 (-57338), EH38E1875217 (-56790), EH38E1875219 (-54979), EH38E1875230 (-20806), EH38E1875232 (-15602), EH38E1875345 (+135020), EH38E1875350 (+148020), EH38E1875357 (+155387), EH38E1875358 (+158031), EH38E1875372 (+177449), EH38E1875373 (+177794), EH38E1875400 (+214293), EH38E1875411 (+235165), EH38E1875412 (+235490)
CA5A	EH38E1836617 (-9217), EH38E1836615 (-4090), EH38E1836601 (+10991), EH38E1836596 (+16721), EH38E1836588 (+38814), EH38E1836568 (+61212), EH38E1836567 (+61664)
CA5B	EH38E2744067 (-43112), EH38E2744069 (-24008), EH38E2744077 (-6640), EH38E2744085 (+6145), EH38E2744087 (+8520), EH38E2744102 (+20070)
CA6	EH38E1316592 (-55438), EH38E1316595 (-53950), EH38E1316596 (-48893), EH38E1316597 (-48118), EH38E1316599 (-45789), EH38E1316602 (-42937), EH38E1316603 (-42668), EH38E1316604 (-42156), EH38E1316608 (-37363), EH38E1316609 (-36965), EH38E1316610 (-36090), EH38E1316616 (-31300), EH38E1316623 (-24987), EH38E1316625 (-20814), EH38E1316628 (-18980), EH38E1316629 (-18398), EH38E1316634 (-7284), EH38E1316…
CA8	EH38E2634500 (-218127), EH38E2634499 (-217766), EH38E2634496 (-214644), EH38E2634494 (-213907), EH38E2634491 (-211979), EH38E2634485 (-197107), EH38E2634475 (-177518), EH38E2634469 (-147703), EH38E2634466 (-142391), EH38E2634465 (-142076), EH38E2634455 (-129165), EH38E2634454 (-128596), EH38E2634442 (-115879), EH38E2634425 (-71789), EH38E2634416 (-49379), EH38E2634415 (-49009), EH38E2634403 (-381…
CA9	EH38E2691955 (+7553)
CAAP1	EH38E2688479 (-28785), EH38E2688470 (-1803), EH38E2688469 (-1373), EH38E2688457 (+22333), EH38E2688437 (+106062), EH38E2688429 (+138671), EH38E2688420 (+163412), EH38E2688419 (+164375), EH38E2688416 (+169112), EH38E2688405 (+211502), EH38E2688390 (+235170), EH38E2688386 (+237426), EH38E2688382 (+278850), EH38E2688381 (+280403), EH38E2688378 (+286521), EH38E2688337 (+531331), EH38E2688333 (+551070…
CAB39	EH38E2081969 (-288601), EH38E2081980 (-267903), EH38E2081983 (-264746), EH38E2082003 (-226757), EH38E2082014 (-199449), EH38E2082016 (-191862), EH38E2082019 (-175133), EH38E2082025 (-147798), EH38E2082047 (-109811), EH38E2082057 (-83834), EH38E2082065 (-72148), EH38E2082068 (-69157), EH38E2082082 (-51017), EH38E2082084 (-48582), EH38E2082089 (-45803), EH38E2082090 (-45457), EH38E2082097 (-41529),…
CAB39L	EH38E1675792 (+43178), EH38E1675762 (+83764), EH38E1675730 (+116255), EH38E1675711 (+157526)
CABIN1	EH38E2153099 (-26815), EH38E2153110 (-2098), EH38E2153111 (-1934), EH38E2153112 (-1631), EH38E2153130 (+26914), EH38E2153199 (+106300), EH38E2153217 (+127429), EH38E2153218 (+127733)
CABLES1	EH38E1903651 (-184238), EH38E1903676 (-136450), EH38E1903687 (-98606), EH38E1903689 (-96930), EH38E1903692 (-81788), EH38E1903702 (-66985), EH38E1903703 (-66623), EH38E1903704 (-66049), EH38E1903737 (-30544), EH38E1903808 (+33082), EH38E1903809 (+33310), EH38E1903810 (+33534), EH38E1903862 (+73384), EH38E1903910 (+113270), EH38E1903936 (+135108), EH38E1903939 (+136909), EH38E1903951 (+148512), EH…
CABLES2	EH38E2128043 (+3759)
CABP1	EH38E1650065 (-40576), EH38E1650069 (-37884), EH38E1650073 (-11439)
CABP2	EH38E1547258 (-49861), EH38E1547257 (-49563), EH38E1547253 (-41046), EH38E1547252 (-40417), EH38E1547251 (-40072), EH38E1547250 (-39758), EH38E1547249 (-39036), EH38E1547248 (-38708), EH38E1547238 (-22146), EH38E1547232 (-15059)
CABP5	EH38E1959667 (-63884), EH38E1959666 (-63509), EH38E1959654 (-41228), EH38E1959650 (-24763), EH38E1959647 (-18807), EH38E1959643 (-9998), EH38E1959640 (+33983), EH38E1959637 (+45074)
CABP7	EH38E2157190 (-40595), EH38E2157257 (+29612)
CABS1	EH38E2301967 (+8382)
CABYR	EH38E1904292 (-439497), EH38E1904299 (-431647), EH38E1904312 (-419935), EH38E1904353 (-354222), EH38E1904354 (-353911), EH38E1904356 (-347262), EH38E1904358 (-345864), EH38E1904359 (-344880), EH38E1904366 (-336086), EH38E1904367 (-333004), EH38E1904404 (-289746), EH38E1904422 (-276268), EH38E1904423 (-275991), EH38E1904424 (-275516), EH38E1904489 (-214065), EH38E1904528 (-174648), EH38E1904529 (-…
CACHD1	EH38E1354992 (-261387), EH38E1355027 (-207284), EH38E1355041 (-178641), EH38E1355051 (-150232), EH38E1355081 (-91773), EH38E1355088 (-73811), EH38E1355097 (-45323), EH38E1355147 (+29384), EH38E1355172 (+49297), EH38E1355253 (+166130), EH38E1355290 (+241525), EH38E1355292 (+254052), EH38E1355295 (+262998)
CACNA1A	EH38E1940660 (-220073), EH38E1940655 (-211055), EH38E1940644 (-179308), EH38E1940643 (-175285), EH38E1940640 (-166267), EH38E1940632 (-137130), EH38E1940630 (-134374), EH38E1940628 (-127770), EH38E1940626 (-126510), EH38E1940624 (-123780), EH38E1940623 (-123394), EH38E1940606 (-105324), EH38E1940588 (-47627), EH38E1940584 (-31257), EH38E1940583 (-20290), EH38E1940550 (+67989), EH38E1940537 (+1048…
CACNA1B	EH38E2738195 (-239089), EH38E2738230 (-201074), EH38E2738237 (-196574), EH38E2738253 (-182422), EH38E2738286 (-145118), EH38E2738313 (-116599), EH38E2738327 (-98898), EH38E2738372 (-11978), EH38E2738373 (-11402), EH38E2738374 (-10831), EH38E2738393 (+42269), EH38E2738394 (+66094), EH38E2738395 (+67973), EH38E2738409 (+104666), EH38E2738428 (+160624), EH38E2738439 (+184049), EH38E2738440 (+188443)…
CACNA1C	EH38E1586697 (-28884), EH38E1586716 (-10319), EH38E1586757 (+33103), EH38E1586758 (+33488), EH38E1586777 (+60504), EH38E1586796 (+85525), EH38E1586797 (+85788), EH38E1586810 (+98789), EH38E1586831 (+118684), EH38E1586927 (+203422), EH38E1587109 (+366013), EH38E1587116 (+375680), EH38E1587193 (+487105), EH38E1587194 (+487578), EH38E1587218 (+514378), EH38E1587328 (+668400), EH38E1587332 (+680226),…
CACNA1D	EH38E2203094 (-73635), EH38E2203095 (-71495), EH38E2203213 (+119877), EH38E2203214 (+121089), EH38E2203252 (+170299), EH38E2203353 (+285208)
CACNA1E	EH38E1402483 (-380093), EH38E1402496 (-372002), EH38E1402554 (-333936), EH38E1402564 (-323232), EH38E1402570 (-308704), EH38E1402599 (-235186), EH38E1402602 (-234036), EH38E1402604 (-232468), EH38E1402605 (-232192), EH38E1402607 (-231010), EH38E1402608 (-229980), EH38E1402609 (-228005), EH38E1402615 (-171872), EH38E1402638 (-119962), EH38E1402649 (-92032), EH38E1402655 (-87828), EH38E1402656 (-87…
CACNA1F	EH38E2754422 (+18772)
CACNA1H	EH38E1795410 (-32813)
CACNA1I	EH38E2164870 (+9459), EH38E2164944 (+128716), EH38E2164963 (+153248), EH38E2164964 (+153826), EH38E2164965 (+157018), EH38E2164996 (+247460), EH38E2165013 (+285220), EH38E2165017 (+292195)
CACNA1S	EH38E1411349 (+8192)
CACNA2D1	EH38E2568014 (-589179), EH38E2568013 (-577243), EH38E2567996 (-501887), EH38E2567995 (-501492), EH38E2567946 (-302207), EH38E2567945 (-301528), EH38E2567944 (-298575), EH38E2567934 (-278939), EH38E2567931 (-271292), EH38E2567926 (-256528), EH38E2567925 (-256229), EH38E2567923 (-252722), EH38E2567909 (-214538), EH38E2567900 (-175424), EH38E2567899 (-172768), EH38E2567898 (-172496), EH38E2567897 (-…
CACNA2D2	EH38E2201307 (-41797), EH38E2201295 (-31575), EH38E2201276 (-16269)
CACNA2D3	EH38E2203444 (-201154), EH38E2203462 (-144077), EH38E2203470 (-126887), EH38E2203480 (-118156), EH38E2203505 (-75937), EH38E2203506 (-75598), EH38E2203514 (-64471), EH38E2203515 (-60837), EH38E2203516 (-60527), EH38E2203522 (-51675), EH38E2203524 (-50121), EH38E2203525 (-49720), EH38E2203526 (-49078), EH38E2203527 (-44621), EH38E2203528 (-44334), EH38E2203533 (-36598), EH38E2203567 (+36310), EH38…
CACNA2D4	EH38E1586637 (-43420), EH38E1586635 (-31203), EH38E1586596 (-3330), EH38E1586559 (+63407)
CACNB2	EH38E1452282 (-132585), EH38E1452315 (-46395), EH38E1452326 (-25155), EH38E1452327 (-24804), EH38E1452331 (-17423), EH38E1452334 (-5647), EH38E1452383 (+56714), EH38E1452459 (+196034), EH38E1452467 (+204849), EH38E1452511 (+278030), EH38E1452513 (+279408), EH38E1452521 (+296992), EH38E1452550 (+340406), EH38E1452595 (+437684), EH38E1452596 (+439148), EH38E1452597 (+440579), EH38E1452600 (+442386)…
CACNB4	EH38E2041863 (-64342), EH38E2041861 (-57866), EH38E2041842 (-16658), EH38E2041841 (-11665), EH38E2041827 (+15796), EH38E2041816 (+47869), EH38E2041811 (+51273), EH38E2041809 (+52278), EH38E2041782 (+83712), EH38E2041731 (+156492), EH38E2041719 (+178095), EH38E2041679 (+249631), EH38E2041674 (+255025)
CACNG1	EH38E1880193 (-55347), EH38E1880217 (-8734), EH38E1880283 (+81553), EH38E1880307 (+112383), EH38E1880314 (+120766), EH38E1880327 (+152527), EH38E1880353 (+179530)
CACNG2	EH38E2161959 (+163637)
CACNG3	EH38E1808059 (-415040), EH38E1808068 (-402149), EH38E1808069 (-401622), EH38E1808080 (-392206), EH38E1808124 (-346216), EH38E1808132 (-331265), EH38E1808144 (-307725), EH38E1808160 (-295434), EH38E1808169 (-287170), EH38E1808173 (-278836), EH38E1808176 (-274564), EH38E1808181 (-259085), EH38E1808185 (-255609), EH38E1808186 (-252744), EH38E1808216 (-204138), EH38E1808235 (-156509), EH38E1808251 (-…
CACNG4	EH38E1880102 (-123377), EH38E1880117 (-61397), EH38E1880118 (-60806), EH38E1880127 (-43801), EH38E1880129 (-33744), EH38E1880145 (-16395), EH38E1880149 (-13502), EH38E1880150 (-13170), EH38E1880193 (+24333), EH38E1880217 (+70946)
CACNG5	EH38E1879606 (-503760), EH38E1879607 (-503448), EH38E1879631 (-483266), EH38E1879669 (-440343), EH38E1879689 (-422063), EH38E1879690 (-421414), EH38E1879691 (-420874), EH38E1879692 (-420378), EH38E1879702 (-412806), EH38E1879741 (-380325), EH38E1879768 (-356942), EH38E1879772 (-351805), EH38E1879775 (-346920), EH38E1879783 (-340989), EH38E1879784 (-340696), EH38E1879785 (-340494), EH38E1879798 (-…
CACNG6	EH38E1963894 (+31757), EH38E1963895 (+32556), EH38E1963898 (+37227), EH38E1963899 (+37813), EH38E1963902 (+42565), EH38E1963903 (+43126)
CACTIN	EH38E1933536 (-57401), EH38E1933533 (-56115), EH38E1933520 (-43556), EH38E1933515 (-41805), EH38E1933509 (-34561), EH38E1933508 (-34172), EH38E1933502 (-30083), EH38E1933481 (+6133)
CACUL1	EH38E1503994 (-213002), EH38E1503993 (-211541), EH38E1503988 (-207155), EH38E1503982 (-202187), EH38E1503980 (-200983), EH38E1503969 (-192751), EH38E1503968 (-192173), EH38E1503957 (-159551), EH38E1503941 (-120061), EH38E1503935 (-116386), EH38E1503934 (-115859), EH38E1503920 (-88046), EH38E1503917 (-85043), EH38E1503913 (-79672), EH38E1503899 (-52462), EH38E1503891 (-38473), EH38E1503890 (-37488…
CACYBP	EH38E1398864 (-480396), EH38E1398877 (-375976), EH38E1398891 (-339763), EH38E1398899 (-310228), EH38E1398925 (-238104), EH38E1398928 (-232820), EH38E1398930 (-230683), EH38E1398948 (-203737), EH38E1398982 (-172377), EH38E1398986 (-169569), EH38E1398988 (-160328), EH38E1398993 (-148959), EH38E1399024 (-99129), EH38E1399054 (-46051), EH38E1399055 (-45811), EH38E1399099 (-3039), EH38E1399100 (-2507)…
CADM1	EH38E1572565 (-973902), EH38E1572559 (-968299), EH38E1572558 (-967294), EH38E1572538 (-942101), EH38E1572534 (-940767), EH38E1572532 (-934288), EH38E1572510 (-908249), EH38E1572509 (-907947), EH38E1572495 (-886514), EH38E1572456 (-834893), EH38E1572448 (-812844), EH38E1572440 (-805081), EH38E1572437 (-790262), EH38E1572435 (-788984), EH38E1572433 (-777403), EH38E1572377 (-673511), EH38E1572361 (-…
CADM2	EH38E2218066 (-997355), EH38E2218072 (-936339), EH38E2218074 (-924513), EH38E2218079 (-884650), EH38E2218081 (-862578), EH38E2218085 (-833128), EH38E2218086 (-831689), EH38E2218089 (-820255), EH38E2218091 (-800813), EH38E2218092 (-800567), EH38E2218164 (-566872), EH38E2218183 (-472526), EH38E2218236 (-230644), EH38E2218237 (-221958), EH38E2218238 (-221322), EH38E2218250 (-149140), EH38E2218265 (-…
CADM3	EH38E1389620 (-82886)
CADM4	EH38E1956281 (+11007)
CADPS	EH38E2208754 (-352469), EH38E2208741 (-276723), EH38E2208740 (-275703), EH38E2208738 (-271966), EH38E2208735 (-267486), EH38E2208727 (-249302), EH38E2208709 (-187621), EH38E2208707 (-183099), EH38E2208699 (-171865), EH38E2208671 (-79423), EH38E2208669 (-76107), EH38E2208668 (-75836), EH38E2208667 (-75024), EH38E2208655 (-49340), EH38E2208610 (+53523), EH38E2208609 (+53832), EH38E2208607 (+55234),…
CADPS2	EH38E2586832 (-105318), EH38E2586828 (-101346), EH38E2586821 (-88107), EH38E2586819 (-85159), EH38E2586818 (-84847), EH38E2586815 (-35614), EH38E2586812 (-28691), EH38E2586809 (-16558), EH38E2586787 (+33200), EH38E2586760 (+94009), EH38E2586717 (+171376)
CAGE1	EH38E2443778 (-124902), EH38E2443761 (-85548), EH38E2443749 (-74264), EH38E2443745 (-69055), EH38E2443734 (-50927), EH38E2443726 (-37210)
CALB1	EH38E2646520 (-532378), EH38E2646519 (-530801), EH38E2646518 (-527872), EH38E2646517 (-526381), EH38E2646515 (-523805), EH38E2646505 (-498193), EH38E2646504 (-497560), EH38E2646493 (-486456), EH38E2646470 (-438472), EH38E2646467 (-428674), EH38E2646464 (-421493), EH38E2646459 (-396051), EH38E2646443 (-368122), EH38E2646429 (-281805), EH38E2646410 (-234032), EH38E2646394 (-162244), EH38E2646383 (-…
CALB2	EH38E1825754 (-13966), EH38E1825781 (+50510)
CALCA	EH38E1523346 (-90461), EH38E1523339 (-63153), EH38E1523338 (-39777), EH38E1523315 (+29426), EH38E1523314 (+29746), EH38E1523313 (+33120), EH38E1523307 (+45028), EH38E1523305 (+55845)
CALCB	EH38E1523338 (-61431), EH38E1523339 (-38055), EH38E1523346 (-10747)
CALCOCO1	EH38E1613801 (-5694)
CALCOCO2	EH38E1868456 (-5466), EH38E1868457 (-5189), EH38E1868490 (+39221), EH38E1868500 (+51407)
CALCR	EH38E2572099 (-242532), EH38E2572088 (-174712), EH38E2572074 (-77068), EH38E2572072 (-72014), EH38E2572069 (-61744), EH38E2572035 (+71421), EH38E2572004 (+198943), EH38E2571986 (+242430), EH38E2571973 (+286903)
CALCRL	EH38E2059182 (-95717), EH38E2059181 (-95205), EH38E2059163 (-77196), EH38E2059156 (-68395), EH38E2059155 (-66686), EH38E2059154 (-66178), EH38E2059153 (-65165), EH38E2059151 (-62531), EH38E2059150 (-62152), EH38E2059149 (-61826), EH38E2059148 (-61536), EH38E2059129 (-22422), EH38E2059122 (-13725), EH38E2059121 (-13511), EH38E2059120 (-13275), EH38E2059119 (-13039), EH38E2059048 (+109564), EH38E20…
CALD1	EH38E2592951 (-88937), EH38E2592976 (-73008), EH38E2592982 (-68417), EH38E2592983 (-68119), EH38E2592984 (-67792), EH38E2592987 (-64991), EH38E2592988 (-64658), EH38E2592990 (-60984), EH38E2592998 (-52805), EH38E2592999 (-51755), EH38E2593023 (-32455), EH38E2593024 (-32150), EH38E2593026 (-29373), EH38E2593088 (+25401), EH38E2593113 (+52399), EH38E2593134 (+75391), EH38E2593187 (+121880), EH38E25…
CALHM1	EH38E1495853 (-8760), EH38E1495852 (-8033), EH38E1495851 (-6709)
CALHM3	EH38E1495862 (+744), EH38E1495853 (+11592), EH38E1495852 (+12319), EH38E1495851 (+13643)
CALM1	EH38E1735389 (+36350), EH38E1735403 (+49733), EH38E1735404 (+51337), EH38E1735423 (+68952), EH38E1735425 (+75852), EH38E1735428 (+89482), EH38E1735437 (+95100), EH38E1735448 (+112053), EH38E1735465 (+122069), EH38E1735466 (+122717), EH38E1735473 (+133760), EH38E1735481 (+140017), EH38E1735570 (+220083), EH38E1735600 (+249235), EH38E1735617 (+264089), EH38E1735618 (+264361), EH38E1735620 (+266444)…
CALM2	EH38E1995850 (-170288), EH38E1995839 (-163248), EH38E1995827 (-150868), EH38E1995826 (-150413), EH38E1995807 (-133033), EH38E1995797 (-124818), EH38E1995796 (-124544), EH38E1995795 (-124256), EH38E1995791 (-121664), EH38E1995785 (-117584), EH38E1995784 (-115083), EH38E1995782 (-112482), EH38E1995778 (-109743), EH38E1995772 (-105595), EH38E1995760 (-94851), EH38E1995759 (-94549), EH38E1995758 (-94…
CALM3	EH38E1958303 (-180804), EH38E1958313 (-171063), EH38E1958314 (-169299), EH38E1958319 (-157956), EH38E1958323 (-151826), EH38E1958360 (-116639), EH38E1958361 (-116309), EH38E1958370 (-110822), EH38E1958398 (-80369), EH38E1958399 (-79564), EH38E1958400 (-78092), EH38E1958401 (-76750), EH38E1958404 (-70400), EH38E1958406 (-63561), EH38E1958408 (-58381), EH38E1958411 (-54582), EH38E1958414 (-45456), …
CALML3	EH38E1444417 (-5652), EH38E1444462 (+26759), EH38E1444463 (+27256), EH38E1444481 (+40222), EH38E1444483 (+41050), EH38E1444521 (+62664), EH38E1444522 (+63094), EH38E1444573 (+103867), EH38E1444577 (+105559), EH38E1444578 (+105939), EH38E1444592 (+122392), EH38E1444593 (+122794), EH38E1444601 (+130413), EH38E1444605 (+132943)
CALML4	EH38E1772886 (+42586)
CALML5	EH38E1444417 (-18802), EH38E1444374 (+18222), EH38E1444363 (+22467), EH38E1444362 (+24694), EH38E1444361 (+27129), EH38E1444358 (+31546), EH38E1444321 (+64979), EH38E1444309 (+82448), EH38E1444308 (+82777)
CALN1	EH38E2562894 (-406757), EH38E2562882 (-378203), EH38E2562862 (-298822), EH38E2562858 (-294875), EH38E2562829 (-220709), EH38E2562788 (-41337), EH38E2562777 (-23765), EH38E2562769 (+86), EH38E2562765 (+6787), EH38E2562732 (+118828), EH38E2562731 (+119414), EH38E2562728 (+130834), EH38E2562696 (+236197), EH38E2562695 (+236530), EH38E2562693 (+247851), EH38E2562669 (+331965), EH38E2562666 (+342908),…
CALR3	EH38E1942658 (+3087)
CALU	EH38E2589098 (-13521), EH38E2589108 (-3649), EH38E2589109 (-3296)
CALY	EH38E1513074 (+20901), EH38E1513071 (+22641)
CAMK1	EH38E2177345 (-16485), EH38E2177344 (-15863), EH38E2177335 (-9354), EH38E2177334 (-8965), EH38E2177333 (-8300), EH38E2177327 (-2402)
CAMK1D	EH38E1448633 (-147067), EH38E1448643 (-127939), EH38E1448644 (-127420), EH38E1448675 (-84471), EH38E1448676 (-84124), EH38E1448712 (-8869), EH38E1448764 (+44985), EH38E1448785 (+63720), EH38E1448786 (+64017), EH38E1448812 (+90538), EH38E1448814 (+95400), EH38E1448815 (+95680), EH38E1448818 (+96655), EH38E1448819 (+97231), EH38E1448823 (+106494), EH38E1448873 (+185536), EH38E1448892 (+213666), EH3…
CAMK1G	EH38E1417954 (-896918), EH38E1417958 (-886081), EH38E1417959 (-885298), EH38E1417960 (-869245), EH38E1417966 (-845582), EH38E1417994 (-775170), EH38E1418014 (-729379), EH38E1418083 (-598229), EH38E1418098 (-545228), EH38E1418125 (-506827), EH38E1418147 (-475987), EH38E1418148 (-475591), EH38E1418156 (-456903), EH38E1418159 (-450811), EH38E1418160 (-450422), EH38E1418162 (-448667), EH38E1418172 (-…
CAMK2B	EH38E2553107 (+52129), EH38E2553045 (+115218)
CAMK2D	EH38E2321589 (-123612), EH38E2321584 (-117720), EH38E2321580 (-110014), EH38E2321568 (-83363), EH38E2321558 (-71059), EH38E2321550 (-63382), EH38E2321523 (-19112), EH38E2321517 (-5876), EH38E2321434 (+97260), EH38E2321410 (+124563), EH38E2321382 (+150489), EH38E2321380 (+153851), EH38E2321379 (+156055), EH38E2321376 (+158444), EH38E2321373 (+167112), EH38E2321367 (+174951), EH38E2321330 (+205140)…
CAMK2N1	EH38E1325449 (-10688), EH38E1325448 (-10163), EH38E1325404 (+16587), EH38E1325377 (+77407), EH38E1325375 (+79404), EH38E1325352 (+105473), EH38E1325335 (+125735), EH38E1325334 (+126082), EH38E1325333 (+126536)
CAMK4	EH38E2398383 (-86505), EH38E2398384 (-85731), EH38E2398388 (-76381), EH38E2398395 (-63955), EH38E2398421 (+5089), EH38E2398422 (+5587), EH38E2398437 (+14549), EH38E2398443 (+19375), EH38E2398471 (+57145), EH38E2398493 (+113867), EH38E2398504 (+143212), EH38E2398505 (+159369), EH38E2398518 (+180265), EH38E2398522 (+188748), EH38E2398525 (+209182), EH38E2398532 (+229445), EH38E2398533 (+229865)
CAMKK1	EH38E1841863 (-18819), EH38E1841811 (+35131)
CAMKK2	EH38E1650643 (-47346), EH38E1650642 (-47041), EH38E1650597 (+13330), EH38E1650595 (+15162), EH38E1650587 (+19660), EH38E1650578 (+31879), EH38E1650572 (+43231), EH38E1650546 (+68272)
CAMKMT	EH38E1993323 (+101346), EH38E1993353 (+186946), EH38E1993478 (+389976), EH38E1993479 (+390592), EH38E1993480 (+390994), EH38E1993533 (+460204), EH38E1993536 (+471424), EH38E1993555 (+540837)
CAMP	EH38E2199387 (-20503), EH38E2199402 (+3782), EH38E2199409 (+9035), EH38E2199411 (+9987)
CAMSAP1	EH38E2736161 (-42730), EH38E2736148 (-19817), EH38E2736140 (-7852), EH38E2736139 (-7339), EH38E2736038 (+123546), EH38E2736013 (+177594), EH38E2736012 (+177936), EH38E2736009 (+184703)
CAMSAP2	EH38E1411051 (-46691), EH38E1411100 (+32048), EH38E1411138 (+105810)
CAMTA1	EH38E1314751 (-42395), EH38E1314752 (-42135), EH38E1314776 (-9460), EH38E1314811 (+25014), EH38E1314837 (+55678), EH38E1314839 (+59805), EH38E1314916 (+135101), EH38E1314918 (+136969), EH38E1314919 (+137455), EH38E1314985 (+204525), EH38E1315073 (+434877), EH38E1315098 (+471495), EH38E1315146 (+541180), EH38E1315158 (+558740), EH38E1315162 (+562124), EH38E1315163 (+562971), EH38E1315172 (+579089)…
CAND1	EH38E1621236 (-453164), EH38E1621294 (-341319), EH38E1621303 (-326367), EH38E1621321 (-304475), EH38E1621325 (-289524), EH38E1621363 (-212791), EH38E1621364 (-212043), EH38E1621392 (-172200), EH38E1621396 (-166478), EH38E1621413 (-95783), EH38E1621419 (-49015), EH38E1621421 (-46738), EH38E1621457 (+51531), EH38E1621458 (+51807), EH38E1621472 (+89821), EH38E1621478 (+97506), EH38E1621479 (+97888),…
CAND2	EH38E2179461 (-27423), EH38E2179463 (-23169), EH38E2179467 (-15628), EH38E2179468 (-13979), EH38E2179520 (+42068)
CANT1	EH38E1889775 (-8407), EH38E1889774 (-7902), EH38E1889773 (-7270), EH38E1889771 (-1976), EH38E1889761 (+3456), EH38E1889735 (+21954), EH38E1889734 (+22797), EH38E1889733 (+23165)
CANX	EH38E2436982 (-30315), EH38E2436993 (-17639)
CAP1	EH38E1339850 (-63272), EH38E1339852 (-60381), EH38E1339859 (-54753), EH38E1339862 (-52194), EH38E1339865 (-49572), EH38E1339866 (-49212), EH38E1339868 (-48069), EH38E1339869 (-47788), EH38E1339883 (-35272), EH38E1339891 (-25810), EH38E1339892 (-25161), EH38E0083998 (-21909), EH38E1339897 (-16483), EH38E1339899 (-12619), EH38E1339900 (-12154), EH38E1339958 (+44743)
CAP2	EH38E2450715 (-79030), EH38E2450716 (-78740), EH38E2450719 (-74596), EH38E2450725 (-51588), EH38E2450726 (-51120), EH38E2450741 (-2766), EH38E2450757 (+15101), EH38E2450792 (+61693), EH38E2450795 (+62804), EH38E2450807 (+77659), EH38E2450868 (+174965), EH38E2450873 (+184498), EH38E2450877 (+187499), EH38E2450891 (+198263)
CAPG	EH38E2013700 (+4243), EH38E2013681 (+22557), EH38E2013679 (+24959), EH38E2013674 (+32517), EH38E2013664 (+46731)
CAPN1	EH38E1544835 (+2918), EH38E1544881 (+68050)
CAPN10	EH38E2089977 (-6463), EH38E2089980 (-2772), EH38E2089981 (-1967), EH38E2090002 (+14850), EH38E2090003 (+16091), EH38E2090006 (+18083)
CAPN11	EH38E2469283 (+11318), EH38E2469301 (+28023), EH38E2469314 (+44778)
CAPN12	EH38E1952774 (-15274), EH38E1952773 (-10684), EH38E1952772 (-9638)
CAPN13	EH38E1985369 (-329521), EH38E1985365 (-325852), EH38E1985364 (-325541), EH38E1985349 (-283971), EH38E1985345 (-278540), EH38E1985316 (-243966), EH38E1985300 (-209434), EH38E1985258 (-140921), EH38E1985254 (-130361), EH38E1985245 (-108254), EH38E1985234 (-64764), EH38E1985229 (-59730), EH38E1985224 (-53164), EH38E1985220 (-39689), EH38E1985201 (+16461), EH38E1985200 (+16861), EH38E1985196 (+25730)…
CAPN14	EH38E1985395 (+12589), EH38E1985394 (+19350), EH38E1985393 (+19677), EH38E1985377 (+67084)
CAPN15	EH38E1794745 (-44385), EH38E1794746 (-44086), EH38E1794747 (-43784), EH38E1794756 (-32249)
CAPN2	EH38E1426002 (-22947), EH38E1426012 (-8839), EH38E1426023 (-2536), EH38E1426025 (-1376), EH38E1426026 (-956), EH38E1426058 (+18425), EH38E1426070 (+26639), EH38E1426074 (+27866), EH38E1426102 (+58998), EH38E1426154 (+113703)
CAPN3	EH38E1757357 (+85130)
CAPN5	EH38E1554451 (-19427), EH38E1554452 (-19127), EH38E1554456 (-13079), EH38E1554462 (-929)
CAPN6	EH38E2764523 (-79611)
CAPN7	EH38E2181346 (-98591), EH38E2181358 (-57443), EH38E2181362 (-51842), EH38E2181365 (-34938), EH38E2181366 (-33237), EH38E2181427 (+62503), EH38E2181437 (+68905), EH38E2181454 (+81535), EH38E2181468 (+91504), EH38E2181492 (+108937), EH38E2181497 (+113564)
CAPN8	EH38E1426012 (-37759), EH38E1426002 (-23651), EH38E1425974 (+15103), EH38E1425964 (+26205), EH38E1425939 (+133803), EH38E1425938 (+137371), EH38E1425930 (+153483), EH38E1425911 (+221055), EH38E1425909 (+225178), EH38E1425886 (+263141), EH38E1425885 (+263466)
CAPN9	EH38E1430913 (-26892), EH38E1430919 (-16221), EH38E1430921 (-6987), EH38E1430954 (+22056), EH38E1430979 (+60732), EH38E1430980 (+61020), EH38E1430986 (+68109), EH38E1430991 (+73489)
CAPNS1	EH38E1951467 (-11073), EH38E1951469 (-8176), EH38E1951470 (-7601), EH38E1951471 (-7325)
CAPNS2	EH38E1817499 (+47477)
CAPRIN1	EH38E1531536 (-125502), EH38E1531537 (-124373), EH38E1531543 (-119495), EH38E1531544 (-119229), EH38E1531550 (-115996), EH38E1531589 (-60366), EH38E1531605 (-23475), EH38E1531611 (-17453), EH38E1531626 (-2460), EH38E1531651 (+16241), EH38E1531652 (+16651), EH38E1531656 (+22278)
CAPRIN2	EH38E1602782 (-154977), EH38E1602778 (-151272), EH38E1602753 (-97536), EH38E1602752 (-97001), EH38E1602751 (-96723), EH38E1602749 (-92891), EH38E1602747 (-90187), EH38E1602734 (-66434), EH38E1602731 (-57703), EH38E1602711 (-31273), EH38E1602709 (-28165), EH38E1602702 (-8690)
CAPS	EH38E1935370 (-4580), EH38E1935434 (+48428)
CAPS2	EH38E1625037 (+21289), EH38E1625030 (+58282)
CAPSL	EH38E2365827 (-24939), EH38E2365826 (-24702), EH38E2365825 (-21732), EH38E2365817 (+4276), EH38E2365816 (+7760), EH38E2365786 (+44722), EH38E2365778 (+55278), EH38E2365777 (+55634), EH38E2365775 (+56887), EH38E2365774 (+57580), EH38E2365773 (+58416)
CAPZA1	EH38E1377088 (-15426), EH38E1377089 (-13318), EH38E1377090 (-13030)
CAPZA2	EH38E2584135 (-170600), EH38E2584168 (-147198), EH38E2584235 (-81691), EH38E2584236 (-81317), EH38E2584269 (-49397), EH38E2584275 (-27473), EH38E2584285 (-10579), EH38E2584296 (+7319), EH38E2584307 (+14532), EH38E2584332 (+66719), EH38E2584335 (+70271)
CAPZA3	EH38E1596586 (+14628), EH38E1596587 (+15045), EH38E1596588 (+15512), EH38E1596589 (+15915), EH38E1596590 (+16139), EH38E1596607 (+73392), EH38E1596632 (+144782), EH38E1596641 (+168572), EH38E1596642 (+168850), EH38E1596653 (+181838), EH38E1596669 (+230631), EH38E1596678 (+243835), EH38E1596679 (+244326), EH38E1596680 (+244664), EH38E1596695 (+268719), EH38E1596697 (+272155), EH38E1596700 (+280436…
CAPZB	EH38E1324739 (-75183), EH38E1324738 (-74510), EH38E1324737 (-73813), EH38E1324733 (-67434), EH38E1324732 (-66608), EH38E1324729 (-64115), EH38E1324726 (-61317), EH38E1324725 (-60852), EH38E1324717 (-30683), EH38E1324713 (-24431), EH38E1324664 (+19303), EH38E1324612 (+57820), EH38E1324611 (+58146), EH38E1324534 (+114072), EH38E1324493 (+147202)
CARD10	EH38E2162891 (-20831), EH38E2162880 (-8008), EH38E2162874 (-3127)
CARD11	EH38E2530371 (-216380), EH38E2530370 (-216140), EH38E2530369 (-215849), EH38E2530344 (-168894), EH38E2530343 (-166741), EH38E2530342 (-160080), EH38E2530334 (-150890), EH38E2530333 (-150484), EH38E2530316 (-125068), EH38E2530313 (-122332), EH38E2530312 (-121856), EH38E2530307 (-116175), EH38E2530306 (-115691), EH38E2530293 (-106305), EH38E2530275 (-76754), EH38E2530274 (-75742), EH38E2530262 (-64…
CARD14	EH38E1890814 (-17762), EH38E1890815 (-17422), EH38E1890817 (-16750), EH38E1890818 (-16350), EH38E1890819 (-15628), EH38E1890821 (-12601), EH38E1890822 (-12348), EH38E1890823 (-10949), EH38E1890824 (-10507), EH38E1890825 (-10152), EH38E1890826 (-9710), EH38E1890827 (-9335), EH38E1890828 (-8675), EH38E1890829 (-6819), EH38E1890841 (+7959), EH38E1890872 (+42745), EH38E1890873 (+43151), EH38E1890874 …
CARD16	EH38E1566453 (-32265)
CARD17	EH38E1566484 (-29223), EH38E1566453 (+23851)
CARD18	EH38E1566610 (-417212), EH38E1566609 (-413481), EH38E1566608 (-413162), EH38E1566586 (-294163), EH38E1566577 (-250439), EH38E1566576 (-229184), EH38E1566563 (-188547), EH38E1566529 (-80036), EH38E1566528 (-79798), EH38E1566524 (-69461), EH38E1566521 (-67130), EH38E1566507 (-38172), EH38E1566484 (+9072)
CARD19	EH38E2707988 (-24555), EH38E2708003 (-4532), EH38E2708004 (-4229), EH38E2708006 (-3020), EH38E2708007 (-2693)
CARD6	EH38E2368481 (-4811), EH38E2368494 (+23157), EH38E2368498 (+30185), EH38E2368502 (+42098)
CARD8	EH38E1959775 (-19209), EH38E1959774 (-18792), EH38E1959763 (-9951), EH38E1959762 (-9667), EH38E1959761 (-9259), EH38E1959753 (-953), EH38E1959743 (+26543), EH38E1959739 (+34167), EH38E1959738 (+34515), EH38E1959724 (+50488)
CARF	EH38E2066999 (-27326), EH38E2067000 (-26818)
CARHSP1	EH38E1800117 (+31429), EH38E1800116 (+35419), EH38E1800113 (+39497), EH38E1800112 (+41971), EH38E1800111 (+42281), EH38E1800110 (+44408), EH38E1800109 (+45035)
CARM1	EH38E1938705 (-15451), EH38E1938741 (+7794)
CARMIL1	EH38E2454895 (-291519), EH38E2454897 (-288788), EH38E2454898 (-288298), EH38E2454899 (-287992), EH38E2454968 (-235329), EH38E2454973 (-227040), EH38E2454974 (-225967), EH38E2454979 (-222102), EH38E2454981 (-217680), EH38E2455006 (-173861), EH38E2455024 (-148775), EH38E2455026 (-146345), EH38E2455045 (-125136), EH38E2455052 (-114563), EH38E2455070 (-104019), EH38E2455071 (-103605), EH38E2455073 (-…
CARMIL3	EH38E1703503 (-40311), EH38E1703505 (-38922), EH38E1703507 (-37866)
CARNMT1	EH38E2697852 (-25681), EH38E2697850 (-18743), EH38E2697846 (-10812), EH38E2697802 (+85345)
CARS	EH38E1516093 (-97695), EH38E1516051 (-59007), EH38E1516049 (-57010), EH38E1516047 (-54969), EH38E1516018 (-6635), EH38E1515981 (+34768)
CARS2	EH38E1698213 (-3684), EH38E1698200 (+7308), EH38E1698174 (+41334)
CARTPT	EH38E2380472 (-102722), EH38E2380475 (-95735), EH38E2380521 (-18389), EH38E2380529 (-7349), EH38E2380530 (-5822), EH38E2380533 (-2673), EH38E2380541 (+23674), EH38E2380544 (+25028), EH38E2380545 (+25413), EH38E2380546 (+26417), EH38E2380576 (+97357), EH38E2380584 (+112614), EH38E2380585 (+113553), EH38E2380606 (+146986), EH38E2380617 (+165973), EH38E2380619 (+168749), EH38E2380624 (+180076), EH38…
CASC4	EH38E1758222 (-80826), EH38E1758227 (-71599), EH38E1758233 (-58516), EH38E1758257 (+7180), EH38E1758261 (+10266)
CASD1	EH38E2572567 (-69637), EH38E2572568 (-69282), EH38E2572569 (-68898), EH38E2572582 (-55677), EH38E2572595 (-17103), EH38E2572637 (+66652), EH38E2572643 (+74496)
CASK	EH38E2751908 (-831291), EH38E2751902 (-816758), EH38E2751901 (-816442), EH38E2751893 (-790786), EH38E2751891 (-788868), EH38E2751889 (-786624), EH38E2751881 (-774753), EH38E2751880 (-774386), EH38E2751877 (-772321), EH38E2751867 (-755280), EH38E2751861 (-717378), EH38E2751852 (-683283), EH38E2751846 (-654631), EH38E2751835 (-607175), EH38E2751833 (-601535), EH38E2751823 (-541272), EH38E2751819 (-…
CASP10	EH38E2065846 (-59291), EH38E2065851 (-56433), EH38E2065852 (-55993), EH38E2065867 (-43287), EH38E2065868 (-42832), EH38E2065879 (-32226), EH38E2065895 (-18492), EH38E2065899 (-6645), EH38E2065937 (+36611), EH38E2065939 (+37387), EH38E2065951 (+49483), EH38E2065952 (+50038), EH38E2065962 (+59865), EH38E2065967 (+67218)
CASP14	EH38E1941629 (+21154), EH38E1941630 (+23708), EH38E1941631 (+24150)
CASP3	EH38E2349100 (-1128), EH38E2349099 (-752), EH38E2349098 (-444), EH38E2349073 (+23051), EH38E2349072 (+23561), EH38E2349067 (+27769), EH38E2349065 (+30681), EH38E2349064 (+31453), EH38E2349063 (+31751), EH38E2349061 (+32657), EH38E2349059 (+35890), EH38E2349054 (+49569), EH38E2349053 (+50067), EH38E2349052 (+50502), EH38E2349031 (+100235), EH38E2349030 (+100536), EH38E2348993 (+138905), EH38E23489…
CASP4	EH38E1566404 (-25800), EH38E1566401 (-8909), EH38E1566389 (+3526), EH38E1566348 (+92195), EH38E1566347 (+92530), EH38E1566346 (+92992), EH38E1566327 (+139176), EH38E1566316 (+169935), EH38E1566315 (+170182), EH38E1566311 (+173249), EH38E1566308 (+175835), EH38E1566307 (+176385), EH38E1566306 (+176689), EH38E1566302 (+186629), EH38E1566301 (+186934), EH38E1566300 (+187222), EH38E1566299 (+187556),…
CASP5	EH38E1566404 (+27932), EH38E1566401 (+44823)
CASP6	EH38E2319511 (+26392), EH38E2319486 (+71841), EH38E2319483 (+73968), EH38E2319475 (+88786), EH38E2319471 (+92171), EH38E2319469 (+93846), EH38E2319468 (+94386), EH38E2319457 (+126788), EH38E2319456 (+127270), EH38E2319453 (+128799)
CASP7	EH38E1501058 (+21194), EH38E1501072 (+33274)
CASP8	EH38E2065937 (-38544), EH38E2065939 (-37768), EH38E2065951 (-25672), EH38E2065952 (-25117), EH38E2065962 (-15290), EH38E2065967 (-7937), EH38E2066025 (+94895)
CASP8AP2	EH38E2485097 (-3656), EH38E2485108 (+10865), EH38E2485110 (+13412), EH38E2485114 (+30065)
CASP9	EH38E1321617 (+504), EH38E1321616 (+953), EH38E1321605 (+15299)
CASQ1	EH38E1390225 (-32327), EH38E1390229 (-27421), EH38E1390230 (-26696), EH38E1390235 (-22806)
CASQ2	EH38E1379056 (-42496), EH38E1378984 (+51065), EH38E1378944 (+98698), EH38E1378941 (+99906)
CASR	EH38E2231928 (-124128), EH38E2231985 (-60288), EH38E2231987 (-51676), EH38E2232002 (-14215), EH38E2232028 (+48879), EH38E2232065 (+111147), EH38E2232066 (+111533), EH38E2232067 (+111854), EH38E2232071 (+116949), EH38E2232083 (+131445)
CASS4	EH38E2123582 (+31596), EH38E2123583 (+31909)
CAST	EH38E2393146 (-188928), EH38E2393176 (-115922), EH38E2393177 (-114525), EH38E2393179 (-113118), EH38E2393180 (-99407), EH38E2393198 (-70636), EH38E2393213 (-40366), EH38E2393232 (-21376), EH38E2393243 (-12171), EH38E2393269 (+6646), EH38E2393291 (+37445), EH38E2393332 (+74548), EH38E2393333 (+74880)
CASZ1	EH38E1318539 (-177755), EH38E1318494 (-120590), EH38E1318463 (-94637), EH38E1318136 (+190393), EH38E1318108 (+217003), EH38E1318021 (+311928)
CAT	EH38E1531962 (-23219), EH38E1531964 (-21974), EH38E1531981 (-5851), EH38E1531997 (+5006), EH38E1532025 (+35959)
CATIP	EH38E2075283 (-61993), EH38E2075294 (-52332), EH38E2075301 (-45511), EH38E2075302 (-45162), EH38E2075303 (-44816), EH38E2075304 (-44422), EH38E2075309 (-40914), EH38E2075310 (-40694), EH38E2075351 (-1668), EH38E2075358 (+3738), EH38E2075359 (+4794), EH38E2075365 (+9934)
CATSPER1	EH38E1545816 (-13430)
CATSPER3	EH38E2410442 (+22474), EH38E2410451 (+47369)
CATSPERB	EH38E1736524 (-132177), EH38E1736487 (-64742), EH38E1736480 (-42832), EH38E1736479 (-42282), EH38E1736471 (-22287), EH38E1736470 (-21876), EH38E1736469 (-21609), EH38E1736464 (-13456), EH38E1736463 (-12140), EH38E1736456 (+875), EH38E1736455 (+2092), EH38E1736446 (+50720), EH38E1736445 (+52156), EH38E1736444 (+56921), EH38E1736432 (+118095), EH38E1736419 (+149124), EH38E1736418 (+149723), EH38E17…
CATSPERD	EH38E1935239 (-4227), EH38E1935257 (+54444), EH38E1935258 (+55136)
CATSPERE	EH38E1438524 (-959), EH38E1438533 (+83190), EH38E1438550 (+152910), EH38E1438551 (+153250), EH38E1438554 (+154888)
CATSPERG	EH38E1952423 (-11141), EH38E1952434 (+3473), EH38E1952438 (+18618)
CAV1	EH38E2583951 (-19105), EH38E2584009 (+22302), EH38E2584015 (+28029), EH38E2584027 (+37424), EH38E2584045 (+52459), EH38E2584046 (+52684), EH38E2584047 (+52973), EH38E2584049 (+55224), EH38E2584051 (+57654), EH38E2584065 (+73697), EH38E2584069 (+82780), EH38E2584097 (+128179), EH38E2584098 (+128573)
CAV2	EH38E2583700 (-275584), EH38E2583726 (-254394), EH38E2583742 (-233283), EH38E2583749 (-225881), EH38E2583750 (-225625), EH38E2583791 (-168178), EH38E2583829 (-131991), EH38E2583830 (-131767), EH38E2583834 (-121515), EH38E2583852 (-98652), EH38E2583906 (-46848), EH38E2583911 (-39168), EH38E2583951 (+6290)
CAV3	EH38E2176589 (-79732), EH38E2176598 (-73452), EH38E2176599 (-73124), EH38E2176600 (-72793), EH38E2176609 (-56279), EH38E2176610 (-55940), EH38E2176613 (-53750), EH38E2176614 (-53441), EH38E2176615 (-51743), EH38E2176616 (-50968), EH38E2176617 (-50762), EH38E2176618 (-50443), EH38E2176620 (-31076), EH38E2176624 (-21582), EH38E2176627 (-19684), EH38E2176635 (-2517), EH38E2176646 (+6158), EH38E21766…
CAVIN1	EH38E1863554 (-23816), EH38E1863544 (-9355), EH38E1863543 (-8448), EH38E1863503 (+22335), EH38E1863501 (+23519), EH38E1863499 (+24914)
CAVIN2	EH38E2062080 (-233041), EH38E2062063 (-196486), EH38E2062061 (-195890), EH38E2062060 (-195052), EH38E2062056 (-182037), EH38E2062001 (-87725), EH38E2062000 (-86651), EH38E2061999 (-86222), EH38E2061973 (-53997), EH38E2061965 (-47780), EH38E2061963 (-44570), EH38E2061938 (-14104), EH38E2061843 (+118099), EH38E2061838 (+129359), EH38E2061836 (+131583), EH38E2061820 (+151062), EH38E2061819 (+151506)
CAVIN3	EH38E1517366 (-64562), EH38E1517365 (-60309), EH38E1517352 (-40353), EH38E1517351 (-39677), EH38E1517333 (-2884), EH38E1517310 (+21866), EH38E1517305 (+32273), EH38E1517304 (+35373), EH38E1517302 (+39603), EH38E1517301 (+40024)
CAVIN4	EH38E2712945 (-78014), EH38E2712947 (-74553), EH38E2712951 (-67773), EH38E2712960 (-28803), EH38E2712961 (-28476), EH38E2712995 (+19314), EH38E2713002 (+23230), EH38E2713018 (+92078), EH38E2713019 (+92780), EH38E2713030 (+112538), EH38E2713046 (+179004)
CBFA2T2	EH38E2107652 (-111306), EH38E2107660 (-96122), EH38E2107732 (-7204), EH38E2107769 (+36601), EH38E2107770 (+38783), EH38E2107777 (+43995), EH38E2107781 (+51147)
CBFA2T3	EH38E1837745 (-92915), EH38E1837707 (-43339), EH38E1837705 (-41202), EH38E1837699 (-36712), EH38E1837687 (-18113), EH38E1837679 (-13333), EH38E1837676 (-10717), EH38E1837642 (+11607), EH38E1837596 (+57696)
CBFB	EH38E1822543 (-15898), EH38E1822610 (+72635)
CBL	EH38E1574864 (+39604)
CBLB	EH38E2224600 (-970761), EH38E2224598 (-968057), EH38E2224593 (-960299), EH38E2224589 (-957107), EH38E2224586 (-956003), EH38E2224583 (-951801), EH38E2224575 (-945412), EH38E2224561 (-912728), EH38E2224558 (-898357), EH38E2224556 (-896845), EH38E2224555 (-896487), EH38E2224549 (-881207), EH38E2224544 (-876525), EH38E2224529 (-846426), EH38E2224521 (-821414), EH38E2224515 (-810143), EH38E2224514 (-…
CBLC	EH38E1956866 (-22405), EH38E1956875 (-16688), EH38E1956878 (-13989), EH38E1956882 (-10316), EH38E1956889 (-3432), EH38E1956898 (+5078)
CBLL1	EH38E2580232 (-36256), EH38E2580244 (-15890), EH38E2580245 (-15227)
CBLN1	EH38E1814050 (-86419), EH38E1814049 (-86088), EH38E1814048 (-85050), EH38E1814047 (-84456), EH38E1814046 (-84041), EH38E1814038 (-68825), EH38E1814029 (-56291), EH38E1814021 (-5967), EH38E1814019 (-3172), EH38E1813994 (+12413), EH38E1813963 (+181261), EH38E1813955 (+213866), EH38E1813928 (+278740), EH38E1813913 (+320065), EH38E1813894 (+361872), EH38E1813892 (+363076), EH38E1813858 (+457374), EH3…
CBLN2	EH38E1926033 (-305333), EH38E1926031 (-304242), EH38E1926016 (-282379), EH38E1926015 (-272745), EH38E1926011 (-224340), EH38E1925993 (-147794), EH38E1925990 (-130377), EH38E1925970 (-57158), EH38E1925968 (-28580), EH38E1925928 (+137274), EH38E1925926 (+141500), EH38E1925923 (+168733), EH38E1925919 (+183655), EH38E1925911 (+282766), EH38E1925902 (+335091), EH38E1925893 (+362857), EH38E1925892 (+36…
CBLN4	EH38E2123464 (-232482), EH38E2123456 (-216915), EH38E2123455 (-215936), EH38E2123452 (-214616), EH38E2123451 (-213173), EH38E2123443 (-202508), EH38E2123420 (-68696), EH38E2123396 (+30515), EH38E2123394 (+43108), EH38E2123388 (+59478), EH38E2123381 (+84224), EH38E2123376 (+116612), EH38E2123375 (+122329), EH38E2123352 (+320731), EH38E2123347 (+335454), EH38E2123332 (+372645), EH38E2123325 (+40829…
CBR1	EH38E2139985 (-4078), EH38E2139997 (+5449), EH38E2140003 (+8746), EH38E2140004 (+9245), EH38E2140006 (+9972), EH38E2140007 (+10643), EH38E2140014 (+26837), EH38E2140015 (+27207), EH38E2140016 (+27659), EH38E2140017 (+28076), EH38E2140018 (+29242), EH38E2140019 (+30125), EH38E2140020 (+30590), EH38E2140021 (+31277), EH38E2140022 (+31517), EH38E2140023 (+31773), EH38E2140024 (+33704), EH38E2140025 …
CBR3	EH38E2139997 (-59522), EH38E2140003 (-56225), EH38E2140004 (-55726), EH38E2140006 (-54999), EH38E2140007 (-54328), EH38E2140014 (-38134), EH38E2140015 (-37764), EH38E2140016 (-37312), EH38E2140017 (-36895), EH38E2140018 (-35729), EH38E2140019 (-34846), EH38E2140020 (-34381), EH38E2140021 (-33694), EH38E2140022 (-33454), EH38E2140023 (-33198), EH38E2140024 (-31267), EH38E2140025 (-30344), EH38E214…
CBR4	EH38E2343136 (-200648), EH38E2343102 (-168868), EH38E2343055 (-122830), EH38E2343012 (-88019), EH38E2343004 (-78927), EH38E2342997 (-64075), EH38E2342996 (-63381), EH38E2342992 (-60735), EH38E2342960 (-35746), EH38E2342953 (-23642), EH38E2342944 (-7874), EH38E2342942 (-5996), EH38E2342941 (-5631), EH38E2342917 (+16008), EH38E2342916 (+16367), EH38E2342876 (+121345), EH38E2342849 (+141772), EH38E2…
CBS	EH38E2145212 (+82759), EH38E2145211 (+83352)
CBSL	EH38E2130236 (+32688)
CBWD1	EH38E2676784 (-27235)
CBWD2	EH38E2026077 (-61201), EH38E2026078 (-60949), EH38E2026079 (-60674), EH38E2026080 (-60413)
CBWD5	EH38E2694432 (-258653)
CBX1	EH38E1867707 (-2195), EH38E1867706 (-1741)
CBX2	EH38E1890297 (-45624), EH38E1890328 (-8893), EH38E1890329 (-8582), EH38E1890330 (-8342), EH38E1890331 (-8130), EH38E1890332 (-7868)
CBX3	EH38E2541947 (+36465), EH38E2541957 (+76812), EH38E2541961 (+78415), EH38E2541964 (+81559)
CBX4	EH38E1890677 (-180752), EH38E1890640 (-145632), EH38E1890620 (-126487), EH38E1890577 (-99515), EH38E1890530 (-72470), EH38E1890526 (-66568), EH38E1890525 (-65853), EH38E1890524 (-65579), EH38E1890523 (-65081), EH38E1890522 (-64257), EH38E1890512 (-49683), EH38E1890510 (-44385), EH38E1890492 (-17838)
CBX6	EH38E2164196 (-75151), EH38E2164194 (-73571), EH38E2164193 (-72986), EH38E2164174 (-51711), EH38E2164172 (-49617), EH38E2164167 (-29000), EH38E2164166 (-28586), EH38E2164158 (-1820)
CBX7	EH38E2164429 (-62939), EH38E2164428 (-62338), EH38E2164427 (-62035), EH38E2164399 (-31494), EH38E2164347 (+16888), EH38E2164346 (+17349), EH38E2164342 (+22267), EH38E2164341 (+23382), EH38E2164340 (+23875), EH38E2164335 (+34591), EH38E2164334 (+34907), EH38E2164333 (+35791), EH38E2164332 (+36460), EH38E2164331 (+37340), EH38E2164330 (+37748), EH38E2164329 (+38285), EH38E2164326 (+41236), EH38E216…
CBY1	EH38E2163927 (-75037), EH38E2163930 (-59337), EH38E2163931 (-59015)
CC2D1A	EH38E1940876 (+15138), EH38E1940877 (+15431)
CC2D1B	EH38E1347496 (+35683), EH38E1347487 (+60350), EH38E1347459 (+140818), EH38E1347429 (+206606), EH38E1347428 (+207778), EH38E1347426 (+208948)
CC2D2A	EH38E2283028 (-105502), EH38E2283047 (-79678), EH38E2283050 (-74337), EH38E2283054 (-70938), EH38E2283067 (-64563), EH38E2283100 (-18544), EH38E2283106 (-14452), EH38E2283109 (-11820), EH38E2283127 (+12704), EH38E2283150 (+47782), EH38E2283159 (+72261), EH38E2283169 (+80783), EH38E2283195 (+130451)
CCAR1	EH38E1474703 (+90597)
CCAR2	EH38E2616617 (+46434)
CCBE1	EH38E1921461 (-162743), EH38E1921459 (-157694), EH38E1921437 (-136570), EH38E1921423 (-104413), EH38E1921404 (-71251), EH38E1921403 (-70544), EH38E1921392 (-54311), EH38E1921377 (-40177), EH38E1921375 (-37035), EH38E1921372 (-32646), EH38E1921366 (-24774), EH38E1921365 (-24470), EH38E1921356 (-18766), EH38E1921353 (-17340), EH38E1921300 (+24846), EH38E1921295 (+31144), EH38E1921294 (+31434), EH38…
CCDC102A	EH38E1818909 (+13421)
[truncated: 13,336 more rows]
