# Supplementary material for: A Systems Biology Approach on the Regulatory Footprint of Human Endogenous Retroviruses (HERVs)
Source: Diseases. 2022 Nov 2;10(4):98. doi: 10.3390/diseases10040098 (PMC9680359; doi:10.3390/diseases10040098)
Supplement: Supplementary file 1 [file diseases-10-00098-s001.zip › Table S3.txt]

ENTPD1
RPL22
IL1R2
GLYCTK
RUNX1
HPCAL1
PLEKHA4
LNPEP
C12ORF76
CHFR
ERVW-1
IDO1
ITIH5
VIPR1
SLC23A2
IL21R
MTMR6
TFPI
MRM2
STS
UHMK1
PRPSAP2
GNG4
BSG
ATP5IF1
PIP4K2A
CPNE4
CALN1
FDFT1
APOL3
SDS
H4C9
XCR1
PAQR5
ST6GAL1
PARD3
IGFL4
PEDS1-UBE2V1
COMMD5
ZNF559-ZNF177
RAET1E
VNN2
ZNF816
PKIB
ACSBG1
PID1
IFI27L1
HACD3
IFIT3
MED12L
GCSH
HYKK
ART1
NETO2
ZNF805
ZNF280D
ADNP2
TNFSF12
CMKLR2
ZNF486
CCL26
LRRC27
PHF10
SIGLEC11
TMEM40
LILRB1
LHFPL2
LILRB4
ELAPOR2
TMC3
CLDN14
AKR1B15
AGO1
TLR4
SLBP
ZNF232
FPR2
CFAP97D1
LRRC34
PRDM10
MAP1LC3A
NEU4
EPCAM
CPXCR1
DPH1
SMYD3
LINC02218
CCR8
TIMP2
ZNF345
ZNF816-ZNF321P
DYNLL1
P2RY12
MME
PRMT2
MCCC1
GSTO1
STAMBPL1
DHRS2
MPP7
SERPINB6
ACTL8
PTGR1
TACC2
ERVV-2
TACC3
ESYT2
CCL15
TRMU
GCNT2
ZNF66
NUDT1
SLC9C2
ZSCAN31
SRP54
TMEM38B
CCL18
GSN
CA12
ZNF682
TLE1
HBE1
FBXW12
SSUH2
PDE6G
LMO3
USP3
MOK
TSC1
TMPRSS12
PEDS1
MID1
COX7B2
GRHL3
TC2N
PDGFRL
SELENOP
SLFN12
ELMO1
DPEP2
ZNF317
ZNF559
ZNF799
ZNF433
YPEL3
ZNF793
FKBP3
ZNF550
ERVFRD-1
ZNF790
LRCOL1
UBE2D2
COMT
CDH5
CDH1
RNF19A
MACROD2
SH3BP5
PCNT
ZNF544
PLEKHJ1
C21ORF58
OSBPL9
LRRC47
LRRIQ4
FANCM
HBG2
B3GALT5
DUSP29
KIF23
ZNF90
ZNF91
ARMCX2
MED25
GCLC
NAT2
CNEP1R1
H4C13
ZNF416
CHMP7
BLK
KCNE1
LY6K
NCF2
FBXO27
HVCN1
AK5
FGF1
KRBA1
CYP19A1
MAP3K7CL
KRBOX1
HHAT
CYP11A1
FHAD1
ZNF649
NEK3
ZNF888
GALNT8
KCNJ6
GLYATL1
TMEM255B
MMP2
RFPL2
GARIN1B
CYP3A43
TXNRD2
KCNIP4
PYCR1
CFLAR
TGFBR3
SPACA3
PAPPA2
GTF3C5
FUT3
RTEL1
PLD4
C15ORF39
P2RY6
NUP42
FAM83A
ZNF626
ZNF747
CASP3
ZNF500
CCDC183
TRIQK
LIMCH1
NOS3
FBXL13
CPED1
TIAM2
ABHD17C
APOC1
SYT12
ERVH48-1
SMPDL3A
EIF3F
ACKR2
UMODL1
PIK3AP1
AGXT
MSLN
CLEC12A
LAMA5
DDX24
PKD1L1
PKD1L2
PRIMPOL
GNA12
MAN1C1
TRMT44
TLK1
TNFSF12-TNFSF13
STK32C
CRYM
