# Supplementary material for: A Systems Biology Approach on the Regulatory Footprint of Human Endogenous Retroviruses (HERVs)
Source: Diseases. 2022 Nov 2;10(4):98. doi: 10.3390/diseases10040098 (PMC9680359; doi:10.3390/diseases10040098)
Supplement: Supplementary file 1 [file diseases-10-00098-s001.zip › Table S5.txt]

Table S5: Total Results following Enrichr Analysis

https://maayanlab.cloud/Enrichr/enrich?dataset=af8a4fbf5a1686a1eb5334fdb12dd486
